# Supplementary material for: ClpP protease modulates bacterial growth, stress response, and bacterial virulence in Brucella abortus
Source: Vet Res. 2023 Aug 23;54:68. doi: 10.1186/s13567-023-01200-x (PMC10464072; doi:10.1186/s13567-023-01200-x)
Supplement: Supplementary file 5 — Additional file5: RNA-seq analysis results of WT and the ΔclpP strain. [file 13567_2023_1200_MOESM5_ESM.xlsx]

## Sheet: sheet1
AccID	log2FC	Pvalue	FDR	Style	name
BAB2_0942	10.1975	1.21569e-71	4.0677e-69	up	Protein of unknown function DUF323
BAB2_0943	9.71659	1.37396e-49	1.58526e-47	up	Multicopper oxidase, type 1:Copper-containing nitrite reductase:Twin-arginine translocation pathway signal
BAB2_0050	7.04379	3.20126e-33	1.2312e-31	up	Heat shock protein Hsp20
BAB2_0953	6.83406	2.57093e-39	1.59302e-37	up	Chaperonin clpA/B:ATP/GTP-binding site motif A (P-loop)
hemN-2	6.64691	8.14225e-59	1.51355e-56	up	Oxygen-independent coproporphyrinogen III oxidase HemN:Elongator protein 3/MiaB/NifB:Radical SAM
BAB2_0952	6.61611	4.47768e-55	6.51406e-53	up	Von Willebrand factor, type A
BAB1_1513	6.49822	3.63392e-77	1.51989e-74	up	Glutathione S-transferase, N-terminal:Glutathione S-transferase, C-terminal
BAB1_0736	6.29678	6.17094e-209	2.0648e-205	up	Short-chain dehydrogenase/reductase SDR:Glucose/ribitol dehydrogenase
BAB1_0622	5.98444	3.19919e-15	2.53661e-14	up	Phospholipase A2
BAB2_0929	5.76985	7.95222e-17	7.58066e-16	up	FMN-binding domain
BAB2_0921	5.61915	1.70248e-11	9.44625e-11	up	Blue (type 1) copper domain:Blue (type 1) copper protein:Amicyanin:Plastocyanin
BAB1_0960	5.5276	1.11331e-15	9.22061e-15	up	Heavy metal transport/detoxification protein:Heavy metal binding
grxC	5.5003	1.2289e-14	9.15794e-14	up	Glutaredoxin:Thioredoxin type domain
BAB2_0049	5.40481	9.31925e-22	1.4046e-20	up	conserved hypothetical protein
BAB2_0165	5.35742	4.88963e-17	4.81197e-16	up	RNA-binding region RNP-1 (RNA recognition motif):Nickel-dependent hydrogenase b-type cytochrome subunit
BAB1_1348	5.29003	5.7593e-58	1.01424e-55	up	conserved hypothetical protein
BAB1_1878	5.19181	1.57401e-12	9.62825e-12	up	Protein of unknown function UPF0012:Nitrilase/cyanide hydratase and apolipoprotein N-acyltransferase
BAB2_0774	5.1482	1.8624e-80	8.90225e-78	up	Bacterial regulatory protein TetR, HTH motif
nosD	5.00864	3.55594e-35	1.56555e-33	up	Parallel beta-helix repeat:Carbohydrate binding and sugar hydrolysis:Periplasmic copper-binding
BAB1_0616	4.8902	3.63059e-15	2.84864e-14	up	conserved hypothetical protein
BAB1_0161	4.86097	6.39885e-12	3.69785e-11	up	conserved hypothetical protein
BAB1_0618	4.79963	1.48729e-31	5.07804e-30	up	conserved hypothetical protein
BAB2_0473	4.79672	5.94845e-88	3.9807e-85	up	conserved domain protein
BAB1_0162	4.73194	5.26222e-14	3.79469e-13	up	Heat shock protein Hsp20
BAB1_0624	4.5747	2.23679e-15	1.80344e-14	up	RNA-binding region RNP-1 (RNA recognition motif)
BAB1_1652	4.57173	1.0023e-16	9.4115e-16	up	conserved hypothetical protein
ffs	4.55658	2.55011e-08	9.59804e-08	up	SRP RNA; RNA component of signal recognition particle RNA
BAB1_0615	4.55616	2.92338e-18	3.26055e-17	up	Phage head-tail adaptor, putative
BAB1_0623	4.50078	1.66493e-10	8.26535e-10	up	NLP/P60
BAB1_1877	4.46776	1.88265e-09	8.06575e-09	up	conserved hypothetical protein
BAB2_0803	4.44331	4.57568e-30	1.40461e-28	up	fucose synthetase family protein
BAB2_0833	4.43892	9.60108e-17	9.07492e-16	up	Cytochrome P450:B-class P450:E-class P450, group IV
BAB1_0270	4.42334	2.26812e-60	5.05943e-58	up	zinc-dependent metallopeptidase
BAB1_1490	4.39232	3.62345e-60	7.57754e-58	up	conserved hypothetical protein
BAB1_0619	4.28652	1.05119e-17	1.09233e-16	up	phage minor tail protein H
nosZ	4.27001	4.75469e-23	8.20062e-22	up	Twin-arginine translocation pathway signal
BAB1_0610	4.25027	1.6261e-25	3.51027e-24	up	Phage portal protein, HK97 family:Phage portal protein
rbsB-3	4.22834	4.50842e-44	3.77129e-42	up	ribose ABC transporter, periplasmic D-ribose-binding protein
BAB1_2117	4.21864	4.30815e-13	2.78283e-12	up	conserved hypothetical protein
BAB2_0265	4.21797	5.89581e-13	3.76477e-12	up	Haloacid dehalogenase/epoxide hydrolase:Haloacid dehalogenase-like hydrolase:HAD-superfamily hydrolase, subfamily IA, variant...
BAB2_0773	4.1747	5.85673e-94	4.89916e-91	up	Secretion protein HlyD
BAB1_1104	4.14257	1.04728e-09	4.67852e-09	up	Site-specific recombinase:Resolvase, N-terminal
norF	4.10343	3.87249e-18	4.24831e-17	up	norF protein
BAB1_0620	4.06118	1.45698e-17	1.50002e-16	up	conserved hypothetical protein
BAB1_1347	4.03477	3.45154e-34	1.40839e-32	up	conserved hypothetical protein
BAB1_1435	3.98735	3.77393e-49	4.20919e-47	up	Electron transport protein SCO1/SenC
BAB1_0617	3.94549	4.79195e-23	8.22249e-22	up	conserved hypothetical protein
BAB1_0595	3.93509	1.04304e-12	6.43913e-12	up	conserved hypothetical protein
BAB2_0957	3.93261	4.49949e-33	1.71083e-31	up	Cytochrome c oxidase, subunit III
BAB2_0920	3.92684	1.27194e-16	1.1822e-15	up	conserved hypothetical protein
BAB2_0565	3.92463	1.37444e-06	4.10249e-06	up	conserved hypothetical protein
BAB2_1104	3.90942	5.50632e-14	3.96218e-13	up	conserved hypothetical protein
BAB1_0611	3.90917	2.51732e-13	1.67788e-12	up	conserved hypothetical protein
BAB2_0306	3.87824	1.06575e-11	6.04407e-11	up	Imidazolonepropionase:Amidohydrolase
BAB2_0634	3.87359	1.0593e-13	7.36886e-13	up	conserved hypothetical protein
fdxA	3.84412	5.15968e-23	8.7636e-22	up	7Fe ferredoxin:4Fe-4S ferredoxin, iron-sulfur binding domain
BAB2_0441	3.83879	5.02232e-08	1.81869e-07	up	conserved hypothetical protein
BAB1_0089	3.83118	0.00158857	0.00299964	up	conserved hypothetical protein
BAB1_1579	3.83021	1.42236e-07	4.87624e-07	up	OmpW family
BAB2_0913	3.8247	5.02531e-11	2.68177e-10	up	conserved hypothetical protein
BAB1_1640	3.80639	3.86266e-10	1.83586e-09	up	Patatin
BAB1_1534	3.8005	7.36088e-14	5.1961e-13	up	Beta-lactamase-like
BAB2_0779	3.79318	8.05788e-13	5.06799e-12	up	Beta-ketoacyl synthase:YeeE/YedE
BAB2_0034	3.79093	9.79023e-29	2.70728e-27	up	conserved hypothetical protein
BAB2_0861	3.79017	2.89975e-17	2.91369e-16	up	conserved hypothetical protein
tRNA-Glu2	3.7871	2.90376e-24	5.48925e-23	up	tRNA-Glu
BAB1_0614	3.76763	1.04072e-10	5.32455e-10	up	conserved hypothetical protein
BAB1_0621	3.73538	5.85593e-13	3.74645e-12	up	conserved hypothetical protein
pepQ	3.7351	9.76132e-06	2.56772e-05	up	proline dipeptidase
BAB2_0992	3.72502	1.60647e-52	2.1501e-50	up	conserved hypothetical protein
BAB1_1272	3.72353	1.29401e-05	3.33573e-05	up	conserved hypothetical protein
BAB1_2116	3.71614	4.97629e-09	2.0281e-08	up	conserved hypothetical protein
BAB1_1743	3.69719	2.66391e-17	2.69289e-16	up	conserved hypothetical protein
BAB1_1876	3.66178	9.75957e-08	3.41228e-07	up	Protein of unknown function DUF6
BAB2_0914	3.6617	1.79999e-11	9.93853e-11	up	Peptidase U32
BAB1_1659	3.64918	3.05591e-45	3.00737e-43	up	conserved hypothetical protein
BAB2_0035	3.62782	1.5122e-07	5.16835e-07	up	conserved hypothetical protein
BAB1_0625	3.61422	7.58619e-23	1.26917e-21	up	hypothetical
BAB1_0460	3.58784	7.70205e-12	4.42042e-11	up	Ribosomal protein P2
BAB1_1329	3.58256	5.83169e-60	1.14781e-57	up	conserved hypothetical protein
sda	3.57965	1.28319e-18	1.4704e-17	up	Iron-sulfur-dependent L-serine dehydratase single chain form:Serine dehydratase alpha chain:Serine dehydratase beta chain
BAB2_0910	3.56834	2.6396e-20	3.64963e-19	up	Flavoprotein
BAB1_1371	3.56281	2.91834e-06	8.37458e-06	up	Gram-negative bacterial RTX secretion protein D:Secretion protein HlyD
BAB1_0292	3.55606	8.56883e-08	3.01803e-07	up	Site-specific recombinase:Resolvase, N-terminal
BAB1_0291	3.53604	3.70371e-10	1.76533e-09	up	conserved hypothetical protein
BAB1_1535	3.52566	6.63544e-26	1.51035e-24	up	C-5 cytosine-specific DNA methylase
BAB1_1106	3.51402	2.21753e-12	1.34174e-11	up	BRO family, N-terminal
BAB1_0841	3.50717	0.0042618	0.00749341	up	conserved hypothetical protein
BAB1_0404	3.46185	2.8097e-09	1.17958e-08	up	conserved hypothetical protein
BAB1_0449	3.46085	3.74945e-24	6.96981e-23	up	ATP/GTP-binding site motif A (P-loop):Cold-shock DNA-binding domain
BAB2_0731	3.45495	5.16881e-45	4.94138e-43	up	conserved hypothetical protein
BAB2_0911	3.45278	7.85506e-29	2.22738e-27	up	Carboxylyase-related protein
BAB2_0566	3.43997	1.42848e-14	1.06215e-13	up	Aldehyde dehydrogenase
BAB2_0696	3.43932	1.48417e-13	1.01141e-12	up	conserved hypothetical protein
ubiD	3.42333	7.21895e-11	3.77416e-10	up	3-octaprenyl-4-hydroxybenzoate carboxy-lyase
BAB2_0926	3.41844	1.61522e-15	1.31497e-14	up	ATP/GTP-binding site motif A (P-loop):ABC transporter:AAA ATPase
BAB1_0609	3.39938	8.5409e-21	1.20075e-19	up	ATP/GTP-binding site motif A (P-loop)
BAB1_0613	3.37323	1.54323e-19	1.92673e-18	up	Phage major capsid protein, HK97 family
BAB1_1754	3.36982	3.51974e-07	1.13459e-06	up	Protein of unknown function DUF465
BAB1_1492	3.3698	1.97931e-17	2.01913e-16	up	conserved hypothetical protein
BAB1_2018	3.35506	4.67817e-18	5.09874e-17	up	Bacterial regulatory protein, MerR family
BAB1_1641	3.35501	4.93887e-06	1.36461e-05	up	conserved hypothetical protein
BAB2_1114	3.35411	1.72774e-16	1.5752e-15	up	Aldehyde dehydrogenase
BAB1_0721	3.34459	4.03135e-12	2.3832e-11	up	Short-chain dehydrogenase/reductase SDR:Glucose/ribitol dehydrogenase
BAB1_0446	3.32996	1.04515e-10	5.33905e-10	up	Heat shock protein DnaJ, N-terminal:Chaperone DnaJ, C-terminal:Heat shock protein DnaJ
BAB1_0017	3.32482	3.07284e-10	1.47726e-09	up	HMG-CoA lyase-like
BAB1_1677	3.32407	2.04775e-31	6.92099e-30	up	conserved hypothetical protein
BAB1_0068	3.31095	3.93149e-38	2.1399e-36	up	conserved hypothetical protein
BAB1_2129	3.29279	2.7671e-16	2.44294e-15	up	Heat shock protein Hsp70:Calcium-binding EF-hand
BAB1_0649	3.29005	5.07609e-19	6.08766e-18	up	Glutathione S-transferase, N-terminal:Glutathione S-transferase, C-terminal
BAB1_1842	3.27814	1.63319e-42	1.3011e-40	up	membrane protein, putative
BAB1_1337	3.24902	1.97618e-40	1.37756e-38	up	Bacterial regulatory protein LysR, HTH motif:LysR substrate binding domain
BAB1_0018	3.24818	2.21412e-10	1.08469e-09	up	Biotin/lipoyl attachment:Biotin-requiring enzyme, attachment site:Carbamoyl-phosphate synthase L chain, ATP-binding:Carbamoyl...
BAB1_0401	3.22599	3.64907e-19	4.42384e-18	up	Tetracycline resistance protein:Major facilitator superfamily (MFS)
BAB2_0339	3.21389	8.55416e-19	9.93827e-18	up	sec-independent protein translocase protein TatC
BAB1_0031	3.2121	1.16515e-05	3.02216e-05	up	Replication factor C conserved domain:ATP/GTP-binding site motif A (P-loop):AAA ATPase:AAA ATPase, central region
BAB2_0601	3.19942	5.41944e-07	1.69948e-06	up	NAD binding site:Flavoprotein monooxygenase:Pyridine nucleotide-disulphide oxidoreductase, class I:FAD-dependent pyridine nuc...
htpX	3.18827	1.13467e-07	3.93839e-07	up	C-5 cytosine-specific DNA methylase:Peptidase family M48:Neutral zinc metallopeptidases, zinc-binding region
BAB1_0283	3.18742	7.38024e-10	3.3886e-09	up	Low molecular weight phosphotyrosine protein phosphatase
BAB2_0626	3.18147	9.74843e-11	5.01819e-10	up	Prokaryotic transcription elongation factor GreA/GreB
cycA	3.16273	6.5843e-06	1.77241e-05	up	Cytochrome c heme-binding site:Cytochrome c, class IA/ IB:Cytochrome c, class I
BAB1_0166	3.16161	1.27466e-32	4.58602e-31	up	Sodium:dicarboxylate symporter:Protein of unknown function DUF540
BAB1_1105	3.16161	1.99333e-09	8.4748e-09	up	conserved hypothetical protein
BAB1_1804	3.15995	1.84665e-12	1.12548e-11	up	Bacterial regulatory protein, MarR family
BAB1_0416	3.13988	1.18131e-17	1.21996e-16	up	Protein of unknown function DUF85:Elongator protein 3/MiaB/NifB:Radical SAM
BAB1_1843	3.13987	2.39898e-27	6.12746e-26	up	Transglycosylase-associated protein
BAB1_1442	3.13665	2.56444e-11	1.39977e-10	up	conserved hypothetical protein
BAB2_0915	3.13617	8.04867e-09	3.18708e-08	up	protease, putative
BAB1_1601	3.13444	2.7127e-34	1.13459e-32	up	periplasmic dipeptide transport protein precursor KO: K02035 peptide transport system substrate-binding protein
BAB1_0139	3.12796	3.00619e-12	1.80587e-11	up	Nitrogen-fixing NifU, C-terminal
nosY	3.1125	2.92232e-10	1.41302e-09	up	nitrous-oxide reductase, nosY component
BAB1_1335	3.11051	3.23661e-18	3.58599e-17	up	conserved hypothetical protein
BAB1_1602	3.08879	8.38851e-40	5.50352e-38	up	Bacterial extracellular solute-binding protein, family 5
BAB1_1127	3.08827	4.82413e-16	4.17094e-15	up	conserved hypothetical protein
BAB2_0399	3.04422	1.44526e-30	4.695e-29	up	conserved hypothetical protein
BAB1_0275	3.0367	0.000453089	0.00093756	up	conserved hypothetical protein
BAB1_0893	3.02624	3.70224e-15	2.88758e-14	up	Protein of unknown function DUF533
BAB1_0867	3.0212	1.08682e-19	1.38798e-18	up	Glyoxalase/Bleomycin resistance protein/dioxygenase domain
BAB1_1967	3.00701	1.32826e-05	3.42138e-05	up	Universal stress protein (Usp):Usp domain
BAB2_0398	3.00164	2.68967e-18	3.02002e-17	up	type I restriction-modification enzyme, S subunit
BAB2_0472	2.99999	1.1259e-10	5.74275e-10	up	conserved hypothetical protein
BAB1_1818	2.9961	0.00235437	0.00434034	up	usg protein, putative
BAB1_2040	2.99218	1.53255e-07	5.23257e-07	up	Protein of unknown function DUF636
BAB1_0204	2.97902	0.000111129	0.000251583	up	Zinc-containing alcohol dehydrogenase superfamily:Zinc-containing alcohol dehydrogenase
BAB1_1591	2.96721	1.72978e-10	8.55243e-10	up	conserved hypothetical protein
BAB2_0898	2.95599	2.38251e-12	1.43897e-11	up	thuA
BAB1_0050	2.95187	3.72137e-13	2.42251e-12	up	conserved hypothetical protein
BAB2_1000	2.946	4.25556e-13	2.75418e-12	up	Excinuclease ABC, C subunit, N-terminal
BAB2_0322	2.94328	6.14544e-19	7.26595e-18	up	Bacterial regulatory protein, GntR family
dcp	2.94055	7.65357e-20	9.92591e-19	up	Peptidase M3:Neutral zinc metallopeptidases, zinc-binding region
BAB1_0784	2.92552	3.13998e-07	1.026e-06	up	conserved hypothetical protein
BAB1_0296	2.92446	2.24359e-09	9.50261e-09	up	conserved hypothetical protein
BAB1_1820	2.91847	2.08206e-07	6.99454e-07	up	conserved hypothetical protein
BAB1_1678	2.91619	3.91855e-44	3.36192e-42	up	conserved hypothetical protein
BAB1_1273	2.90948	2.57629e-08	9.6839e-08	up	conserved hypothetical protein
BAB1_0367	2.90789	3.56776e-31	1.18195e-29	up	Multi antimicrobial extrusion protein MatE
BAB1_0352	2.90741	1.20088e-10	6.07891e-10	up	conserved hypothetical protein
BAB2_0168	2.90415	6.51129e-25	1.29683e-23	up	Autotransporter beta-domain
BAB1_1100	2.90374	9.89902e-18	1.03507e-16	up	Phage integrase
BAB1_0237	2.89647	7.93051e-26	1.78091e-24	up	Bacterial regulatory protein, MarR family:Bacterial regulatory proteins, IclR family
BAB1_0528	2.89412	6.01567e-67	1.82986e-64	up	conserved hypothetical protein
BAB1_0049	2.89223	7.88808e-06	2.10643e-05	up	conserved hypothetical protein
BAB1_0746	2.86222	3.5883e-22	5.66342e-21	up	conserved hypothetical protein
tRNA-Leu4	2.86102	4.88657e-14	3.53906e-13	up	tRNA-Leu
BAB1_0580	2.84422	2.11151e-05	5.25287e-05	up	Prokaryotic transcription elongation factor GreA/GreB
BAB1_0490	2.84227	5.58866e-22	8.73815e-21	up	Modulator of DNA gyrase
BAB1_0051	2.83433	4.7669e-21	6.78725e-20	up	Protein of unknown function DUF461
BAB1_1813	2.82799	3.4379e-06	9.76504e-06	up	Transaldolase:Transaldolase C
BAB1_0592	2.82218	5.12003e-25	1.04821e-23	up	conserved hypothetical protein
BAB2_0504	2.81914	5.70492e-26	1.30744e-24	up	conserved hypothetical protein
BAB2_0780	2.81188	2.24578e-07	7.50687e-07	up	Bacterial regulatory protein, ArsR family
BAB1_0353	2.80642	3.143e-07	1.026e-06	up	conserved hypothetical protein
BAB1_2095	2.80221	2.10959e-23	3.7151e-22	up	conserved hypothetical protein
BAB2_0419	2.80213	1.1732e-11	6.60862e-11	up	membrane fusion protein MtrC
BAB1_0626	2.79965	7.71658e-36	3.53694e-34	up	conserved hypothetical protein
BAB2_1082	2.79943	3.53835e-07	1.13949e-06	up	Ferric-uptake regulator
BAB1_0674	2.79277	1.3354e-10	6.72931e-10	up	Cyclic nucleotide-binding domain:Bacterial regulatory protein, Crp family
BAB1_1624	2.7853	5.13506e-23	8.7636e-22	up	Binding-protein-dependent transport systems inner membrane component
BAB1_0362	2.78277	6.25102e-10	2.89294e-09	up	conserved hypothetical protein
BAB1_1330	2.77143	1.02101e-31	3.55864e-30	up	conserved hypothetical protein
hdeA	2.76837	9.65567e-08	3.37949e-07	up	hdeA protein
BAB1_0675	2.76492	4.14473e-06	1.16247e-05	up	Oxygen-independent coproporphyrinogen III oxidase HemN:Elongator protein 3/MiaB/NifB:Radical SAM
tRNA-Leu1	2.76084	9.7761e-10	4.38505e-09	up	tRNA-Leu
BAB1_1274	2.75891	7.122e-08	2.53243e-07	up	CBS domain
BAB2_1162	2.75886	5.55276e-12	3.22561e-11	up	conserved hypothetical protein
BAB2_1102	2.75332	8.62074e-12	4.93077e-11	up	chemotaxis motc protein precursor
BAB1_0644	2.75276	1.01746e-09	4.55746e-09	up	ATP/GTP-binding site motif A (P-loop):Uracil-DNA glycosylase superfamily:Phage SPO1 DNA polymerase-related protein
BAB1_1727	2.74833	1.17736e-12	7.22837e-12	up	Uridine kinase:ABC transporter, transmembrane region:ATP/GTP-binding site motif A (P-loop):ABC transporter:AAA ATPase:Phospho...
BAB2_0633	2.73793	2.94905e-08	1.10129e-07	up	NUDIX hydrolase
BAB1_0054	2.73099	3.48371e-17	3.46919e-16	up	TonB-dependent receptor protein:Mrp family:ATP/GTP-binding site motif A (P-loop):Protein of unknown function DUF59
trx-2	2.72139	8.53667e-06	2.26337e-05	up	Thioredoxin:Thioredoxin type domain:Thioredoxin domain 2
BAB1_0381	2.72046	3.02544e-16	2.66398e-15	up	LysR substrate binding domain
sppA	2.71272	4.54825e-06	1.27032e-05	up	Clp protease:Peptidase U7:Signal peptide peptidase, SppA 36 kDa type
BAB2_0941	2.71027	9.77924e-13	6.07075e-12	up	Cyclic nucleotide-binding domain:Bacterial regulatory protein, Crp family
cobT	2.68093	1.00601e-11	5.72466e-11	up	Nicotinate-nucleotide-dimethylbenzimidazole phosphoribosyltransferase
BAB1_1670	2.67885	3.08479e-15	2.45172e-14	up	conserved hypothetical protein
ccmA	2.67378	3.3258e-37	1.66091e-35	up	ATP/GTP-binding site motif A (P-loop):ABC transporter:AAA ATPase:Heme exporter protein CcmA
BAB1_1817	2.67061	0.00824029	0.0137998	up	fusaric acid resistance protein FusB / fusaric acid resistance protein FusC
BAB1_1577	2.66989	3.51065e-39	2.13575e-37	up	GCN5-related N-acetyltransferase
exbB	2.6687	7.11061e-11	3.72333e-10	up	MotA/TolQ/ExbB proton channel
cobU	2.66646	2.06155e-29	6.10437e-28	up	ATP/GTP-binding site motif A (P-loop):Cobalbumin biosynthesis enzyme
BAB1_0586	2.64949	3.49673e-15	2.75945e-14	up	cyanate transport protein CynX
BAB1_1871	2.61775	6.28342e-06	1.69798e-05	up	SAM (and some other nucleotide) binding motif:N-6 Adenine-specific DNA methylase:N6 adenine-specific DNA methyltransferase, N...
BAB1_2047	2.61753	4.57755e-08	1.67028e-07	up
BAB2_0291	2.6161	4.526e-07	1.43409e-06	up	conserved hypothetical protein
BAB1_1018	2.61499	9.93434e-06	2.61118e-05	up	conserved hypothetical protein
BAB2_1128	2.61075	5.47374e-07	1.7133e-06	up	Bacterial regulatory proteins, IclR family
BAB1_0549	2.60806	3.69332e-17	3.66702e-16	up	transposase
BAB1_1870	2.6051	1.20589e-07	4.17692e-07	up	conserved hypothetical protein
BAB1_0961	2.59669	0.000240712	0.000525048	up	conserved hypothetical protein
BAB1_1083	2.59598	4.30077e-05	0.000102715	up	alcohol dehydrogenase, zinc-containing
BAB2_0127	2.59043	2.78837e-21	4.11009e-20	up	flagellar basal-body rod protein FlgF
BAB2_0635	2.58638	3.17841e-07	1.03655e-06	up	Ribonuclease II:RNA binding S1:VacB and RNase II family 3'-5' exoribonuclease
BAB1_1543	2.56971	2.91297e-21	4.27492e-20	up	Protein of unknown function DUF526
tRNA-His1	2.56886	1.01806e-06	3.09959e-06	up	tRNA-His
BAB2_0313	2.56565	6.55076e-15	4.98156e-14	up	Bacterial regulatory proteins, AsnC family
BAB1_0198	2.56013	0.00112965	0.00217856	up	conserved hypothetical protein
tRNA-Ser2	2.55443	8.32073e-06	2.21313e-05	up	tRNA-Ser
BAB1_0612	2.54812	3.12365e-10	1.49738e-09	up	Phage prohead protease HK97
BAB1_1977	2.54461	6.51122e-22	1.00399e-20	up	conserved hypothetical protein
BAB1_0548	2.54314	2.2133e-23	3.87733e-22	up	transposase
BAB1_1951	2.54301	8.45735e-08	2.98505e-07	up	conserved hypothetical protein
BAB1_0855	2.53962	1.49289e-19	1.8779e-18	up	Glutaredoxin:Glutaredoxin-related protein
BAB2_0795	2.53616	7.84295e-05	0.000180858	up	multidrug resistance protein
ccmC	2.53452	1.37477e-19	1.74241e-18	up	Cytochrome c assembly protein:Cytochrome c-type biogenesis protein CcmC
BAB1_1425	2.53211	7.69528e-07	2.37094e-06	up	conserved hypothetical protein
tRNA-Met4	2.53052	4.45097e-10	2.0976e-09	up	tRNA-Met
BAB1_0417	2.51848	1.34952e-15	1.10674e-14	up	conserved hypothetical protein
BAB2_1077	2.51605	6.15098e-25	1.23983e-23	up	Protein of unknown function UPF0074
BAB1_1336	2.51415	1.59303e-32	5.67051e-31	up	conserved hypothetical protein
BAB1_0976	2.51399	1.21579e-09	5.40242e-09	up	hypothetical
BAB1_1373	2.5088	6.92947e-06	1.85934e-05	up	ATP/GTP-binding site motif A (P-loop)
BAB2_0568	2.50833	4.52544e-14	3.29894e-13	up	conserved hypothetical protein
BAB1_1370	2.50794	0.00124447	0.00238078	up	ATP/GTP-binding site motif A (P-loop):ABC transporter:AAA ATPase
BAB1_1561	2.5071	7.47987e-13	4.73916e-12	up	ABC transporter, transmembrane region:ATP/GTP-binding site motif A (P-loop):ABC transporter:AAA ATPase
phbA-1	2.50324	2.27125e-10	1.11105e-09	up	Thiolase
BAB1_1424	2.50191	2.67131e-05	6.56257e-05	up	conserved hypothetical protein
BAB1_1660	2.49782	0.00099817	0.00194518	up	conserved hypothetical protein
BAB2_1068	2.4834	2.85567e-09	1.19588e-08	up	Class II aldolase/adducin, N-terminal:ATP/GTP-binding site motif A (P-loop)
BAB1_0290	2.4783	6.91742e-05	0.000160734	up	BRO family protein
BAB2_0387	2.47283	1.48549e-06	4.39475e-06	up	conserved hypothetical protein
BAB1_1047	2.47144	3.63201e-25	7.69159e-24	up	thioredoxin reductase
BAB2_0749	2.46732	7.36437e-05	0.000170292	up	conserved hypothetical protein
BAB1_1367	2.46318	1.62544e-06	4.77919e-06	up	TonB-dependent receptor protein
ccoN	2.46248	3.96026e-07	1.26804e-06	up	Cytochrome c oxidase, subunit I:Cytochrome c oxidase cbb3-type, subunit I
BAB2_0734	2.4596	3.12999e-12	1.87017e-11	up	Multiple resistance and pH regulation protein F
BAB1_2046	2.45954	6.20623e-09	2.49892e-08	up	Enoyl-CoA hydratase/isomerase
BAB2_0344	2.45757	0.000152907	0.000340403	up	ATP-dependent protease La, LON
BAB1_0310	2.45722	1.23398e-06	3.71639e-06	up	Peptidase M20/M25/M40
BAB2_0916	2.45173	0.000369942	0.000779979	up	conserved hypothetical protein
BAB1_0174	2.44791	1.21822e-24	2.36986e-23	up	lactoylglutathione lyase, putative
BAB1_1572	2.43722	6.7095e-17	6.46974e-16	up	conserved hypothetical protein
BAB2_0730	2.43676	9.30168e-16	7.81052e-15	up	ABC transporter, transmembrane region:ATP/GTP-binding site motif A (P-loop):ABC transporter:AAA ATPase
BAB2_0603	2.43051	6.1321e-09	2.47205e-08	up	Bacterial regulatory proteins, IclR family
BAB2_0553	2.41937	1.4312e-13	9.79305e-13	up	Tetracycline resistance protein TetB:Drug resistance transporter EmrB/QacA subfamily:Major facilitator superfamily (MFS)
BAB1_1502	2.41393	7.95994e-24	1.45541e-22	up	Glutamine amidotransferase class-I:Carbamoyl-phosphate synthase, GATase domain:Carbamoyl-phosphate synthase, small chain:Anth...
BAB2_0967	2.40997	3.05167e-11	1.65225e-10	up	Exonuclease
BAB1_0982	2.40835	7.72048e-08	2.73942e-07	up	conserved hypothetical protein
BAB1_1540	2.40397	0.0131035	0.0211298	up	conserved hypothetical protein
BAB2_0312	2.39886	1.99305e-06	5.82424e-06	up	Alanine racemase:Protein of unknown function UPF0001:ATP/GTP-binding site motif A (P-loop)
BAB2_1090	2.38879	2.75266e-13	1.82384e-12	up	Bacterial type III secretion FHIPEP
BAB1_0533	2.38791	2.33405e-21	3.45563e-20	up	ribonuclease III
tRNA-Phe1	2.37932	1.09544e-15	9.09518e-15	up	tRNA-Phe
BAB1_0016	2.3749	7.52107e-10	3.44261e-09	up	Enoyl-CoA hydratase/isomerase
BAB1_1133	2.37464	3.50243e-07	1.1301e-06	up	ATP/GTP-binding site motif A (P-loop):GTP1/OBG
BAB1_0642	2.36851	3.9813e-27	9.94137e-26	up	Protein of unknown function DUF6
BAB2_0752	2.36844	2.73187e-22	4.33214e-21	up	Glycoside hydrolase, family 25
BAB1_1472	2.36598	9.02838e-05	0.000206345	up	conserved hypothetical protein
BAB1_0138	2.36267	1.63078e-09	7.06813e-09	up	ErfK/YbiS/YcfS/YnhG
BAB1_1691	2.36181	6.93063e-28	1.84047e-26	up	membrane protein, putative
BAB1_0599	2.35562	1.23743e-06	3.72343e-06	up	Protein of unknown function UPF0050
hrcA	2.35425	7.21714e-09	2.88169e-08	up	Negative regulator of class I heat shock protein
BAB1_1081	2.32889	3.32573e-13	2.17767e-12	up	Serine proteases, subtilase family:Cytochrome c heme-binding site
clpB	2.32832	1.88543e-07	6.36595e-07	up	Chaperonin clpA/B:ATP/GTP-binding site motif A (P-loop):AAA ATPase:AAA ATPase, central region:Clp, N terminal
BAB1_0967	2.32739	2.93039e-09	1.22411e-08	up	Membrane protein involved in aromatic hydrocarbon degradation
BAB2_0797	2.32547	7.97314e-10	3.63462e-09	up	Carbohydrate kinase, FGGY
BAB1_0459	2.32225	7.8078e-06	2.08665e-05	up	Transglycosylase-associated protein
BAB2_0805	2.32165	5.47002e-20	7.20578e-19	up	Lipopolysaccharide biosynthesis
BAB1_0524	2.31736	1.90193e-25	4.0794e-24	up	glyoxalase family protein
BAB2_0924	2.3158	2.29995e-15	1.84548e-14	up	protein disulfide isomerase NosL, putative
BAB1_0973	2.30922	6.51211e-08	2.31804e-07	up	MoaA/nifB/pqqE family:Elongator protein 3/MiaB/NifB:Radical SAM
BAB1_1499	2.30134	3.205e-14	2.35691e-13	up	Mitochondrial substrate carrier:Zn-finger, CHC2 type:Toprim sub-domain:TOPRIM:DNA primase:Toprim, primase
tRNA-Pro1	2.29935	6.31547e-15	4.8356e-14	up	tRNA-Pro
BAB2_0146	2.29624	2.18791e-07	7.3354e-07	up	D-beta-hydroxybutyrate dehydrogenase
BAB1_0328	2.27993	4.91841e-34	1.98277e-32	up	ATP-binding region, ATPase-like:Histidine kinase A, N-terminal:Bacterial sensor protein, C-terminal:Histidine kinase
BAB1_0947	2.27653	1.65535e-22	2.70185e-21	up	Aminotransferase, class V
BAB2_0846	2.27208	3.55482e-08	1.31285e-07	up	Frizzled protein
BAB2_0157	2.26478	9.30325e-08	3.26639e-07	up	Flagellar basal body-associated protein FliL
BAB1_0856	2.26332	9.46917e-26	2.11226e-24	up	ATP/GTP-binding site motif A (P-loop):BolA-like protein
aroC	2.26322	1.21421e-09	5.40242e-09	up	Chorismate synthase
BAB1_1199	2.25834	6.72124e-14	4.76467e-13	up	Protein of unknown function DUF218
BAB2_0650	2.2539	2.08522e-16	1.87701e-15	up	Protein of unknown function DUF6
tRNA-Pro2	2.24868	0.000445945	0.000924493	up	tRNA-Pro
BAB2_0232	2.24556	1.60792e-07	5.47315e-07	up	conserved hypothetical protein
BAB2_0406	2.24298	0.000114293	0.000258047	up	conserved hypothetical protein
BAB1_0084	2.23706	3.81534e-07	1.22281e-06	up	Protein of unknown function UPF0005
BAB1_1880	2.23622	6.49593e-19	7.65331e-18	up	competence protein F
BAB2_0499	2.23586	0.00367823	0.00655344	up	conserved hypothetical protein
BAB1_1192	2.23389	1.33182e-06	3.98594e-06	up	Protein of unknown function DUF174
BAB1_1297	2.23123	4.68923e-13	3.02315e-12	up	conserved hypothetical protein
BAB1_1592	2.22532	1.6801e-05	4.26203e-05	up	conserved hypothetical protein
BAB1_0129	2.22486	1.35501e-21	2.02405e-20	up	Protein of unknown function DUF156
BAB2_0552	2.2237	0.000671389	0.00134842	up	conserved hypothetical protein
BAB1_0757	2.22221	1.46232e-09	6.40434e-09	up	Bacterial SH3-like region
BAB2_0711	2.21978	9.99553e-08	3.48023e-07	up	Surf1 protein
mepA	2.21732	4.64565e-12	2.72708e-11	up	Peptidase family U6, penicillin-insensitive murein endopeptidase
tRNA-Arg4	2.21261	5.17401e-12	3.02661e-11	up	tRNA-Arg
BAB1_0754	2.21072	4.28707e-21	6.15645e-20	up	conserved hypothetical protein
kdtA	2.2073	2.48449e-16	2.19924e-15	up	Three-deoxy-D-manno-octulosonic-acid transferase, N-terminal
BAB2_0090	2.20669	7.35703e-36	3.41897e-34	up	GCN5-related N-acetyltransferase
BAB1_1303	2.20443	1.15973e-22	1.92102e-21	up	SAM (and some other nucleotide) binding motif:Uroporphyrin-III C/tetrapyrrole (Corrin/Porphyrin) methyltransferase:Precorrin-...
BAB1_2136	2.20242	3.54614e-29	1.03177e-27	up	Magnesium chelatase, ChlI subunit:Shikimate kinase:ATP/GTP-binding site motif A (P-loop):AAA ATPase:Mg chelatase-related protein
BAB1_1661	2.18979	5.39646e-20	7.13698e-19	up	HhH-GPD
BAB1_0917	2.18822	0.000104289	0.000236738	up	Peptidylprolyl isomerase, FKBP-type:Protein prenyltransferase, alpha subunit:Trigger factor
BAB2_1076	2.18175	4.82587e-25	9.96752e-24	up	ATPase, BadF/BadG/BcrA/BcrD type
BAB1_1788	2.18027	2.48773e-13	1.66147e-12	up	IspG protein:GcpE protein
BAB1_0305	2.17719	0.000843168	0.00166642	up	conserved hypothetical protein
BAB2_0249	2.17451	0.000300138	0.00064211	up	Bacterial regulatory protein, MarR family
BAB1_0189	2.1663	1.23223e-07	4.26374e-07	up	conserved hypothetical protein
rbsA-4	2.16424	5.65682e-06	1.5426e-05	up	ATP/GTP-binding site motif A (P-loop):ABC transporter:AAA ATPase
BAB2_0089	2.1525	2.78386e-05	6.80906e-05	up	ATP/GTP-binding site motif A (P-loop):ABC transporter:AAA ATPase:TOBE domain
BAB2_0170	2.14523	0.00100714	0.00196152	up	conserved hypothetical protein
BAB1_1716	2.14076	5.00874e-37	2.4646e-35	up	Crossover junction endodeoxyribonuclease RuvC
BAB1_0154	2.13566	4.86028e-08	1.76383e-07	up	conserved hypothetical protein
BAB1_0135	2.12909	9.06517e-07	2.77512e-06	up	conserved hypothetical protein
BAB1_2002	2.1268	9.41899e-10	4.23601e-09	up	conserved hypothetical protein
BAB1_1600	2.12607	2.41977e-16	2.14763e-15	up	periplasmic dipeptide transport protein precursor
BAB1_1436	2.12574	9.48131e-16	7.91134e-15	up	SAM (and some other nucleotide) binding motif
BAB1_0389	2.12509	2.081e-06	6.06535e-06	up	Cytochrome c heme-binding site:Cytochrome c, class I:Cytochrome c oxidase cbb3-type, subunit III:Cytochrome c, class IC
BAB1_1673	2.11838	6.37153e-15	4.86739e-14	up	ATP-binding region, ATPase-like:Histidine kinase
BAB1_0758	2.11756	4.95293e-06	1.36624e-05	up
BAB1_1571	2.11615	2.30304e-19	2.8227e-18	up	NUDIX hydrolase
BAB1_0974	2.1129	5.84342e-18	6.28684e-17	up	conserved hypothetical protein
BAB1_0665	2.11287	0.0034433	0.00616771	up	conserved hypothetical protein
BAB2_0380	2.11285	5.13765e-25	1.04821e-23	up	4-hydroxybenzoate octaprenyltransferase
cysG	2.11159	3.65616e-06	1.03324e-05	up	Uroporphyrin-III C/tetrapyrrole (Corrin/Porphyrin) methyltransferase:Pyrokinin:Uroporphiryn-III C-methyltransferase:Uroporphy...
BAB2_0382	2.11079	6.55969e-17	6.34356e-16	up	FAD linked oxidase, N-terminal
BAB2_1160	2.10945	1.47204e-09	6.4385e-09	up	Cadmium-transporting ATPase:Copper-transporting ATPase:ATPase, E1-E2 type
BAB1_1898	2.10123	1.08774e-25	2.39445e-24	up	NAD binding site:UbiH/COQ6 monooxygenase:Flavoprotein monooxygenase:Pyridine nucleotide-disulphide oxidoreductase, class I:FA...
BAB2_0930	2.09562	2.83229e-18	3.16952e-17	up	conserved hypothetical protein
BAB1_1653	2.09544	4.89047e-10	2.2886e-09	up	Glucose-methanol-choline oxidoreductase:GMC oxidoreductase
BAB1_0664	2.09203	0.00375898	0.00667952	up	conserved hypothetical protein
BAB1_0279	2.08688	8.97447e-23	1.49396e-21	up	conserved hypothetical protein
BAB2_1047	2.08499	3.38747e-09	1.40801e-08	up	Acyl-CoA dehydrogenase, C-terminal:Acyl-CoA dehydrogenase, central domain:Acyl-CoA dehydrogenase, N-terminal
BAB1_1054	2.08467	5.04153e-07	1.58841e-06	up	ATP/GTP-binding site motif A (P-loop):YcjX-like protein
BAB1_0451	2.07907	2.0459e-13	1.38016e-12	up	conserved hypothetical protein
BAB1_0196	2.07889	1.08574e-11	6.14699e-11	up	Bacterial regulatory proteins, AsnC family:Cyclic nucleotide-binding domain:Bacterial regulatory protein, Crp family
BAB1_0764	2.07821	3.75677e-07	1.20519e-06	up	conserved hypothetical protein
groES	2.07622	8.47421e-11	4.40291e-10	up	Chaperonin Cpn10
soxA	2.07382	2.18917e-11	1.20081e-10	up	Glycine cleavage T protein (aminomethyl transferase)
BAB1_1505	2.07327	4.90651e-07	1.54879e-06	up	membrane protein, putative
BAB1_1924	2.06701	0.000956402	0.00187361	up	hypothetical
BAB1_0596	2.06132	6.72888e-10	3.10978e-09	up	DnaA domain protein
BAB1_0800	2.05633	2.52313e-15	2.01971e-14	up	Bacterial regulatory protein, MerR family
BAB2_0707	2.05442	6.25444e-15	4.79986e-14	up	General substrate transporter:Sugar transporter superfamily:Major facilitator superfamily (MFS)
BAB2_0574	2.0532	4.58327e-06	1.2769e-05	up	conserved hypothetical protein
BAB2_0307	2.04617	0.000105041	0.000238283	up	Amidohydrolase
serC	2.04579	6.45844e-15	4.92254e-14	up	Sugar transporter superfamily:Phosphoserine aminotransferase, Methanosarcina type
BAB1_0155	2.04499	1.6894e-16	1.55294e-15	up	OstA-like protein
BAB1_0702	2.04074	2.27863e-05	5.65601e-05	up	Protein of unknown function DUF6:RarD protein
BAB1_2178	2.03898	5.79746e-39	3.46398e-37	up	TrkA potassium uptake protein:D-isomer specific 2-hydroxyacid dehydrogenase, catalytic domain:D-isomer specific 2-hydroxyacid...
BAB1_0036	2.03866	4.50097e-11	2.40964e-10	up	Cytochrome c heme-binding site:Cytochrome c, class IA/ IB:Cytochrome c, class I:Cytochrome c, class IC
BAB2_1031	2.03732	0.0032443	0.00583625	up	conserved hypothetical protein
BAB1_0744	2.03566	1.17911e-20	1.65076e-19	up	Helix-turn-helix motif
BAB2_0036	2.03067	9.60356e-18	1.00732e-16	up	H+ transporting ATPase, proton pump:ATPase, E1-E2 type:Cation transporting ATPase, N terminal:Haloacid dehalogenase-like hydr...
BAB1_0598	2.02969	3.29194e-18	3.63526e-17	up	Amidase:ATP/GTP-binding site motif A (P-loop)
BAB2_0517	2.02939	4.80708e-12	2.8169e-11	up	Bacterial regulatory proteins, AsnC family
BAB1_1630	2.02752	8.56339e-11	4.44234e-10	up	transcriptional regulator, Cro/CI family
BAB2_0940	2.0259	7.17269e-10	3.31032e-09	up	Bacterial regulatory protein LacI, HTH motif:Periplasmic binding protein/LacI transcriptional regulator
BAB1_0654	2.01954	3.51041e-06	9.94565e-06	up	conserved hypothetical protein
BAB2_0342	2.0185	4.60582e-29	1.32854e-27	up	conserved hypothetical protein
ccdA	2.01398	2.19308e-10	1.07596e-09	up	Cytochrome c biogenesis protein, transmembrane region
BAB1_0021	2.01362	1.75524e-10	8.64952e-10	up	Acyltransferase 3 family
BAB2_0509	2.01279	6.80853e-11	3.57075e-10	up	conserved hypothetical protein
BAB1_1481	2.00901	1.10739e-11	6.24843e-11	up	Bacterial ring hydroxylating dioxygenase, alpha subunit:Immunoglobulin/major histocompatibility complex:Rieske [2Fe-2S] domain
BAB2_0923	2.0071	8.67945e-08	3.05378e-07	up	ApbE-like lipoprotein
BAB1_1559	2.00071	5.3816e-20	7.13698e-19	up	Rieske iron-sulfur protein:Rieske [2Fe-2S] domain:Twin-arginine translocation pathway signal:Ubiquinol-cytochrome c reductase...
BAB2_0345	1.99777	0.000832578	0.00164938	up	Protein of unknown function DUF343
BAB1_1656	1.99546	9.07034e-06	2.3916e-05	up	membrane protein, putative
BAB1_0585	1.99499	1.74507e-05	4.40882e-05	up	transcriptional regulator, gntR family
amt	1.99398	1.95475e-17	2.00018e-16	up	Ammonium transporter
BAB1_1071	1.99159	5.52338e-10	2.56684e-09	up	conserved hypothetical protein
BAB2_0381	1.99088	1.97283e-09	8.39834e-09	up	UbiA prenyltransferase
BAB1_0220	1.98409	0.000175424	0.000388463	up	PAS domain:GGDEF:PAS-associated C-terminal domain:PAC motif:EAL domain
BAB2_0391	1.98356	2.27801e-25	4.85493e-24	up	IS711, transposase orfA
BAB2_0695	1.98267	7.28424e-08	2.58737e-07	up	NAD-dependent epimerase/dehydratase
BAB1_1605	1.97002	3.50729e-27	8.89044e-26	up	Bacterial regulatory protein LysR, HTH motif:Bacterial regulatory protein, ArsR family
BAB2_0334	1.96097	6.67802e-12	3.85253e-11	up	Bacterial regulatory protein, ArsR family
BAB2_0771	1.95786	5.93171e-08	2.13185e-07	up	ABC transporter, family 2:Polycystic kidney disease type 1 protein
BAB1_0095	1.95047	3.51334e-18	3.86698e-17	up	Periplasmic protein thiol:disulfide oxidoreductase DsbE:Thioredoxin type domain:Thioredoxin domain 2
BAB1_1341	1.94653	5.74682e-24	1.06237e-22	up	conserved hypothetical protein
BAB2_0048	1.94147	0.0133133	0.0214577	up	conserved hypothetical protein
BAB1_1735	1.94059	3.65299e-15	2.85582e-14	up	5-formyltetrahydrofolate cyclo-ligase
BAB1_0538	1.93697	9.74896e-06	2.56649e-05	up	transposase
bcp	1.93619	2.4273e-13	1.62435e-12	up	Alkyl hydroperoxide reductase/ Thiol specific antioxidant/ Mal allergen
BAB2_1018	1.93271	2.46745e-08	9.31839e-08	up	Multicopper oxidase, type 1
BAB1_0074	1.9113	6.48055e-06	1.74729e-05	up	Cytochrome c heme-binding site:Conserved hypothetical protein 48:Radical SAM
BAB1_0094	1.9111	2.77602e-07	9.13328e-07	up	Heme exporter protein D (CcmD)
BAB1_0332	1.91025	1.35865e-07	4.6722e-07	up	Aspartate carbamoyltransferase:Ornithine carbamoyltransferase:Aspartate/ornithine carbamoyltransferase:Aspartate/ornithine ca...
BAB1_0671	1.91011	4.69127e-15	3.63356e-14	up	RNA polymerase, omega subunit:RNA polymerase Rpb6
BAB1_1662	1.90861	1.70725e-11	9.44625e-11	up	Glutamyl-tRNA synthetase, class Ic:Aminoacyl-tRNA synthetase, class I
BAB1_0278	1.90797	2.36003e-07	7.82623e-07	up	conserved hypothetical protein
ccmB	1.90348	1.21832e-09	5.4065e-09	up	SecY protein:Cytochrome c-type biogenesis protein CcmB
BAB2_0500	1.90332	8.05869e-09	3.18728e-08	up	ATP/GTP-binding site motif A (P-loop):ABC transporter:AAA ATPase:Glycine betaine/L-proline transport ATP-binding subunit
BAB1_0354	1.89674	1.14654e-08	4.47125e-08	up	Bacterial regulatory protein LysR, HTH motif:LysR substrate binding domain
BAB1_1697	1.89655	1.32255e-12	8.10483e-12	up	ATP/GTP-binding site motif A (P-loop):Amino acid-binding ACT:D-isomer specific 2-hydroxyacid dehydrogenase, catalytic domain:...
BAB1_2001	1.89362	6.15563e-30	1.85556e-28	up	MIP family:Aromatic amino acid permease
cfa	1.88966	2.24356e-15	1.80455e-14	up	SAM (and some other nucleotide) binding motif:Generic methyltransferase:Cyclopropane-fatty-acyl-phospholipid synthase
BAB2_0449	1.88834	0.000841756	0.00166461	up	Carbonic anhydrase, prokaryotic
BAB2_0772	1.88783	8.86178e-17	8.42373e-16	up	ATP/GTP-binding site motif A (P-loop):ABC transporter
BAB2_0708	1.88278	1.0175e-05	2.66814e-05	up	Peptidase family T4
BAB1_2055	1.87847	0.000104264	0.000236738	up	conserved hypothetical protein
BAB1_1779	1.87408	1.948e-05	4.87145e-05	up	conserved hypothetical protein
BAB1_1210	1.87216	1.10429e-07	3.84091e-07	up	Carboxyl transferase family:Acetyl-CoA carboxylase carboxyl transferase, beta subunit
BAB1_1077	1.87196	0.00331638	0.0059563	up	Acetyl-CoA hydrolase/transferase
pyrC-1	1.86222	1.3426e-13	9.26253e-13	up	Dihydroorotase:Dihydroorotase multifunctional complex type:Amidohydrolase
BAB2_0288	1.86087	5.13302e-08	1.85676e-07	up	conserved hypothetical protein
BAB1_0732	1.85973	4.11006e-07	1.31349e-06	up	conserved hypothetical protein
BAB1_1637	1.8552	1.65072e-06	4.84926e-06	up	conserved domain protein
csaA	1.855	5.70713e-14	4.08036e-13	up	t-RNA-binding region
BAB1_0104	1.84986	8.7806e-06	2.32436e-05	up	Prokaryotic sulfate-/thiosulfate-binding protein:Bacterial extracellular solute-binding protein, family 1
BAB1_0714	1.84343	4.31874e-20	5.82682e-19	up	DinB
BAB1_0806	1.84309	3.15983e-18	3.51256e-17	up	conserved hypothetical protein
BAB2_0623	1.84022	1.48777e-16	1.37138e-15	up	GGDEF
BAB1_0227	1.8396	7.93279e-06	2.11668e-05	up	conserved hypothetical protein
BAB2_0401	1.83803	1.42199e-07	4.87624e-07	up	conserved hypothetical protein
BAB1_1604	1.83785	7.89682e-07	2.4308e-06	up	conserved hypothetical protein
BAB2_0847	1.83775	0.000891934	0.00175554	up	conserved hypothetical protein
BAB2_0390	1.83545	0.00168627	0.00317695	up	Transposase, IS4
BAB1_0937	1.835	0.000233883	0.000510817	up	Transposase, IS4
gcp	1.83483	2.26659e-30	7.15474e-29	up	Glycoprotease (M22) metalloprotease
BAB1_1590	1.83023	8.02244e-06	2.13889e-05	up	methyltransferase
tRNA-Leu5	1.83005	4.75965e-09	1.95169e-08	up	tRNA-Leu
BAB1_0818	1.82827	3.62699e-15	2.84864e-14	up	conserved hypothetical protein
BAB1_1776	1.82707	0.0139631	0.0223788	up	conserved hypothetical protein
BAB2_1083	1.82567	0.00135325	0.00257272	up	conserved hypothetical protein
BAB1_1400	1.82538	0.0021379	0.00395435	up	Bacterial regulatory protein TetR, HTH motif
BAB1_1629	1.82301	7.16875e-09	2.86579e-08	up	transcriptional regulator, Cro/CI family
BAB1_1493	1.8192	5.63025e-07	1.75899e-06	up	Phage integrase
BAB1_1168	1.81652	1.13194e-13	7.8578e-13	up	ComEC/Rec2-related protein
BAB2_0949	1.81549	2.75108e-11	1.49434e-10	up	conserved hypothetical protein
BAB1_0817	1.81139	3.31799e-08	1.23082e-07	up	conserved hypothetical protein
tRNA-Arg2	1.80965	4.55742e-05	0.000108458	up	tRNA-Arg
BAB2_0682	1.80921	1.37069e-10	6.87604e-10	up
BAB1_0875	1.80914	1.11904e-06	3.39158e-06	up
BAB1_0956	1.80631	2.58358e-07	8.51691e-07	up	Protein of unknown function, HesB/YadR/YfhF
petB	1.80264	9.29199e-25	1.8397e-23	up	Cytochrome b/b6, N-terminal:Cytochrome b/b6, C-terminal
BAB1_0559	1.79922	2.83122e-14	2.09122e-13	up	transposase
BAB2_1150	1.7983	0.000802652	0.00159463	up	TonB-dependent receptor protein:Pollen allergen Poa pIX/Phl pVI, C-terminal
BAB2_1071	1.79345	5.53708e-12	3.2221e-11	up	conserved hypothetical protein
BAB2_0820	1.78949	5.05864e-21	7.17212e-20	up	Oxidoreductase, N-terminal
BAB2_0451	1.78856	9.48919e-15	7.15109e-14	up	Bacterial extracellular solute-binding protein, family 5
BAB1_1750	1.78597	6.09352e-08	2.18531e-07	up	Zinc-containing alcohol dehydrogenase superfamily:Glucose/ribitol dehydrogenase
BAB1_0429	1.78507	1.04036e-10	5.32455e-10	up	Polyprenyl synthetase
mtgA	1.78476	7.44512e-22	1.13751e-20	up	Glycosyl transferase, family 51
phbA-2	1.78413	4.35792e-11	2.3368e-10	up	Phosphofructokinase:Thiolase
tRNA-Leu3	1.78383	7.92106e-05	0.000182533	up	tRNA-Leu
BAB1_1064	1.78272	6.6121e-07	2.05233e-06	up	Site-specific recombinase
BAB1_0264	1.78235	3.30751e-06	9.41867e-06	up	conserved hypothetical protein
tRNA-Ser1	1.78217	0.000613496	0.00124334	up	tRNA-Ser
BAB1_1854	1.78187	1.39721e-13	9.58008e-13	up	conserved hypothetical protein
BAB2_0018	1.77809	0.000204901	0.00045046	up	Nickel-dependent hydrogenase b-type cytochrome subunit
BAB1_0608	1.77256	3.21949e-05	7.83448e-05	up	conserved hypothetical protein
BAB2_1159	1.76873	0.000111856	0.000252886	up	H+ transporting ATPase, proton pump:ATPase, E1-E2 type:Haloacid dehalogenase-like hydrolase
BAB2_0615	1.76573	1.30121e-06	3.89781e-06	up	Helix-turn-helix, AraC type
BAB1_1966	1.76431	0.000270786	0.00058606	up	Cys/Met metabolism pyridoxal-phosphate-dependent enzymes
BAB2_0907	1.76405	0.00706645	0.0119839	up	Nitrate reductase, gamma subunit
BAB1_2089	1.76086	2.4859e-10	1.21251e-09	up	Class I peptide chain release factor domain
mobA	1.75955	3.88848e-08	1.42507e-07	up	molybdopterin-guanine dinucleotide biosynthesis protein A
BAB1_0216	1.75223	2.62299e-05	6.45808e-05	up	FMN/related compound-binding core
BAB1_1992	1.75058	4.83001e-06	1.33588e-05	up	Family of unknown function YGGT
BAB2_0432	1.74848	3.63529e-15	2.84864e-14	up	Helix-turn-helix protein, CopG family
BAB1_0467	1.74783	9.35074e-16	7.82189e-15	up	Peptidoglycan-binding LysM
BAB2_0785	1.74173	5.25322e-10	2.4515e-09	up	Helix-turn-helix, AraC type
BAB1_1433	1.73905	4.84723e-08	1.76292e-07	up	conserved hypothetical protein
BAB1_0535	1.73826	0.000218264	0.000478266	up	Glycosyl transferase, family 4
BAB2_0260	1.73365	7.43614e-10	3.4084e-09	up	conserved hypothetical protein
BAB2_1116	1.72964	7.36051e-10	3.38766e-09	up	Hydratase/decarboxylase
BAB1_0015	1.72602	0.0158074	0.0250671	up	conserved domain protein
BAB2_0710	1.72398	0.00610501	0.0104756	up	conserved hypothetical protein
BAB2_1072	1.71983	1.22168e-05	3.15169e-05	up	pemK family protein
BAB1_0443	1.71717	8.51602e-20	1.09595e-18	up	UbiA prenyltransferase:4-hydroxybenzoate polyprenyl transferase, proteobacterial
BAB1_1057	1.71679	0.00110106	0.00212833	up	conserved hypothetical protein
BAB2_0537	1.71627	8.31485e-28	2.19067e-26	up	NAD binding site
BAB1_1991	1.71261	2.52267e-09	1.06442e-08	up	ChaC-like protein
pheA	1.7107	8.31985e-14	5.83611e-13	up	Prephenate dehydratase:Amino acid-binding ACT
BAB2_1088	1.7107	0.000552079	0.00112638	up	Bacterial export protein, family 1:Flagellar biosynthesis protein FliR
BAB1_1990	1.7078	1.07591e-14	8.05366e-14	up	conserved hypothetical protein
BAB2_0819	1.70504	1.41818e-09	6.23552e-09	up	Oxidoreductase, N-terminal
BAB1_0398	1.70496	0.000450507	0.000933373	up	Helix-turn-helix, AraC type:Methylated-DNA-[protein]-cysteine S-methyltransferase:Metal binding domain of Ada
BAB1_0128	1.70245	3.05941e-10	1.47504e-09	up	NAD binding site:Zinc-containing alcohol dehydrogenase superfamily:Zinc-containing alcohol dehydrogenase
BAB1_0902	1.70239	2.71252e-17	2.73376e-16	up	Proline-rich region:Proline-rich extensin:Bacterial sec-independent translocation protein mttA/Hcf106:Treacher Collins syndro...
BAB1_1447	1.7019	3.91251e-09	1.6182e-08	up	D-alanine--D-alanine ligase/VANA/B/C:D-alanine--D-alanine ligase
BAB2_0418	1.69826	7.58577e-12	4.36117e-11	up	membrane fusion protein MtrC
BAB2_0389	1.69682	0.000253653	0.000550761	up	conserved hypothetical protein
fliI	1.68822	6.07877e-08	2.18236e-07	up	H+-transporting two-sector ATPase, alpha/beta subunit, central region:Disease resistance protein:ATP/GTP-binding site motif A...
BAB1_0512	1.68549	1.41008e-05	3.61542e-05	up	EAL domain
BAB1_1046	1.68494	1.46962e-05	3.75658e-05	up	thioredoxin reductase
BAB2_1046	1.68328	3.58915e-05	8.67723e-05	up	Enoyl-CoA hydratase/isomerase
BAB1_1276	1.68142	4.04546e-05	9.7033e-05	up	conserved hypothetical protein
BAB1_0359	1.67951	0.000429307	0.000893321	up	Pantoate-beta-alanine ligase:Cytidyltransferase-related domain
BAB2_1026	1.67766	1.97295e-23	3.49286e-22	up	SAM (and some other nucleotide) binding motif:Generic methyltransferase:UbiE/COQ5 methyltransferase:Ubiquinone/menaquinone bi...
BAB1_1084	1.67646	0.00879636	0.0146431	up	Zinc-containing alcohol dehydrogenase superfamily:Zinc-containing alcohol dehydrogenase
BAB1_0037	1.67498	2.93793e-11	1.59324e-10	up	molybdopterin biosynthesis enzyme
BAB2_0860	1.67313	1.02667e-05	2.68798e-05	up	conserved hypothetical protein
BAB2_1069	1.6725	3.44535e-06	9.77789e-06	up	conserved hypothetical protein
BAB1_0197	1.67163	3.07188e-06	8.77755e-06	up	Bacterial regulatory protein, LuxR family
BAB1_0889	1.66946	1.69645e-05	4.29375e-05	up	Staphylococcus nuclease (SNase-like)
BAB1_1550	1.66825	1.23256e-11	6.90814e-11	up	Proline-rich region:ATP/GTP-binding site motif A (P-loop)
BAB1_0522	1.66304	1.93004e-12	1.17204e-11	up	Disease resistance protein:ATP/GTP-binding site motif A (P-loop):Peptidase family S16:SMC protein, N-terminal:Structural main...
BAB1_1322	1.66255	9.45439e-13	5.89095e-12	up	conserved hypothetical protein
BAB1_0427	1.65557	6.90742e-17	6.64145e-16	up	SAM (and some other nucleotide) binding motif:Site-specific DNA-methyltransferase (cytosine-N4-specific):N-6 Adenine-specific...
BAB1_0753	1.65543	2.57871e-08	9.6839e-08	up	ApeA
BAB2_0408	1.65466	0.00173734	0.00326764	up	conserved hypothetical protein
BAB2_0518	1.65379	4.12261e-06	1.15724e-05	up	Bacterial extracellular solute-binding protein, family 3:Aldehyde dehydrogenase:Proline dehydrogenase:delta-1-pyrroline-5-car...
BAB1_1586	1.6481	4.59457e-23	7.96551e-22	up	Glutamine amidotransferase class-I:Carbamoyl-phosphate synthase, GATase domain:Anthranilate synthase component I and chorisma...
BAB1_0349	1.64666	3.47542e-07	1.12355e-06	up	Aminotransferase, class-II:Aminolevulinic acid synthase:Aminotransferase, class I and II
BAB2_0834	1.64525	0.00036473	0.00076996	up	conserved hypothetical protein
BAB1_0815	1.64507	0.00295503	0.00535329	up	conserved hypothetical protein
BAB1_1327	1.64269	4.67489e-21	6.6847e-20	up	Dynamin:ATP/GTP-binding site motif A (P-loop):Cobalamin synthesis protein/P47K
BAB2_1107	1.64197	4.33273e-09	1.78538e-08	up	Aminoacyl-tRNA synthetase, class I:ATP/GTP-binding site motif A (P-loop):Autotransporter beta-domain:Outer membrane autotran...
fliE	1.63877	5.45804e-05	0.000128519	up	Flagellar hook-basal body complex protein FliE
BAB1_1718	1.63613	0.000287887	0.00061909	up	Bacterial general secretion pathway protein H
BAB2_0336	1.63374	5.9723e-16	5.11082e-15	up	Bacterial regulatory proteins, AsnC family:Binding-protein-dependent transport systems inner membrane component:Bacterial reg...
BAB2_0426	1.63226	2.2571e-08	8.55296e-08	up	Mannitol dehydrogenase
BAB1_1097	1.6293	1.25822e-06	3.77907e-06	up	GTP cyclohydrolase I
BAB1_0233	1.62606	1.78444e-09	7.70417e-09	up	Pyridine nucleotide-disulphide oxidoreductase, class-II:NAD binding site:Adrenodoxin reductase:Pyridine nucleotide-disulphide...
BAB1_0052	1.62219	2.67885e-05	6.57624e-05	up	conserved hypothetical protein
BAB2_0052	1.62063	0.00778484	0.0131026	up	conserved hypothetical protein
BAB1_1409	1.61907	2.85186e-06	8.19083e-06	up	ATP/GTP-binding site motif A (P-loop):tRNA isopentenyltransferase
BAB1_0326	1.6189	6.37258e-12	3.68904e-11	up	Glycosyl transferase, family 2
BAB2_0220	1.6101	5.17616e-08	1.87035e-07	up	Bacterial regulatory protein, MerR family
BAB1_0547	1.61	0.000281002	0.000606601	up	transposase
BAB2_0420	1.60803	6.80707e-06	1.83091e-05	up	Acriflavin resistance protein
BAB1_0019	1.6059	1.18604e-05	3.06921e-05	up	Carboxyl transferase family
BAB2_0778	1.60531	0.000930191	0.00182666	up	gene II and X proteins
BAB1_1606	1.60448	3.09645e-10	1.48648e-09	up	tRNA/rRNA methyltransferase (SpoU)
BAB1_0597	1.60373	2.92984e-05	7.15043e-05	up	conserved hypothetical protein
BAB1_1658	1.5988	1.47275e-06	4.36864e-06	up	HNH endonuclease:HNH nuclease
BAB2_0478	1.5982	3.70249e-21	5.38632e-20	up	Bacterial regulatory proteins, AsnC family:Bacterial regulatory protein, MarR family
BAB1_1755	1.59756	0.0103198	0.0169265	up	conserved hypothetical protein
soxG	1.59509	5.72308e-10	2.65227e-09	up	Sarcosine oxidase, gamma subunit
BAB2_0756	1.59388	0.0100921	0.0166264	up	Glyoxalase/Bleomycin resistance protein/dioxygenase domain
BAB1_2164	1.59167	1.32897e-08	5.15265e-08	up	Protein of unknown function DUF448
BAB1_0781	1.5887	1.22931e-15	1.01312e-14	up	Enoyl-CoA hydratase/isomerase
BAB1_1790	1.58703	2.02864e-07	6.82881e-07	up	membrane protein MosC
BAB2_0445	1.58561	8.99338e-06	2.37505e-05	up	Peptidase family S24:Peptidase S24, C-terminal
BAB2_0467	1.5819	1.21006e-06	3.64761e-06	up	iron-regulated protein FrpC
BAB2_0887	1.58131	4.99357e-09	2.03266e-08	up	conserved hypothetical protein
BAB2_0173	1.58123	1.69541e-10	8.40423e-10	up	Bacterial regulatory protein LysR, HTH motif:Helix-turn-helix, Fis-type:LysR substrate binding domain
BAB2_0259	1.58106	5.22328e-10	2.44094e-09	up	RNA-binding region RNP-1 (RNA recognition motif)
ivd	1.57993	0.00136464	0.00259289	up	Acyl-CoA dehydrogenase:Acyl-CoA dehydrogenase, C-terminal:Acyl-CoA dehydrogenase, central domain
BAB1_0158	1.5799	2.2359e-11	1.22444e-10	up	conserved hypothetical protein
BAB2_0091	1.57892	1.1855e-14	8.85422e-14	up	conserved hypothetical protein
tRNA-Thr1	1.56706	0.0244112	0.0372627	up	tRNA-Thr
BAB1_0750	1.56299	3.05634e-08	1.13881e-07	up	conserved hypothetical protein
rbsC-5	1.56254	1.67629e-06	4.91576e-06	up	Bacterial inner-membrane translocator
BAB1_0975	1.56196	0.000388743	0.000814733	up	Flavoprotein monooxygenase:Aromatic-ring hydroxylase
lexA	1.56081	1.89381e-11	1.04394e-10	up	Peptidase family S24:Peptidase S24, C-terminal:LexA DNA-binding region
BAB1_0221	1.56058	0.0161959	0.0256224	up	Cation-transporting ATPase A, P type:H+ transporting ATPase, proton pump:Cadmium-transporting ATPase:Copper-transporting ATPa...
BAB1_1279	1.55974	6.58809e-19	7.73465e-18	up	Bacterial transferase hexapeptide repeat
BAB2_0400	1.55865	2.04343e-05	5.09487e-05	up	conserved hypothetical protein
tRNA-Gly2	1.5583	5.7773e-08	2.08082e-07	up	tRNA-Gly
bolA	1.55579	8.41478e-06	2.23282e-05	up	Basic helix-loop-helix dimerization domain bHLH:BolA-like protein
BAB1_0027	1.55565	5.88713e-16	5.05085e-15	up	Bacterial regulatory protein LysR, HTH motif:LysR substrate binding domain
BAB1_0222	1.55553	3.29298e-20	4.51571e-19	up	Bacterial regulatory protein, MerR family:ATP/GTP-binding site motif A (P-loop)
BAB1_0527	1.55499	3.59778e-13	2.34662e-12	up	conserved hypothetical protein
BAB2_0167	1.55338	2.2234e-07	7.43951e-07	up
BAB1_1999	1.54794	5.5194e-14	3.96307e-13	up	conserved hypothetical protein
BAB2_0741	1.54179	3.20969e-10	1.53643e-09	up	Molybdenum cofactor biosynthesis protein
lrp-1	1.54176	4.57471e-08	1.67028e-07	up	Bacterial regulatory proteins, AsnC family
BAB2_0761	1.54009	1.39549e-06	4.16159e-06	up	conserved hypothetical protein
BAB1_0572	1.5382	1.05289e-11	5.98126e-11	up	Bacterial regulatory protein LacI, HTH motif:Periplasmic binding protein/LacI transcriptional regulator
BAB2_1103	1.53665	3.05313e-06	8.73142e-06	up	OmpA/MotB domain
BAB1_0631	1.5345	2.07226e-05	5.15905e-05	up	TPR repeat
BAB1_2151	1.53423	2.01531e-05	5.03227e-05	up	Glycoprotease (M22) metalloprotease
BAB2_0578	1.53174	5.98494e-19	7.10128e-18	up	Xanthine/uracil/vitamin C permease family
tag	1.52983	7.4669e-09	2.96725e-08	up	Methyladenine glycosylase
BAB1_0195	1.52756	3.74807e-08	1.37662e-07	up	Inositol phosphatase/fructose-1,6-bisphosphatase:Inositol monophosphatase:3(2),5-bisphosphate nucleotidase, bacterial
BAB1_0461	1.52424	5.80721e-07	1.81259e-06	up	Protein of unknown function DUF209:Cupin domain
BAB1_0282	1.5241	5.72223e-06	1.5579e-05	up	RNA binding S1:Translation initiation factor IF-1:S1 domain, IF1 type
BAB1_1283	1.52408	6.52921e-06	1.759e-05	up	Protein of unknown function DUF192
BAB1_0293	1.5235	0.000854092	0.00168701	up	conserved hypothetical protein
BAB2_0899	1.52302	2.58018e-05	6.36672e-05	up	ATP/GTP-binding site motif A (P-loop):ABC transporter:AAA ATPase:TOBE domain
BAB1_1403	1.5228	6.17226e-11	3.25747e-10	up	conserved hypothetical protein
BAB1_0863	1.52217	9.68389e-14	6.76457e-13	up	conserved hypothetical protein
BAB2_1070	1.52121	1.812e-08	6.93703e-08	up	conserved hypothetical protein
BAB1_0090	1.5197	1.04967e-05	2.74389e-05	up	Aconitate hydratase, C-terminal:Aconitate hydratase, N-terminal:Aconitate hydratase 1
BAB1_2100	1.51822	2.02752e-08	7.71794e-08	up	conserved hypothetical protein
BAB2_0777	1.51703	0.000246961	0.000537277	up	Bacterial regulatory protein, GntR family
tRNA-Ala4	1.51462	0.00299612	0.00541599	up	tRNA-Ala
BAB1_1846	1.51377	3.00999e-08	1.12279e-07	up	Peptidase M23/M37
BAB1_1698	1.51363	0.00148711	0.0028176	up	conserved hypothetical protein
BAB1_0819	1.51118	0.00560178	0.00968158	up	conserved hypothetical protein
BAB1_0864	1.51094	8.53167e-08	3.00811e-07	up	HpcH/HpaI aldolase
tRNA-Lys1	1.5107	1.84291e-09	7.93615e-09	up	tRNA-Lys
BAB2_0800	1.50767	3.6302e-09	1.50516e-08	up	Xanthine/uracil/vitamin C permease family
glpK	1.50632	5.09103e-09	2.06981e-08	up	glycerol kinase
BAB1_1899	1.5056	1.89063e-05	4.74216e-05	up	Glyoxalase/Bleomycin resistance protein/dioxygenase domain
ccoQ	1.50346	0.0035388	0.00632186	up	cytochrome c oxidase, cbb3-type, CcoQ subunit
lpxK	1.50162	4.2123e-07	1.34232e-06	up	Tetraacyldisaccharide-1-P 4'-kinase
BAB2_0149	1.49842	0.00156271	0.0029558	up	Flagellar basal body rod protein:Flagellar basal-body rod protein FlgC
BAB1_0814	1.49498	5.28271e-17	5.17107e-16	up
BAB1_1491	1.49475	0.000811278	0.00160814	up	conserved hypothetical protein
BAB1_1841	1.49023	1.96893e-08	7.51202e-08	up	Bacterial regulatory protein LysR, HTH motif:LysR substrate binding domain
BAB1_0539	1.48917	4.49379e-05	0.000107019	up	Integrase, catalytic domain
BAB2_0474	1.48468	1.56285e-06	4.61137e-06	up	Bacterial regulatory protein LysR, HTH motif:LysR substrate binding domain
BAB1_0901	1.48261	1.67929e-08	6.44371e-08	up	Bacterial sec-independent translocation protein mttA/Hcf106:Twin-arginine translocation protein TatB:Twin-arginine translocat...
hslV	1.48237	1.23773e-19	1.57469e-18	up	Pyridine nucleotide-disulphide oxidoreductase, class-II:Multispecific proteasome protease
BAB1_0838	1.48155	2.82749e-05	6.90569e-05	up	Glyoxalase/Bleomycin resistance protein/dioxygenase domain
BAB2_0037	1.4754	1.42663e-06	4.24311e-06	up	conserved hypothetical protein
BAB1_0219	1.4716	7.99834e-11	4.16212e-10	up	Eukaryotic/viral aspartic protease, active site:Ribokinase:Phosphomethylpyrimidine kinase
pobR	1.47068	9.01294e-11	4.65391e-10	up	Helix-turn-helix, AraC type
BAB1_0648	1.46743	4.01415e-06	1.13154e-05	up	conserved hypothetical protein
BAB2_1014	1.46664	2.52163e-05	6.24065e-05	up	Amidohydrolase
BAB2_0022	1.46243	1.28996e-08	5.0072e-08	up	Bacterial regulatory protein, GntR family
tRNA-Ala1	1.46146	0.016916	0.0266985	up	tRNA-Ala
BAB1_0523	1.46005	5.15824e-11	2.74396e-10	up	Cation efflux protein
BAB2_0792	1.45869	3.82017e-05	9.1959e-05	up	Protein of unknown function DUF25
BAB1_0236	1.45707	0.00113043	0.00217881	up	Amidohydrolase 2
BAB1_1987	1.45136	3.88789e-12	2.31064e-11	up	Generic methyltransferase
BAB2_0386	1.45006	9.32562e-08	3.27081e-07	up	conserved hypothetical protein
BAB2_0964	1.44859	1.59789e-08	6.15252e-08	up	GAF/GGDEF domain protein
tRNA-Thr2	1.44612	0.000393589	0.000824123	up	tRNA-Thr
modB	1.446	0.0130182	0.0210024	up	Binding-protein-dependent transport systems inner membrane component:Molybdate porter
tRNA-Val2	1.44244	0.000179063	0.00039626	up	tRNA-Val
BAB2_0350	1.43914	6.83902e-09	2.74381e-08	up	Bacterial regulatory protein, MarR family
BAB1_1296	1.43795	5.37547e-08	1.94027e-07	up
ptsP	1.43766	9.4112e-15	7.10833e-14	up	PEP-utilizing enzyme:Beta tubulin:GAF domain:Phosphoenolpyruvate-protein phosphotransferase
BAB1_2000	1.42932	4.33061e-12	2.54661e-11	up	conserved hypothetical protein
BAB2_1149	1.42846	2.41067e-05	5.97489e-05	up	ROK family
BAB1_0521	1.42514	4.60564e-06	1.28207e-05	up	DSBA oxidoreductase:Twin-arginine translocation pathway signal
BAB1_1681	1.42272	8.60022e-07	2.63761e-06	up	ATP/GTP-binding site motif A (P-loop):Proline-rich extensin:Gram-negative bacterial tonB protein:TonB, C-terminal
BAB1_1953	1.42262	2.34087e-07	7.7704e-07	up	Bacterial regulatory protein LysR, HTH motif:LysR substrate binding domain
BAB1_1500	1.42116	2.76565e-06	7.9569e-06	up	Na+/Pi-cotransporter
BAB1_0137	1.42053	8.52763e-10	3.87157e-09	up	conserved hypothetical protein
BAB1_0102	1.42012	8.28155e-14	5.82144e-13	up	Formate/nitrite transporter
BAB1_0894	1.41776	3.15178e-11	1.70369e-10	up	Protein of unknown function, HesB/YadR/YfhF
BAB1_1340	1.41513	1.06113e-06	3.22776e-06	up	Glycine cleavage T protein (aminomethyl transferase)
BAB1_1197	1.41438	0.00101959	0.00198345	up	hypothetical
BAB2_1019	1.40924	5.28162e-06	1.44855e-05	up	Aldehyde dehydrogenase
BAB1_1067	1.40387	5.39621e-05	0.000127438	up	conserved hypothetical protein
BAB1_2171	1.40039	9.00389e-05	0.000206067	up	N-6 Adenine-specific DNA methylase:N6 adenine-specific DNA methyltransferase, N12 class:Methyltransferase small
BAB1_1130	1.39628	0.000190386	0.000419929	up	Disease resistance protein:Chaperonin clpA/B:ATP/GTP-binding site motif A (P-loop):Peptidase family S16:ATP-dependent proteas...
BAB1_0755	1.39486	6.13804e-05	0.000143321	up	conserved hypothetical protein
BAB1_0670	1.39324	0.00862776	0.0143696	up	conserved hypothetical protein
BAB1_1782	1.39073	0.00260881	0.00477982	up	conserved hypothetical protein
BAB2_0569	1.39048	4.68325e-06	1.29935e-05	up	NAD binding site:Flavin-containing monooxygenase FMO
BAB1_1542	1.38989	9.02477e-05	0.000206345	up	conserved hypothetical protein
BAB1_0737	1.38889	0.0120119	0.0194728	up	conserved hypothetical protein
BAB1_1369	1.38809	1.3295e-05	3.42194e-05	up	ABC transporter ATP-binding protein
ihfB	1.37933	4.18055e-06	1.17153e-05	up	Histone-like bacterial DNA-binding protein:Integration host factor, beta subunit
BAB1_2106	1.37916	1.10966e-05	2.88944e-05	up	conserved hypothetical protein
BAB1_0014	1.37851	7.26525e-10	3.34842e-09	up	Leu/Ile/Val-binding protein family:Extracellular ligand-binding receptor
BAB1_1793	1.37695	1.74587e-05	4.40882e-05	up	conserved hypothetical protein
nnrR	1.37483	2.96308e-06	8.49567e-06	up	Cyclic nucleotide-binding domain:Bacterial regulatory protein, Crp family
BAB1_2013	1.37335	0.000199823	0.000439873	up
BAB1_0587	1.37268	0.0324595	0.0483568	up	conserved hypothetical protein
BAB1_1313	1.37089	8.93507e-06	2.36151e-05	up	Leu/Ile/Val-binding protein family
BAB1_0552	1.36982	0.00138745	0.00263325	up	transposase
BAB1_0809	1.36602	4.08126e-05	9.78216e-05	up	Putative agmatinase:Arginase/agmatinase/formiminoglutamase
BAB2_0003	1.36438	0.000659689	0.00132891	up	conserved hypothetical protein
BAB1_0193	1.36301	0.0030094	0.00543413	up	Phosphoadenosine phosphosulfate reductase
BAB2_0637	1.36278	4.25248e-07	1.35383e-06	up	conserved hypothetical protein
BAB2_1129	1.36212	0.00178574	0.00334925	up	Basic helix-loop-helix dimerization domain bHLH:DNA topoisomerase II:Amino acid/polyamine transporter, family I
aroK	1.36131	0.000876025	0.00172829	up	Shikimate kinase:ATP/GTP-binding site motif A (P-loop)
BAB1_1588	1.35956	0.000141005	0.000315799	up	Bacterial regulatory protein, MarR family
BAB2_1112	1.35946	0.00130938	0.00249782	up	conserved hypothetical protein
BAB2_0266	1.35909	0.00196801	0.00366441	up	MaoC-like dehydratase
trxB	1.35287	9.89832e-13	6.13329e-12	up	Pyridine nucleotide-disulphide oxidoreductase, class-II:Adrenodoxin reductase:Pyridine nucleotide-disulphide oxidoreductase, ...
BAB2_0917	1.35129	0.00371668	0.00661139	up	ATP/GTP-binding site motif A (P-loop):ABC transporter:AAA ATPase
BAB1_1839	1.35089	3.71935e-05	8.98421e-05	up	conserved hypothetical protein
BAB1_1584	1.34565	1.19394e-15	9.86404e-15	up	conserved hypothetical protein
BAB1_0630	1.34252	2.1989e-13	1.47446e-12	up	outer membrane lipoprotein-related protein
BAB1_1998	1.3423	4.82122e-10	2.25936e-09	up	conserved hypothetical protein
BAB1_0760	1.33865	4.68165e-14	3.398e-13	up	Cys/Met metabolism pyridoxal-phosphate-dependent enzymes:Cystathionine beta-lyase, bacterial
flgI	1.33609	7.79055e-08	2.76136e-07	up	Flagellar P-ring protein
BAB1_0397	1.33444	0.00403505	0.00712845	up	hypothetical
BAB1_1682	1.3333	0.00343916	0.00616359	up	conserved hypothetical protein
tgt	1.3332	0.000111602	0.000252481	up	Queuine/other tRNA-ribosyltransferase:Queuine tRNA-ribosyltransferase
BAB1_1017	1.33055	1.54609e-05	3.93999e-05	up	Uridine kinase:ABC transporter, transmembrane region:ATP/GTP-binding site motif A (P-loop):ABC transporter:AAA ATPase:Glucan ...
BAB1_1657	1.3305	8.59003e-05	0.000197135	up	Basic helix-loop-helix dimerization domain bHLH
BAB2_0331	1.32589	0.0054361	0.00943912	up	Ribosomal protein S1:RNA binding S1
BAB1_1859	1.32285	0.00296232	0.0053636	up	transposase, putative
BAB1_0747	1.32138	1.19821e-07	4.15461e-07	up	Integrase, catalytic domain
BAB1_2024	1.32119	8.88186e-10	4.01062e-09	up	conserved hypothetical protein
BAB2_0508	1.32045	0.000440904	0.000915177	up	N-formylglutamate amidohydrolase
BAB2_0622	1.31938	1.24093e-10	6.26266e-10	up	GGDEF domain protein
BAB1_1680	1.31777	0.000487417	0.000999938	up	Biopolymer transport protein ExbD/TolR
BAB1_0845	1.3166	4.13398e-17	4.0924e-16	up	Phosphoesterase PHP, N-terminal:PHP domain C-terminal region:OB-fold nucleic acid binding domain:DNA polymerase III alpha sub...
BAB1_1011	1.31644	3.32917e-07	1.08045e-06	up	Thymidylate kinase:ATP/GTP-binding site motif A (P-loop)
BAB2_0207	1.31184	0.00212785	0.00393794	up	conserved hypothetical protein
BAB1_1816	1.30864	5.56681e-08	2.00717e-07	up	Protein of unknown function UPF0001
BAB1_0061	1.30815	4.98679e-06	1.37332e-05	up	conserved hypothetical protein
BAB2_1152	1.3081	0.00794084	0.0133451	up	Helix-turn-helix, AraC type
BAB1_1737	1.30783	9.09661e-06	2.39663e-05	up	Protein of unknown function DUF710
BAB1_1489	1.30626	5.83067e-15	4.48493e-14	up	conserved hypothetical protein
BAB1_1945	1.30294	1.8565e-09	7.96983e-09	up	conserved hypothetical protein
BAB2_1095	1.30285	0.000325761	0.000692502	up	flagellar protein FlaF, putative
BAB1_1089	1.30165	2.28474e-07	7.60669e-07	up	ATP/GTP-binding site motif A (P-loop):MazG family protein
fucU	1.29899	1.0791e-12	6.63725e-12	up	RbsD or FucU transport
BAB2_1066	1.29713	0.000152317	0.000339317	up	Lipocalin-related protein and Bos/Can/Equ allergen:Aminotransferase class-III
BAB1_1419	1.29556	1.25009e-07	4.31662e-07	up	conserved hypothetical protein
BAB1_0556	1.29365	0.000507477	0.00104045	up	transposase
flgF	1.29286	2.74011e-05	6.71187e-05	up	Flagellar basal body rod protein
BAB1_0582	1.28678	0.00201616	0.00374573	up	Transcriptional regulator AbrB:SpoVT/AbrB-like domain
BAB1_2011	1.28193	7.48784e-05	0.000172908	up	conserved hypothetical protein
BAB1_2039	1.27899	0.000108965	0.000246851	up	Short-chain dehydrogenase/reductase SDR:Glucose/ribitol dehydrogenase
BAB2_1101	1.27645	1.35011e-05	3.46963e-05	up	Flagellar hook-length control protein
BAB1_1372	1.27401	0.0101416	0.0166915	up	conserved hypothetical protein
BAB1_0342	1.2725	2.92003e-10	1.41302e-09	up	conserved hypothetical protein
BAB2_0895	1.26682	0.000797861	0.00158624	up	transporter, putative
BAB1_0399	1.26649	2.04405e-06	5.96805e-06	up	Conserved hypothetical protein, ArsC related:Arsenate reductase and related
BAB1_1463	1.2661	4.02593e-06	1.1339e-05	up	Heat shock protein DnaJ, N-terminal
ccoO	1.26473	0.00679232	0.0115601	up	Cytochrome c heme-binding site:Cytochrome C oxidase, mono-heme subunit/FixO
BAB2_0417	1.26356	0.00331989	0.00595942	up	Camphor resistance CrcB protein
BAB1_1760	1.26317	8.37099e-06	2.22296e-05	up	TPR repeat
BAB1_1426	1.25508	2.87075e-08	1.07445e-07	up	conserved hypothetical protein
BAB2_0732	1.25396	0.00972383	0.0160513	up	conserved hypothetical protein
BAB2_0755	1.25311	0.000443315	0.000919612	up	conserved hypothetical protein
BAB1_2045	1.25119	0.000322471	0.000686379	up	Aldehyde dehydrogenase
BAB1_0584	1.24849	0.00162424	0.00306353	up	Bacterial regulatory proteins, AsnC family:Bacterial regulatory protein, GntR family
BAB2_0802	1.24649	0.00885474	0.0147256	up	conserved hypothetical protein
BAB1_1610	1.24449	9.30702e-07	2.84395e-06	up	conserved hypothetical protein
BAB1_0185	1.24397	9.0685e-11	4.67538e-10	up	Methylated-DNA-[protein]-cysteine S-methyltransferase
BAB1_0839	1.24338	0.00108372	0.00209725	up	conserved hypothetical protein
BAB2_0546	1.24219	0.0233452	0.0357988	up	conserved hypothetical protein
BAB1_1619	1.23993	0.00856438	0.0142711	up	conserved hypothetical protein
BAB2_0388	1.23733	0.000836564	0.00165532	up	conserved hypothetical protein
BAB2_0505	1.23416	1.70186e-06	4.98636e-06	up	immunoreactive 14 kDa protein BA14k
argC	1.23209	1.50419e-05	3.83907e-05	up	N-acetyl-gamma-glutamyl-phosphate reductase
BAB2_1135	1.23168	2.37787e-05	5.89798e-05	up	ATP/GTP-binding site motif A (P-loop):ABC transporter:AAA ATPase
BAB1_1849	1.23149	0.00745493	0.0126044	up	Iojap-related protein
BAB1_0551	1.23102	0.033115	0.0492896	up	Transposase, IS4
BAB2_0078	1.22954	2.22923e-09	9.45374e-09	up	Aminotransferase, class IV
BAB1_2044	1.22771	0.00114102	0.0021967	up	NAD binding site:MIP family:Pyridine nucleotide-disulphide oxidoreductase, class I:TrkA potassium uptake protein
nagB	1.22345	7.67603e-07	2.36719e-06	up	Sugar isomerase (SIS)
BAB1_1154	1.22297	6.02212e-07	1.87442e-06	up	SAM (and some other nucleotide) binding motif:Site-specific DNA-methyltransferase (cytosine-N4-specific)
BAB1_0057	1.2228	1.90638e-09	8.14338e-09	up	Bacterial regulatory protein LysR, HTH motif:LysR substrate binding domain
secE	1.21968	2.86605e-07	9.411e-07	up	Protein secE/sec61-gamma protein:SecE subunit of protein translocation complex
BAB2_0359	1.21968	0.00539606	0.00937447	up	conserved hypothetical protein
BAB2_0482	1.21785	3.39748e-07	1.10048e-06	up	Prenyl group binding site (CAAX box)
BAB1_0506	1.21761	6.82445e-06	1.83411e-05	up	Protein of unknown function DUF179
BAB1_0816	1.21472	0.000780794	0.00155416	up	conserved hypothetical protein
BAB1_1825	1.2083	0.00121718	0.00233258	up	membrane protein, putative
BAB2_0897	1.20824	0.00258915	0.00474961	up	Oxidoreductase, N-terminal:Oxidoreductase, C-terminal
BAB1_0250	1.20517	3.04339e-09	1.26779e-08	up	Phage integrase
BAB1_1025	1.20354	6.37187e-09	2.56253e-08	up	Protein of unknown function UPF0031:YjeF-related protein, N-terminal
BAB2_0454	1.20353	4.06421e-06	1.14276e-05	up	Uridine kinase:ATP/GTP-binding site motif A (P-loop):ABC transporter:AAA ATPase
BAB1_2007	1.19839	3.31673e-07	1.07745e-06	up	conserved hypothetical protein
BAB1_1848	1.19737	0.00265119	0.00484747	up	Protein of unknown function DUF163
BAB2_0892	1.19655	0.000332095	0.00070507	up	conserved hypothetical protein
BAB1_1086	1.19357	1.73941e-05	4.39914e-05	up	Bile acid:sodium symporter
BAB1_1613	1.1903	0.00433208	0.00760756	up	conserved hypothetical protein
BAB1_1564	1.1884	0.00578167	0.00997703	up	conserved hypothetical protein
BAB1_0160	1.1872	0.000298827	0.000640125	up	Phosphoenolpyruvate-dependent sugar phosphotransferase system, EIIA 2:PTS IIA-like nitrogen-regulatory protein PtsN
BAB2_1148	1.18718	0.000400233	0.000836464	up	Binding-protein-dependent transport systems inner membrane component
BAB2_1007	1.18673	4.43321e-10	2.09218e-09	up	Kinesin, motor region
BAB1_2042	1.18668	0.00015321	0.000340851	up	Glucose-methanol-choline oxidoreductase:GMC oxidoreductase
BAB1_0588	1.18578	4.57449e-06	1.27552e-05	up	ATP/GTP-binding site motif A (P-loop)
BAB2_0544	1.18314	1.75463e-10	8.64952e-10	up	Formate dehydrogenase, subunit FdhD
BAB1_1738	1.18059	4.17565e-05	9.99408e-05	up	conserved hypothetical protein
BAB1_1427	1.17539	0.00137935	0.00261936	up	Alpha-isopropylmalate/homocitrate synthase:AsmA
BAB1_1835	1.17157	0.0028345	0.00515167	up	conserved hypothetical protein
BAB1_1475	1.16914	1.69064e-05	4.28552e-05	up	conserved hypothetical protein
BAB1_0165	1.16818	0.00183741	0.00344038	up	Helix-hairpin-helix motif:HhH-GPD:Helix-hairpin-helix DNA-binding, class 1:Endonuclease III, HhH:Endonuclease III/Nth
BAB1_1654	1.16678	1.41792e-06	4.22471e-06	up	Bacterial regulatory proteins, IclR family
BAB1_1651	1.16077	5.2271e-06	1.43477e-05	up	conserved hypothetical protein
hfq	1.15511	6.54201e-05	0.000152647	up	Host factor Hfq
BAB2_0978	1.15418	0.00276197	0.00503352	up	conserved hypothetical protein
BAB1_0450	1.15051	6.86345e-05	0.000159591	up	conserved hypothetical protein
BAB2_0161	1.14996	0.000485363	0.000996335	up	Bacterial regulatory protein LysR, HTH motif:LysR substrate binding domain
BAB1_0012	1.14994	0.0137198	0.0220386	up	conserved hypothetical protein
BAB1_0537	1.14946	0.0141821	0.0226723	up	INSERTION ELEMENT ISR1 HYPOTHETICAL 10 KD PROTEIN A3
BAB1_0939	1.1489	0.00046079	0.000951143	up	conserved hypothetical protein
BAB1_1954	1.14881	0.033407	0.0496359	up	Solute-binding protein/glutamate receptor:Bacterial extracellular solute-binding protein, family 3
BAB1_0529	1.14163	0.00408867	0.00721555	up	Beta-lactamase-like
BAB1_0067	1.13979	2.52041e-05	6.24065e-05	up	conserved hypothetical protein
BAB2_0409	1.13952	9.03158e-13	5.64853e-12	up	Ribosomal protein S16:DEAD/DEAH box helicase:Helicase, C-terminal:ATP/GTP-binding site motif A (P-loop)
BAB1_2058	1.13891	0.000398457	0.000833795	up	putative DNA polymerase III, delta subunit
BAB1_0782	1.13838	1.58655e-11	8.83296e-11	up	conserved hypothetical protein
BAB1_1317	1.13649	1.43539e-05	3.6775e-05	up	Uroporphyrin-III C/tetrapyrrole (Corrin/Porphyrin) methyltransferase:Uroporphiryn-III C-methyltransferase:Uroporphyrin-III C-...
BAB1_1013	1.13597	0.0333668	0.0496179	up	conserved hypothetical protein
BAB1_0455	1.13538	0.00223285	0.00412541	up	3,4-Dihydroxy-2-butanone 4-phosphate synthase:GTP cyclohydrolase II
lytB	1.13523	2.65157e-05	6.52363e-05	up	LytB protein
BAB1_0428	1.13254	4.83089e-06	1.33588e-05	up	conserved hypothetical protein
BAB1_2131	1.12887	3.83091e-05	9.21511e-05	up	SAM (and some other nucleotide) binding motif
BAB2_0835	1.12858	3.72149e-05	8.98421e-05	up	Acetate and butyrate kinase:Acetate kinase
rnpB	1.12844	0.00696826	0.0118414	up	RNA component of RNaseP
BAB1_1894	1.12789	0.00468805	0.00820839	up	Bacterial regulatory protein, GntR family:Aminotransferase, class I and II
BAB1_0759	1.12721	2.53625e-05	6.27221e-05	up	conserved hypothetical protein
BAB1_0156	1.12504	1.80111e-08	6.90322e-08	up	ATP/GTP-binding site motif A (P-loop):ABC transporter:AAA ATPase
BAB1_0994	1.12476	0.00546436	0.00946854	up	conserved hypothetical protein
BAB1_1608	1.12189	0.000668415	0.00134325	up	conserved hypothetical protein
BAB1_0655	1.1209	0.000115173	0.000259857	up	Antifreeze protein, type I
tRNA-Glu1	1.1202	0.000635421	0.00128311	up	tRNA-Glu
BAB2_0253	1.11812	1.13022e-08	4.42302e-08	up	DNA topoisomerase II:Short-chain dehydrogenase/reductase SDR:Glucose/ribitol dehydrogenase
tRNA-Asn1	1.11785	0.0140709	0.0225269	up	tRNA-Asn
BAB1_1688	1.10749	5.57563e-05	0.000131012	up	Bacterial regulatory proteins, AsnC family:Helix-turn-helix, Fis-type
BAB1_2175	1.10311	0.000566396	0.00115207	up	Ferric-uptake regulator
BAB1_1198	1.10091	0.00334145	0.0059949	up	conserved hypothetical protein
BAB1_1537	1.0962	1.52692e-06	4.5095e-06	up	Bacterial regulatory protein, MarR family
BAB1_0578	1.09526	0.00413152	0.00728734	up	Bacterial regulatory protein TetR, HTH motif
fliF	1.0932	0.00111989	0.00216224	up	Flagellar FliF M-ring protein:Type III secretion system outer membrane K protein:Secretory protein YscJ/FliF
BAB1_0993	1.09287	0.012171	0.0197211	up	conserved hypothetical protein
BAB2_0538	1.09206	6.61962e-05	0.000154243	up	Uridine kinase:Disease resistance protein:ATP/GTP-binding site motif A (P-loop):ABC transporter:AAA ATPase
BAB1_1557	1.09149	5.77784e-05	0.000135478	up	Cytochrome c heme-binding site:Ribosomal protein P2:Cytochrome c1
BAB1_1103	1.08544	8.23919e-05	0.000189473	up	conserved hypothetical protein
rnhB	1.08519	7.04472e-05	0.000163578	up	Ribonuclease HII/HIII
BAB2_1127	1.0844	0.019629	0.0304914	up	N-6 Adenine-specific DNA methylase
cbbZ	1.08323	8.6041e-06	2.27944e-05	up	Haloacid dehalogenase/epoxide hydrolase:Haloacid dehalogenase-like hydrolase:2-phosphoglycolate phosphatase, prokaryotic:HAD-...
BAB1_0032	1.07989	2.60058e-09	1.09591e-08	up	hit1 protein
BAB1_1085	1.0774	0.000564951	0.00114983	up	SAM (and some other nucleotide) binding motif:TPR repeat
BAB1_0883	1.07533	4.94469e-06	1.36509e-05	up	Eukaryotic/viral aspartic protease, active site
BAB2_0497	1.07103	0.0103031	0.0169157	up	conserved hypothetical protein
BAB1_1503	1.07016	0.00318615	0.00573781	up	conserved hypothetical protein
BAB1_1746	1.06955	0.00527176	0.00918715	up	conserved hypothetical protein
ohr	1.0687	0.00118841	0.00228136	up	Legume lectin, beta domain:OsmC-like protein
BAB2_0119	1.06687	0.000805118	0.00159782	up	conserved hypothetical protein
BAB1_0263	1.06577	0.000186794	0.000412822	up	conserved hypothetical protein
BAB1_1480	1.06354	0.000304422	0.000650029	up	conserved hypothetical protein
BAB1_0105	1.0607	0.0164442	0.0259785	up	Binding-protein-dependent transport systems inner membrane component
BAB1_1589	1.05976	0.000692044	0.00138741	up	Major facilitator superfamily (MFS)
BAB2_0900	1.0554	0.0220003	0.0339231	up	Binding-protein-dependent transport systems inner membrane component
BAB1_1663	1.0538	0.000364077	0.00076996	up	Malate synthase:ATP/GTP-binding site motif A (P-loop):Malate synthase G
BAB1_1565	1.05364	0.0186044	0.0291571	up	conserved hypothetical protein
BAB1_0159	1.05117	0.011457	0.0186455	up	Sigma 54 modulation protein/ribosomal protein S30EA
BAB1_0211	1.04955	0.0317528	0.0474733	up	Aldehyde dehydrogenase
mgsA	1.04912	2.5901e-05	6.38649e-05	up	Methylglyoxal synthase-like domain:Methylglyoxal synthase
BAB2_1084	1.04802	0.000303198	0.000647828	up	conserved hypothetical protein
BAB1_1464	1.0472	0.00180267	0.00337913	up	Antifreeze protein, type I
BAB1_0557	1.04484	0.0209736	0.0324746	up	ISBm1, transposase orfA
BAB1_1030	1.04091	4.46813e-07	1.4171e-06	up	Pyridine nucleotide-disulphide oxidoreductase, class-II:Mercuric reductase:ATP-dependent DNA ligase:Pyridine nucleotide-disul...
BAB1_1295	1.04037	3.54189e-11	1.9084e-10	up	conserved hypothetical protein
BAB2_0155	1.03664	0.0303467	0.045595	up	conserved hypothetical protein
BAB1_1195	1.0347	0.000298357	0.000639528	up	conserved hypothetical protein
BAB1_1406	1.03343	0.0171402	0.0270269	up	ATP/GTP-binding site motif A (P-loop)
BAB1_0860	1.02902	0.000538362	0.00110108	up	phosphoribosylformylglycinamidine synthase
BAB2_0966	1.02654	0.000147738	0.000329555	up	GGDEF:FAD-dependent pyridine nucleotide-disulphide oxidoreductase
BAB1_0739	1.02513	1.88126e-05	4.7222e-05	up	ETC complex I subunit conserved region
BAB1_0788	1.02491	8.32165e-07	2.55686e-06	up	Protein of unknown function DUF193:ATP cone domain
BAB1_1672	1.02223	0.00047678	0.000981123	up	Sigma factor, ECF subfamily:Sigma-70 region 2:Sigma-70 region 4
BAB1_0658	1.01875	7.15398e-05	0.000165885	up	Phage integrase:Phage integrase, N-terminal SAM-like
BAB2_1120	1.01801	0.0036052	0.0064336	up	5-carboxymethyl-2-hydroxymuconate isomerase
BAB1_2043	1.01728	0.0194073	0.0302032	up	Short-chain dehydrogenase/reductase SDR:Glucose/ribitol dehydrogenase
BAB1_1045	1.01632	0.00588445	0.0101439	up	Cytochrome c heme-binding site:Ferredoxin:Adrenodoxin
modA	1.01612	3.26884e-05	7.93725e-05	up	Molybdenum ABC transporter, periplasmic binding protein
BAB1_0441	1.01611	9.02781e-07	2.76621e-06	up	GGDEF
BAB1_1309	1.01402	0.0135647	0.0218104	up	phospholipase/carboxylesterase family protein
BAB2_0759	1.01354	0.000836114	0.00165532	up	Protein of unknown function DUF488
uvrB	1.01234	1.77251e-05	4.46598e-05	up	DEAD/DEAH box helicase:Helicase, C-terminal:ATP/GTP-binding site motif A (P-loop):UvrB/UvrC protein:Excinuclease ABC, B subunit
coaD	1.01231	0.00377845	0.00669989	up	Coenzyme A biosynthesis protein:Cytidylyltransferase:Cytidyltransferase-related domain
BAB2_0486	1.01201	2.61971e-05	6.45474e-05	up	conserved hypothetical protein
BAB2_0159	1.00585	0.000232767	0.000508713	up	conserved hypothetical protein
BAB2_0616	1.00581	4.39277e-09	1.8079e-08	up	conserved hypothetical protein
BAB1_1504	1.00524	0.00418325	0.0073708	up	Neutral zinc metallopeptidases, zinc-binding region:Putative neutral zinc metallopeptidase
BAB1_0056	1.00349	0.00425912	0.00749264	up	conserved hypothetical protein
BAB2_0804	1.00036	0.000125808	0.000282709	up	Polysaccharide export protein
BAB2_0995	-1.00105	0.0317842	0.0474989	down	tRNA pseudouridine synthase
BAB2_0736	-1.00118	5.68707e-05	0.000133536	down	Pyridine nucleotide-disulphide oxidoreductase, class-II:NADH/Ubiquinone/plastoquinone (complex I):NADH-ubiquinone oxidoreduct...
gmd	-1.00858	0.00241329	0.00444407	down	Short-chain dehydrogenase/reductase SDR:GDP-mannose 4,6-dehydratase
BAB2_0640	-1.01062	0.00371305	0.00660844	down	Dihydroorotase multifunctional complex type:Amidohydrolase
BAB1_1471	-1.01162	1.28698e-07	4.43484e-07	down	Sugar transporter:Citrate-proton symport:General substrate transporter:Sugar transporter superfamily:Major facilitator superf...
BAB1_1122	-1.01163	1.13861e-06	3.44778e-06	down	Multiple antibiotic resistance (MarC)-related proteins
BAB1_2056	-1.01221	0.00403277	0.00712818	down	Bacterial inner-membrane translocator
BAB1_1043	-1.01352	4.78371e-10	2.24807e-09	down
BAB2_0630	-1.0201	0.00294921	0.00534565	down	GGDEF:Response regulator receiver
BAB2_0106	-1.02039	5.04822e-07	1.58903e-06	down	Blood group Rhesus C/E and D polypeptide:O-antigen polymerase
BAB2_0962	-1.02647	2.2521e-07	7.5205e-07	down	Bacterial regulatory proteins, AsnC family:Bacterial regulatory protein, GntR family
BAB2_0097	-1.02704	8.44913e-05	0.000194034	down	Amidase
fliY	-1.03566	0.000387605	0.00081312	down	Solute-binding protein/glutamate receptor:Bacterial extracellular solute-binding protein, family 3
dapB	-1.03649	0.00544186	0.00944422	down	Eukaryotic thiol (cysteine) protease:Dihydrodipicolinate reductase
BAB1_2229	-1.03942	0.00386402	0.00684437	down	5S ribosomal RNA
BAB2_0849	-1.04014	1.4665e-05	3.75145e-05	down	Bacterial regulatory protein LysR, HTH motif:LysR substrate binding domain
BAB1_0280	-1.04185	0.00556704	0.00964147	down	Domain of unknown function DUF329
sodC	-1.04217	5.88152e-12	3.41067e-11	down	Copper/Zinc superoxide dismutase
glcF	-1.04254	0.00110082	0.00212833	down	4Fe-4S ferredoxin, iron-sulfur binding domain:Aldehyde dehydrogenase:Protein of unknown function DUF224
BAB1_1381	-1.04405	0.000481751	0.000989527	down	Chaperonin clpA/B:ATP/GTP-binding site motif A (P-loop):Ras GTPase superfamily:HypB/UreG, nucleotide-binding:Urease accessory...
BAB1_1346	-1.04944	9.88604e-12	5.63521e-11	down	low PH-induced protein A
BAB1_1124	-1.05156	0.00298785	0.00540397	down	Bacterial regulatory protein, GntR family
BAB1_0178	-1.05299	0.00989396	0.016316	down	Protein of unknown function UPF0102
BAB1_0430	-1.05464	0.000770653	0.0015358	down	TPR repeat
BAB1_1036	-1.05634	0.00028508	0.000614216	down	Malic oxidoreductase:Phosphate acetyl/butaryl transferase
ureD-2	-1.05862	2.78795e-06	8.01416e-06	down	Urease accessory protein UreD
nspC	-1.06074	0.0186857	0.0292707	down	Orn/DAP/Arg decarboxylase, family 2:Carboxynorspermidine decarboxylase
BAB1_1291	-1.06463	0.00107564	0.00208522	down	D-alanine--D-alanine ligase/VANA/B/C:D-alanine--D-alanine ligase
BAB1_0916	-1.06526	4.34084e-07	1.37934e-06	down	conserved hypothetical protein
BAB2_0224	-1.06555	1.13153e-08	4.42302e-08	down	conserved hypothetical protein
gnd	-1.06669	0.000107658	0.000244054	down	NAD binding site:FAD-dependent pyridine nucleotide-disulphide oxidoreductase:Aromatic-ring hydroxylase:6-phosphogluconate deh...
BAB2_0765	-1.06729	0.00106915	0.00207504	down	Major facilitator superfamily (MFS)
guaA	-1.06816	0.0114755	0.0186665	down	Glutamine amidotransferase class-I:Carbamoyl-phosphate synthase, GATase domain:GMP synthase, C terminal:GMP synthase, N-termi...
BAB2_0178	-1.06863	0.00227506	0.00419876	down	ErfK/YbiS/YcfS/YnhG
BAB2_0673	-1.0713	3.44067e-07	1.11339e-06	down	Basic membrane lipoprotein
BAB1_0145	-1.07398	0.00021718	0.000476515	down	Malic oxidoreductase
metA	-1.07432	4.43166e-09	1.82166e-08	down	Homoserine O-succinyltransferase
BAB2_0302	-1.07638	0.0188155	0.0294328	down	conserved hypothetical protein
BAB2_0490	-1.07961	0.00638652	0.0109083	down	Binding-protein-dependent transport systems inner membrane component:Voltage-dependent potassium channel
BAB2_0368	-1.08069	5.69184e-05	0.000133555	down	Bacterial regulatory protein, DeoR family
BAB1_0555	-1.08233	5.35654e-06	1.46549e-05	down	IS5 family element, transposase orfB
BAB2_1061	-1.0832	7.54877e-06	2.02065e-05	down	Amidase:ATP/GTP-binding site motif A (P-loop)
BAB2_0644	-1.08372	3.8183e-05	9.1959e-05	down	Beta-lactamase-like:Aminoacyl-tRNA synthetase, class I
xylB	-1.08401	0.000292296	0.000627743	down	Carbohydrate kinase, FGGY:Xylulokinase
BAB1_0640	-1.08531	0.000656292	0.00132286	down	PAS domain:PAC motif:ATP-binding region, ATPase-like:Histidine kinase A, N-terminal:Bacterial sensor protein, C-terminal:Hist...
BAB2_0824	-1.08617	0.00285734	0.00519037	down	Glucose-methanol-choline oxidoreductase:GMC oxidoreductase
BAB1_1031	-1.08674	1.1602e-10	5.88188e-10	down	Aminoacyl-tRNA synthetase, class I:DAHP synthetase, classII
purF	-1.08955	9.95438e-06	2.61439e-05	down	Glutamine amidotransferase, class-II:Phosphoribosyltransferase:Purine/pyrimidine phosphoribosyl transferase:Amidophosphoribos...
BAB2_0718	-1.09298	0.000170346	0.000377718	down	Oxidoreductase, N-terminal
BAB1_0873	-1.10022	0.000335409	0.00071122	down	Beta-ketoacyl synthase
BAB2_0468	-1.10107	0.000256173	0.000555872	down	Bacterial regulatory protein, MarR family
BAB1_1022	-1.10898	5.97351e-06	1.61972e-05	down	Beta tubulin
BAB2_0074	-1.10977	4.28279e-07	1.36219e-06	down	Band 7 protein:Stomatin
BAB2_0987	-1.10986	0.00821984	0.0137724	down	ATP/GTP-binding site motif A (P-loop):GTP-binding domain
BAB2_0934	-1.11362	0.0243707	0.0372179	down	Carbohydrate kinase, FGGY:Heat shock protein Hsp70:Pentulose kinase
BAB2_0321	-1.11443	7.7971e-06	2.08546e-05	down	Acriflavin resistance protein
BAB2_0627	-1.11627	0.00119132	0.00228564	down	conserved hypothetical protein
cbiD	-1.11824	1.54452e-07	5.26806e-07	down	Cobalamin (vitamin B12) biosynthesis CbiD protein
BAB1_0677	-1.11841	0.000261593	0.000566898	down	Helix-turn-helix, AraC type
BAB2_0580	-1.11922	1.82158e-07	6.1628e-07	down	TrkA-C
BAB1_0365	-1.12051	0.00048147	0.000989527	down	conserved hypothetical protein
BAB1_1114	-1.12246	9.49258e-05	0.000216659	down	Bacterial regulatory protein TetR, HTH motif
BAB1_1062	-1.12297	5.09502e-07	1.60225e-06	down	Mechanosensitive (MS) ion channel
BAB2_1032	-1.12757	0.000992324	0.00193604	down	Integrase, catalytic domain
BAB2_0413	-1.13239	0.00348382	0.00623361	down	Putative peptidoglycan binding domain 1:Sel1-like repeat
BAB1_0930	-1.13776	0.000930253	0.00182666	down	Ribonuclease E and G
lspA	-1.13838	0.000556072	0.00113383	down	Signal peptidase II, family A8
BAB2_0884	-1.13914	2.40353e-11	1.31409e-10	down	Septum formation inhibitor MinC
BAB1_0716	-1.14185	9.73144e-07	2.97093e-06	down	Protein of unknown function DUF306
BAB1_0909	-1.14199	0.000138313	0.000309978	down	YajC
BAB1_0439	-1.14301	0.0103957	0.0170343	down	Enoyl-CoA hydratase/isomerase
BAB1_1185	-1.14301	1.21072e-11	6.7971e-11	down	conserved hypothetical protein
BAB2_1011	-1.14587	0.00738207	0.0125002	down	ABC transporter, transmembrane region:ATP/GTP-binding site motif A (P-loop):ABC transporter:AAA ATPase
BAB2_0856	-1.14795	6.77935e-05	0.000157745	down	Mannose-6-phosphate isomerase, type II:ATP/GTP-binding site motif A (P-loop):Nucleotidyl transferase:Mannose-1-phosphate guan...
gmk	-1.14865	6.3977e-08	2.28293e-07	down	Adenylate kinase:Guanylate kinase:Guanylate kinase/L-type calcium channel region
BAB2_0084	-1.15158	9.86723e-05	0.00022475	down	conserved hypothetical protein
BAB1_1764	-1.15451	0.00207075	0.00383651	down	conserved hypothetical protein
BAB1_2155	-1.15812	2.42341e-06	7.02662e-06	down	ATP/GTP-binding site motif A (P-loop):PhoH-like protein
hisS	-1.15837	0.026021	0.0395217	down	tRNA synthetases, class-II (G, H, P and S):Anticodon binding domain:Histidyl-tRNA synthetase, class IIa:Aminoacyl-transfer RN...
dapF	-1.16502	4.43399e-05	0.000105671	down	Diaminopimelate epimerase
BAB2_0318	-1.17006	0.000763833	0.00152402	down	conserved hypothetical protein
gltA	-1.17163	0.00527758	0.00919249	down	Citrate synthase
trpA	-1.17283	2.68187e-05	6.57883e-05	down	Tryptophan synthase, alpha chain:FMN/related compound-binding core
BAB1_1611	-1.17883	8.65946e-10	3.92609e-09	down	conserved hypothetical protein
BAB2_0171	-1.17991	0.000287897	0.00061909	down	conserved hypothetical protein
BAB1_1040	-1.18015	2.74554e-10	1.33332e-09	down	Mce4/Rv3499c/MTV023.06c protein
BAB1_1344	-1.18221	7.14132e-05	0.000165706	down	Acriflavin resistance protein:SecD/SecF/SecDF export membrane protein:SecF protein:SecD export membrane protein
purU	-1.18363	0.00634256	0.0108387	down	Formyl transferase, N-terminal:Amino acid-binding ACT:Formyltetrahydrofolate deformylase
BAB2_0200	-1.18814	0.000243777	0.000530696	down	Insulinase-like peptidase, family M16:Peptidase M16 inactive
cydA	-1.19209	0.000983144	0.00191925	down	Cytochrome bd ubiquinol oxidase, subunit I
BAB1_0991	-1.19373	3.73948e-05	9.02112e-05	down	conserved hypothetical protein
fabG	-1.19381	0.000129502	0.00029062	down	Short-chain dehydrogenase/reductase SDR:Glucose/ribitol dehydrogenase
bhbA	-1.19561	4.87194e-09	1.99041e-08	down	Methylmalonyl-CoA mutase, N-terminal:Methylmalonyl-CoA mutase:Coenzyme B12-binding:Methylmalonyl-CoA mutase, C-terminal
metZ	-1.1972	3.69134e-08	1.3589e-07	down	Cys/Met metabolism pyridoxal-phosphate-dependent enzymes:O-succinylhomoserine sulfhydrylase
BAB2_1034	-1.19889	0.00117769	0.00226208	down	conserved hypothetical protein
BAB1_0047	-1.19992	0.000141804	0.000317162	down	ErfK/YbiS/YcfS/YnhG:Twin-arginine translocation pathway signal
trpS	-1.20101	0.0115287	0.0187439	down	Aminoacyl-tRNA synthetase, class I:Aminoacyl-tRNA synthetase, class Ib:Tryptophanyl-tRNA synthetase, class Ib
BAB1_0590	-1.20161	9.17007e-08	3.22301e-07	down	Haloacid dehalogenase/epoxide hydrolase:Haloacid dehalogenase-like hydrolase:HAD-superfamily hydrolase, subfamily IA, variant 2
BAB2_1144	-1.2017	8.25971e-07	2.54016e-06	down	Adrenodoxin reductase:Metallo-phosphoesterase
BAB1_1667	-1.20376	0.0152688	0.0242705	down	conserved hypothetical protein
BAB1_1980	-1.20393	1.17716e-08	4.58529e-08	down	Protein of unknown function DUF188
pssA	-1.20785	0.000218218	0.000478266	down	CDP-alcohol phosphatidyltransferase:CDP-diacylglycerol--serine O-phosphatidyltransferase
BAB1_1141	-1.20944	1.14612e-08	4.47125e-08	down	ATP-binding region, ATPase-like:Histidine kinase A, N-terminal:Bacterial sensor protein, C-terminal:Histidine kinase
BAB1_1777	-1.20984	1.90217e-10	9.35978e-10	down	Transcription factor CarD
murG	-1.2099	1.48114e-10	7.37486e-10	down	Glycosyl transferase, family 28:N-acetylglucosaminyltransferase, MurG:Glycosyltransferase 28, C-terminal
BAB1_1143	-1.21131	3.69575e-08	1.3589e-07	down	4-diphosphocytidyl-2C-methyl-D-erythritol synthase:YgbB
BAB2_0559	-1.21434	0.000469707	0.00096742	down	Hydantoinase/oxoprolinase:Hydantoinase B/oxoprolinase
BAB1_1674	-1.21968	4.40875e-05	0.000105219	down
BAB2_0662	-1.22468	0.000542936	0.00110907	down	Glyoxalase/Bleomycin resistance protein/dioxygenase domain
BAB1_1152	-1.22819	4.14987e-12	2.44463e-11	down	Dehydrogenase, E1 component:Mitochondrial substrate carrier
BAB2_0032	-1.22871	0.000113877	0.00025728	down	Biotin/lipoyl attachment:Catalytic domain of components of various dehydrogenase complexes:2-oxo acid dehydrogenase, acyltran...
BAB1_2177	-1.23015	5.98205e-09	2.41447e-08	down	Bacterial SH3-like region
alaS	-1.23065	0.00402372	0.00711595	down	Alanyl-tRNA synthetase, class IIc:Phosphoesterase, DHHA1:Alanyl-transfer RNA synthetase
BAB1_0786	-1.23083	0.00376295	0.00668302	down	conserved hypothetical protein
BAB2_0525	-1.23196	0.0222688	0.0343055	down	Pyruvate decarboxylase
tkt	-1.23234	0.00467	0.00818106	down	Transketolase, N terminal:Transketolase, central region:Transketolase, C terminal:Bacterial transketolase
BAB1_2119	-1.23326	2.2336e-05	5.54835e-05	down	Benzoate membrane transport protein
BAB1_1829	-1.23508	9.24289e-12	5.2776e-11	down	Protein of unknown function DUF477
nuoC	-1.23624	0.0058929	0.0101533	down	NADH dehydrogenase (ubiquinone), 30 kDa subunit
BAB2_1156	-1.23927	0.000310899	0.000663013	down	Bacterial inner-membrane translocator
rpmF	-1.24084	0.0179687	0.0282269	down	Ribosomal L32p protein:Ribosomal protein S32, bacterial and organelle form
BAB1_1015	-1.24143	0.017338	0.0273131	down	TatD-related deoxyribonuclease
BAB1_0382	-1.24156	8.70154e-05	0.000199557	down	Cytochrome c heme-binding site
adk	-1.24325	0.00558639	0.00965997	down	Shikimate kinase:Adenylate kinase:Adenylate kinase, subfamily
BAB1_1982	-1.24485	0.00686201	0.0116727	down	Fumarate lyase:Delta crystallin
BAB2_0611	-1.24505	4.91329e-07	1.54947e-06	down	Solute-binding protein/glutamate receptor:Ionotropic glutamate receptor:Bacterial extracellular solute-binding protein, family 3
BAB1_0101	-1.24666	1.47674e-06	4.3727e-06	down	conserved hypothetical protein
mfd	-1.24736	0.00158781	0.00299964	down	DEAD/DEAH box helicase:Helicase, C-terminal:ATP/GTP-binding site motif A (P-loop):Haem peroxidase:Transcription-repair coupli...
bacA	-1.24774	1.71648e-16	1.57352e-15	down	bacteroid development protein BacA
BAB1_1911	-1.25017	3.76289e-08	1.38055e-07	down	Antibiotic biosynthesis monooxygenase
BAB1_0364	-1.25038	0.000625371	0.00126588	down	ATP/GTP-binding site motif A (P-loop):Saccharopine dehydrogenase
BAB1_1612	-1.25053	8.03916e-09	3.18708e-08	down	conserved hypothetical protein
queA	-1.25157	1.12369e-05	2.9237e-05	down	Queuosine biosynthesis protein
cysW-2	-1.25163	0.0242865	0.0371232	down	Binding-protein-dependent transport systems inner membrane component
BAB1_1488	-1.25172	4.73701e-06	1.31209e-05	down	Choloylglycine hydrolase
ptsH	-1.26075	8.96951e-13	5.62022e-12	down	Phosphocarrier HPr protein:Histidine phosphorylation site in HPr protein
rpmA	-1.26076	0.000189314	0.000418116	down	Regulator of chromosome condensation, RCC1:Ribosomal protein L27
BAB2_0493	-1.26101	0.00219734	0.00406205	down	Disease resistance protein:Adenylate kinase:ATP/GTP-binding site motif A (P-loop):ABC transporter:AAA ATPase:TOBE domain
ureG-1	-1.26186	1.8563e-09	7.96983e-09	down	RecA bacterial DNA recombination protein:ATP/GTP-binding site motif A (P-loop):HypB/UreG, nucleotide-binding:Urease accessory...
BAB1_0255	-1.26247	2.71183e-06	7.80877e-06	down	virulence-associated protein E
BAB1_0854	-1.2625	0.000341215	0.000723057	down	Tetracycline resistance protein TetB:Drug resistance transporter Bcr/CflA subfamily:General substrate transporter:Major facil...
BAB2_0767	-1.26793	4.40716e-06	1.23194e-05	down	Twin-arginine translocation pathway signal
BAB1_0989	-1.27156	4.05179e-06	1.14023e-05	down	outer membrane protein, putative
BAB1_0576	-1.274	0.0026325	0.00481594	down	Aldehyde dehydrogenase
BAB2_0725	-1.27507	0.000281454	0.000607185	down	Bacterial regulatory protein, GntR family:Bacterial regulatory protein, DeoR family
BAB1_0488	-1.27514	1.81342e-07	6.14141e-07	down	Conserved hypothetical protein 255
BAB1_1956	-1.2769	0.0199706	0.0309647	down	Binding-protein-dependent transport systems inner membrane component
BAB2_1157	-1.27857	2.43414e-06	7.05164e-06	down	ATP/GTP-binding site motif A (P-loop):ABC transporter:AAA ATPase
BAB1_0707	-1.2799	0.000242584	0.000528442	down	Organic solvent tolerance protein
BAB2_1139	-1.2827	2.37871e-07	7.88035e-07	down	Bacterial extracellular solute-binding protein, family 1
BAB1_0583	-1.2847	0.000469832	0.00096742	down	Mg2+ transporter protein, CorA-like
BAB2_0830	-1.28971	0.00728796	0.0123533	down	Leu/Ile/Val-binding protein family:Extracellular ligand-binding receptor
BAB1_0951	-1.29183	0.00425187	0.00748702	down	Aminotransferase, class V
BAB2_0764	-1.29255	5.10655e-05	0.000121009	down	Gram-negative bacterial RTX secretion protein D:Secretion protein HlyD
omp10	-1.29353	2.89655e-08	1.08289e-07	down	lipoprotein Omp10
tolQ	-1.29544	1.61839e-13	1.10064e-12	down	MotA/TolQ/ExbB proton channel
proC	-1.29626	2.84508e-07	9.35131e-07	down	Delta 1-pyrroline-5-carboxylate reductase:Carbamoyl-phosphate synthetase large chain:TrkA potassium uptake protein
BAB2_0489	-1.30194	0.00224809	0.00415127	down	Binding-protein-dependent transport systems inner membrane component:C-5 cytosine-specific DNA methylase
BAB1_0573	-1.30387	2.32146e-07	7.7136e-07	down	Helix-turn-helix, AraC type
serS	-1.30415	9.23123e-07	2.82337e-06	down	tRNA synthetases, class-II (G, H, P and S):Seryl-tRNA synthetase, class IIa:Aminoacyl-transfer RNA synthetase, class II
BAB1_1713	-1.30535	3.45296e-06	9.79119e-06	down	conserved hypothetical protein
cobO	-1.30628	5.31691e-12	3.10478e-11	down	ATP:corrinoid adenosyltransferase BtuR/CobO/CobP
BAB2_0434	-1.30767	0.00200531	0.00372764	down	Bacterial extracellular solute-binding protein, family 5
BAB2_0244	-1.30827	8.85572e-18	9.3474e-17	down	Esterase/lipase/thioesterase, active site
BAB1_1474	-1.30996	0.00558318	0.00965973	down	ATP/GTP-binding site motif A (P-loop):ABC transporter:AAA ATPase
BAB2_0046	-1.312	0.000465733	0.000960162	down	conserved hypothetical protein
BAB1_1308	-1.31616	0.00186066	0.00348002	down
BAB1_1163	-1.31744	5.69114e-06	1.5507e-05	down	Glycosyl transferase, family 3:Anthranilate phosphoribosyl transferase
BAB2_1110	-1.31921	0.0160588	0.0254416	down	ATP/GTP-binding site motif A (P-loop):ABC transporter:AAA ATPase
BAB1_0214	-1.32017	0.000278691	0.00060239	down	ABC transporter substrate-binding protein KO: K02051 sulfonate/nitrate transport system substrate-binding protein
BAB2_0671	-1.32038	5.43137e-07	1.70163e-06	down	Bacterial inner-membrane translocator
BAB1_0082	-1.32092	8.36886e-06	2.22296e-05	down	ATP/GTP-binding site motif A (P-loop):ABC transporter:AAA ATPase:Sugar transporter superfamily
BAB2_1111	-1.32208	0.0110614	0.0180447	down	Bacterial inner-membrane translocator
BAB1_0859	-1.32273	0.000153497	0.000341263	down	Glutathione S-transferase, N-terminal:Glutathione S-transferase, C-terminal
BAB1_1823	-1.3234	2.10572e-10	1.03461e-09	down	Aldehyde dehydrogenase
BAB1_0733	-1.32461	4.09751e-10	1.94196e-09	down	ATP/GTP-binding site motif A (P-loop):Protein of unknown function UPF0118
BAB1_1225	-1.325	0.0221545	0.0341451	down	conserved hypothetical protein
BAB1_2139	-1.32893	2.62405e-07	8.64181e-07	down	conserved hypothetical protein
pstB	-1.33247	3.06749e-14	2.26076e-13	down	ATP/GTP-binding site motif A (P-loop):ABC transporter:AAA ATPase
BAB1_0988	-1.33275	2.17032e-07	7.28375e-07	down	conserved hypothetical protein
BAB2_0571	-1.3333	2.38288e-08	9.01935e-08	down	conserved hypothetical protein
BAB1_2183	-1.3336	0.000890406	0.00175356	down	pilus biosythesis protein-related protein
BAB1_1508	-1.33844	0.00329226	0.00591935	down	Methylglyoxal synthase-like domain:Carbamoyl-phosphate synthase L chain, ATP-binding:Carbamoyl-phosphate synthetase large cha...
BAB2_0588	-1.34028	0.0036272	0.0064694	down	ATP/GTP-binding site motif A (P-loop):ABC transporter:AAA ATPase
BAB1_1169	-1.34139	0.00545099	0.00945516	down	Glutamyl-tRNA synthetase, class Ic:Arginyl-tRNA synthetase, class Ic:Aminoacyl-tRNA synthetase, class I:Glutamyl-tRNA synthe...
BAB2_0203	-1.34422	4.1211e-07	1.31576e-06	down	Patatin
BAB1_0317	-1.34756	1.89484e-05	4.74916e-05	down	arginine/ornithine transport operon protein aot
rpsO	-1.34756	0.000788243	0.00156805	down	Ribosomal protein S15:Ribosomal protein S15, bacterial chloroplast and mitochondrial type
BAB1_2111	-1.34759	1.92728e-06	5.64188e-06	down	conserved hypothetical protein
BAB1_2079	-1.35122	0.00247923	0.00455796	down	conserved hypothetical protein
BAB2_0855	-1.35154	1.60296e-11	8.90948e-11	down	Phosphoglucomutase/phosphomannomutase:Phosphoglucomutase/phosphomannomutase C terminal:Phosphoglucomutase/phosphomannomutase ...
BAB2_1085	-1.35193	1.28009e-09	5.65064e-09	down	conserved hypothetical protein
BAB2_0664	-1.35219	3.08265e-06	8.80082e-06	down	Bacterial extracellular solute-binding protein, family 5
purA	-1.36337	0.00170159	0.00320401	down	Adenylosuccinate synthetase
BAB1_1994	-1.36357	0.000128987	0.000289659	down	Mercuric reductase:Phospholipid/glycerol acyltransferase
BAB1_2122	-1.36384	0.00499829	0.0087333	down	nickel-cobalt-cadmium resistance protein
BAB2_1003	-1.36506	2.70537e-09	1.13864e-08	down	Tetracycline resistance protein TetB:ATP/GTP-binding site motif A (P-loop):Delayed-early response protein/equilibrative nucle...
BAB1_0761	-1.36516	0.00212646	0.00393754	down	PA-phosphatase related phosphoesterase
BAB2_0520	-1.36738	0.0304794	0.0457328	down	Binding-protein-dependent transport systems inner membrane component
BAB2_0822	-1.36839	0.0102636	0.0168674	down	Leu/Ile/Val-binding protein family:Extracellular ligand-binding receptor
glyA	-1.36842	0.000523763	0.00107253	down	Glycine hydroxymethyltransferase
BAB2_0672	-1.37325	3.04633e-09	1.26779e-08	down	Bacterial inner-membrane translocator
BAB1_1912	-1.37401	9.06935e-06	2.3916e-05	down	conserved hypothetical protein
BAB1_1353	-1.37545	1.1503e-10	5.84053e-10	down	CBS domain:Transporter associated domain:Integral membrane protein TerC family
BAB1_0639	-1.37725	4.31337e-10	2.04013e-09	down	Glycosyl transferase, family 25:O-antigen polymerase
xseB	-1.37947	1.09269e-09	4.87487e-09	down	Exonuclease VII, small subunit
BAB2_0143	-1.37983	5.34778e-05	0.000126546	down	Bacterial regulatory proteins, AsnC family:Bacterial regulatory protein, GntR family:Bacterial regulatory protein, DeoR family
BAB2_0740	-1.38025	2.99434e-06	8.57795e-06	down	conserved hypothetical protein
BAB1_0331	-1.38284	2.69337e-05	6.6022e-05	down	Acetylornithine and succinylornithine aminotransferase:Aminotransferase class-III
BAB2_0164	-1.38473	4.67262e-07	1.47635e-06	down	citrate lyase, beta subunit, putative
BAB2_0211	-1.3849	1.40379e-07	4.82247e-07	down	conserved hypothetical protein
BAB1_1909	-1.38492	1.44777e-06	4.29836e-06	down	conserved hypothetical protein
BAB2_1124	-1.38891	7.23259e-05	0.000167476	down	ATP/GTP-binding site motif A (P-loop):Aminotransferase class-III
BAB1_1800	-1.39002	4.8181e-09	1.97324e-08	down	proline racemase, putative
BAB1_1277	-1.39582	0.000772483	0.00153853	down	conserved hypothetical protein
rpsT	-1.399	0.00537911	0.00935472	down	Ribosomal protein S20
BAB1_1554	-1.40205	0.000250411	0.000544074	down	MaoC-like dehydratase
repC	-1.40268	9.7766e-10	4.38505e-09	down	Replication protein C
BAB2_0437	-1.40348	0.0075589	0.0127738	down	ATP/GTP-binding site motif A (P-loop):ABC transporter:AAA ATPase
BAB1_0645	-1.40478	5.1806e-06	1.42318e-05	down	NAD binding site:ATP/GTP-binding site motif A (P-loop):Aromatic-ring hydroxylase:Electron transfer flavoprotein-ubiquinone ox...
BAB2_0945	-1.40647	9.0716e-10	4.09078e-09	down	Lipase:Twin-arginine translocation pathway signal
BAB1_1946	-1.40765	0.00104461	0.00202976	down	SecA protein:ATP/GTP-binding site motif A (P-loop):SEC-C motif
pdxA	-1.41089	1.56676e-07	5.33847e-07	down	Pyridoxal phosphate biosynthetic protein PdxA
rpmB	-1.41176	0.0258498	0.0392974	down	Ribosomal protein L28:ATP/GTP-binding site motif A (P-loop)
BAB2_0658	-1.41245	3.80666e-16	3.31695e-15	down	Glutamine amidotransferase, class-II:Sugar isomerase (SIS):Glucosamine-fructose-6-phosphate aminotransferase, isomerising
eryD	-1.41528	1.27674e-06	3.82792e-06	down	Putative sugar-binding domain
radA	-1.41669	1.51003e-05	3.85104e-05	down	RecA bacterial DNA recombination protein:ATP/GTP-binding site motif A (P-loop):Peptidase family S16:AAA ATPase:DNA repair pro...
BAB1_0487	-1.41757	8.39398e-08	2.96581e-07	down	Protein of unknown function DUF175
BAB2_0481	-1.4196	2.39354e-10	1.16917e-09	down	Secretion protein HlyD
hsdR	-1.42066	9.90025e-05	0.000225348	down	DEAD/DEAH box helicase:Helicase, C-terminal:Type I site-specific deoxyribonuclease HsdR
BAB1_0413	-1.42149	0.00522005	0.00910652	down	H+-transporting two-sector ATPase, B/B' subunit
BAB1_1901	-1.42316	0.0106161	0.0173784	down	FAD-dependent pyridine nucleotide-disulphide oxidoreductase:Fumarate reductase/succinate dehydrogenase, FAD-binding site:Fuma...
BAB2_0185	-1.42567	7.79543e-05	0.000179886	down	DoxD-like protein
BAB2_0092	-1.4276	9.56551e-05	0.000218175	down	conserved hypothetical protein
BAB1_0912	-1.42788	2.08213e-08	7.91682e-08	down	conserved hypothetical protein
BAB1_1753	-1.42836	3.10707e-08	1.15514e-07	down	Major facilitator superfamily (MFS)
BAB1_0629	-1.4309	1.41685e-09	6.23552e-09	down	ATP-binding region, ATPase-like:Histidine kinase, HAMP region:Histidine kinase A, N-terminal:Bacterial sensor protein, C-term...
BAB1_2157	-1.43257	3.08186e-12	1.8447e-11	down	CBS domain:Transporter associated domain
BAB1_1178	-1.44169	4.85514e-08	1.76383e-07	down	Mammalian sterol-regulatory element binding protein (SREBP) site 2 protease:PDZ/DHR/GLGF domain:Zinc metalloprotease (putativ...
BAB1_0038	-1.44273	5.43388e-05	0.000128131	down	Copper center Cu(A):Cytochrome o ubiquinol oxidase subunit II
BAB1_0942	-1.44349	3.69357e-08	1.3589e-07	down	RNA-binding region RNP-1 (RNA recognition motif)
BAB1_0526	-1.44429	8.3315e-08	2.94685e-07	down	Polysaccharide deacetylase
BAB1_1720	-1.44697	5.92062e-06	1.60705e-05	down	Sel1-like repeat
BAB2_0825	-1.4501	2.00208e-05	5.00296e-05	down	Shikimate/quinate 5-dehydrogenase
BAB1_1416	-1.45082	1.66088e-06	4.87484e-06	down	Band 7 protein:Stomatin
BAB1_1413	-1.45288	5.11748e-06	1.40699e-05	down	Serine proteases, V8 family:Serine protease, trypsin family:PDZ/DHR/GLGF domain:HtrA/DegQ protease:Glucose/ribitol dehydrogenase
BAB1_0770	-1.45383	7.4544e-07	2.30309e-06	down	NAD binding site:Flavoprotein monooxygenase:Adrenodoxin reductase:Aromatic-ring hydroxylase
BAB2_1001	-1.46192	0.0110617	0.0180447	down	Elongation factor G, C-terminal:Elongation factor, GTP-binding:ATP/GTP-binding site motif A (P-loop):Ras GTPase superfamily:E...
BAB2_0131	-1.46229	8.17308e-05	0.000188082	down	PA-phosphatase related phosphoesterase
BAB2_0619	-1.4627	0.00290309	0.0052649	down	conserved hypothetical protein
BAB2_1059	-1.46327	1.99312e-07	6.71598e-07	down	ATP/GTP-binding site motif A (P-loop):ABC transporter:AAA ATPase
BAB1_1146	-1.46463	3.64125e-07	1.17038e-06	down	Protein of unknown function UPF0083
BAB1_0507	-1.4661	5.80018e-08	2.08682e-07	down	PAS domain:GGDEF:PAS-associated C-terminal domain:PAC motif:EAL domain
infC	-1.46627	0.00344651	0.00617016	down	Initiation factor 3
BAB2_0195	-1.46718	2.61569e-06	7.55143e-06	down	conserved hypothetical protein
BAB1_2032	-1.46935	4.65712e-15	3.61548e-14	down	Phage integrase:Phage integrase, N-terminal SAM-like
BAB1_0983	-1.46945	6.9123e-22	1.06094e-20	down	Phage integrase
BAB1_0680	-1.47015	1.42292e-15	1.16408e-14	down	Bacterial signal peptidase S26A:Signal peptidase
BAB1_2021	-1.47164	5.58856e-17	5.4201e-16	down	conserved hypothetical protein
BAB2_1049	-1.47195	0.00329542	0.00592184	down	Bacterial extracellular solute-binding protein, family 5
BAB1_0711	-1.47313	7.50931e-07	2.31791e-06	down	DNA polymerase III chi subunit, HolC
secY	-1.4759	0.000401785	0.000839183	down	C-5 cytosine-specific DNA methylase:SecY protein
BAB2_0060	-1.47695	0.00073197	0.00146219	down	Type IV secretion system CagX conjugation protein
BAB1_1495	-1.47805	7.27351e-05	0.000168307	down	Antifreeze protein, type I
BAB1_0383	-1.4793	1.2455e-09	5.51248e-09	down	Amidohydrolase
BAB2_0058	-1.48038	0.000143448	0.000320627	down	Bacterial type II secretion system protein E:ATP/GTP-binding site motif A (P-loop):Sigma-54 factor interaction domain
maf-2	-1.48139	2.65671e-12	1.59881e-11	down	Maf-like protein
BAB1_1111	-1.48259	2.86665e-10	1.39012e-09	down	Bacterial luciferase
BAB2_0082	-1.48952	1.06437e-06	3.23468e-06	down	ATP/GTP-binding site motif A (P-loop)
BAB2_0267	-1.49005	0.0151733	0.0241302	down	conserved hypothetical protein
bioA	-1.49095	0.000717805	0.00143561	down	Aminotransferase class-III:Adenosylmethionine--8-amino-7-oxononanoate aminotransferase
BAB1_0445	-1.49426	6.90054e-14	4.88144e-13	down	conserved hypothetical protein
BAB1_1862	-1.49699	0.00107677	0.00208621	down	conserved hypothetical protein
BAB2_0494	-1.49878	1.85538e-05	4.66074e-05	down	Helix-turn-helix protein RpiR:Bacterial regulatory protein LacI, HTH motif:Sugar isomerase (SIS)
BAB1_2114	-1.49996	1.52383e-09	6.64763e-09	down	conserved hypothetical protein
BAB1_1384	-1.50284	1.09781e-06	3.33025e-06	down	ATP-dependent DNA ligase
BAB2_1143	-1.50316	2.87743e-07	9.43911e-07	down	ATP/GTP-binding site motif A (P-loop):ABC transporter:AAA ATPase
BAB1_1377	-1.50387	1.19137e-09	5.30804e-09	down	Urease, beta subunit
BAB2_0274	-1.5071	0.00024215	0.000527839	down	ATP/GTP-binding site motif A (P-loop):ABC transporter:AAA ATPase
omp28	-1.50838	5.09052e-20	6.78601e-19	down	immunoreactive 28 kDa outer membrane protein
BAB1_1965	-1.5097	3.07022e-05	7.48213e-05	down	conserved hypothetical protein
BAB1_0843	-1.50997	0.000143876	0.000321367	down	Bacterial general secretion pathway protein H:Protein of unknown function DUF214
BAB1_1527	-1.51294	1.86271e-12	1.13321e-11	down	conserved hypothetical protein
BAB1_0045	-1.51306	1.8389e-16	1.672e-15	down	Bacterial surface antigen (D15)
BAB2_1146	-1.51865	0.0119285	0.019347	down	Bacterial extracellular solute-binding protein, family 3
BAB1_0111	-1.52299	5.37142e-09	2.17852e-08	down	SAM (and some other nucleotide) binding motif:Generic methyltransferase
BAB1_0187	-1.52546	0.000124545	0.000280058	down
recJ	-1.52776	1.0313e-10	5.29251e-10	down	Phosphoesterase, RecJ-like:Phosphoesterase, DHHA1:Bacterial RecJ exonuclease
BAB2_0373	-1.52846	0.00431362	0.00758054	down	conserved hypothetical protein
BAB1_0209	-1.52915	3.76644e-06	1.0635e-05	down	ABC transporter, transmembrane region:Bacterial general secretion pathway protein F
BAB2_0823	-1.52931	0.00187016	0.00349388	down	Aldehyde dehydrogenase
tRNA-Met2	-1.53059	0.00899776	0.0149338	down	tRNA-Met
BAB1_0498	-1.53271	3.4457e-12	2.05148e-11	down	zinc-finger protein
rplU	-1.53442	2.5718e-06	7.43755e-06	down	Ribosomal protein L21
pcaL	-1.53667	0.00278408	0.0050683	down	Alpha/beta hydrolase fold:Esterase/lipase/thioesterase, active site:ATP/GTP-binding site motif A (P-loop):Alpha/beta hydrolase
BAB1_0433	-1.53956	0.00599282	0.0103042	down	Glycyl-tRNA synthetase, beta subunit:Heterodimeric glycyl-transfer RNA synthetase
BAB2_0099	-1.54025	1.38612e-10	6.94306e-10	down	Lipopolysaccharide biosynthesis
BAB1_1757	-1.54314	6.6922e-14	4.75416e-13	down	1-(5-Phosphoribosyl)-5-amino-4-imidazole-carboxylate (AIR) carboxylase
BAB1_0355	-1.5448	4.91606e-05	0.000116661	down	LrgA family
BAB1_1985	-1.54525	1.28726e-09	5.67482e-09	down
BAB1_0662	-1.55075	0.0297308	0.0447501	down	conserved hypothetical protein
BAB1_1943	-1.55133	0.000231902	0.000507152	down	conserved hypothetical protein
cobC	-1.55479	2.79757e-13	1.84993e-12	down	Aminotransferase, class-I:Aminotransferase, class I and II
BAB1_1547	-1.56647	3.22141e-13	2.1135e-12	down	Metallopeptidase family M24
phnM	-1.56837	3.62357e-14	2.65306e-13	down	Amidohydrolase
BAB2_0110	-1.57058	6.12492e-08	2.19422e-07	down	Disease resistance protein:ATP/GTP-binding site motif A (P-loop):ABC transporter:AAA ATPase:Spermidine/putrescine ABC transpo...
BAB2_0163	-1.57266	1.17633e-24	2.30175e-23	down	conserved hypothetical protein
BAB2_0990	-1.57343	6.4815e-11	3.40457e-10	down	Conserved hypothetical protein 730
BAB1_1414	-1.5753	1.58231e-08	6.10658e-08	down	conserved hypothetical protein
BAB1_0098	-1.57741	5.67654e-11	3.00533e-10	down	conserved hypothetical protein
BAB1_1936	-1.5775	1.33752e-06	3.99941e-06	down	Beta-lactamase-like
BAB1_1016	-1.57933	0.000690012	0.00138416	down	Beta-lactamase-like
BAB1_1644	-1.58015	0.000335417	0.00071122	down	Putative sugar-binding domain
coxA	-1.58097	0.00175513	0.00329629	down	Cytochrome c oxidase, subunit I
BAB2_0141	-1.58104	4.83537e-09	1.97789e-08	down	Class II aldolase/adducin, N-terminal
BAB1_2128	-1.58203	8.95268e-09	3.5242e-08	down	Oxidoreductase, N-terminal:Oxidoreductase, C-terminal
qor	-1.58722	1.14278e-10	5.81118e-10	down	Zinc-containing alcohol dehydrogenase superfamily:Quinone oxidoreductase/zeta-crystallin
BAB1_0978	-1.58979	7.03276e-20	9.19204e-19	down	similar to Uncharacterized protein conserved in bacteria
moaE	-1.59023	7.45433e-14	5.25099e-13	down	Molybdopterin biosynthesis MoaE
BAB1_1421	-1.59191	9.95776e-07	3.03449e-06	down	conserved hypothetical protein
BAB1_0224	-1.59215	2.70997e-09	1.13914e-08	down	ATP/GTP-binding site motif A (P-loop):ABC transporter:AAA ATPase
BAB2_0392	-1.59492	3.8472e-20	5.25417e-19	down	conserved hypothetical protein
atpA	-1.5979	0.00917746	0.0152245	down	H+-transporting two-sector ATPase, alpha/beta subunit, central region:H+-transporting two-sector ATPase, alpha subunit, C-ter...
BAB2_0570	-1.59926	4.72297e-08	1.72147e-07	down	Protein of unknown function DUF81
BAB2_0983	-1.59982	0.00312436	0.00562956	down	conserved hypothetical protein
metF	-1.60109	5.46597e-05	0.000128616	down	Methylenetetrahydrofolate reductase:5,10-methylenetetrahydrofolate reductase
BAB2_0829	-1.60385	0.000874431	0.00172616	down	Bacterial inner-membrane translocator
BAB1_1162	-1.60509	2.54557e-05	6.2906e-05	down	peptidyl-prolyl cis-trans isomerase D
BAB2_0690	-1.60523	3.27632e-07	1.06536e-06	down	endoglucanase family protein
BAB1_1411	-1.6062	4.8158e-08	1.75339e-07	down	NAD binding site:Pyridine nucleotide-disulphide oxidoreductase, class I:FAD-dependent pyridine nucleotide-disulphide oxidored...
atpF	-1.60865	5.00507e-05	0.000118689	down	H+-transporting two-sector ATPase, B/B' subunit:ATP synthase F0, subunit B
nikB	-1.61234	0.00125642	0.00239953	down	Binding-protein-dependent transport systems inner membrane component:Delayed-early response protein/equilibrative nucleoside ...
BAB1_0940	-1.61422	1.06677e-08	4.17966e-08	down	Protein of unknown function DUF455
BAB1_1726	-1.61592	3.59449e-11	1.93363e-10	down	OmpA/MotB domain
BAB1_0798	-1.61606	6.0504e-06	1.63792e-05	down	Naringenin-chalcone synthase:Beta-ketoacyl-acyl carrier protein synthase III (FabH)
BAB1_0969	-1.61627	0.000104083	0.00023659	down	3-hydroxyisobutyrate dehydrogenase:TrkA potassium uptake protein:6-phosphogluconate dehydrogenase, NAD binding domain:6-phosp...
BAB1_1109	-1.62148	5.61603e-06	1.53273e-05	down	Acyl-CoA dehydrogenase:Acyl-CoA dehydrogenase, C-terminal:Acyl-CoA dehydrogenase, central domain:Acyl-CoA dehydrogenase, N-te...
BAB1_1206	-1.62181	0.000664898	0.00133699	down	GTP cyclohydrolase I
BAB2_0521	-1.62885	0.00433354	0.00760756	down	Uridine kinase:ATP/GTP-binding site motif A (P-loop):ABC transporter:AAA ATPase
BAB1_0857	-1.6312	0.000883594	0.00174117	down	AIR synthase related protein
BAB2_0470	-1.6338	2.06395e-16	1.86648e-15	down	conserved hypothetical protein
fbaA	-1.63512	2.30925e-07	7.68066e-07	down	Ketose-bisphosphate aldolase, class-II:Fructose-bisphosphate aldolase, class II, Calvin cycle subtype
rplK	-1.63519	4.23303e-06	1.18426e-05	down	Ribosomal protein L11:Ribosomal protein L11, bacterial
BAB2_0874	-1.64011	3.88694e-05	9.33646e-05	down	conserved hypothetical protein
BAB2_1182	-1.65009	0.00896759	0.0148911	down	16S ribosomal RNA
BAB2_0821	-1.65193	2.80606e-05	6.85834e-05	down	NAD binding site:Zinc-containing alcohol dehydrogenase superfamily:Zinc-containing alcohol dehydrogenase
murI	-1.65288	2.11997e-19	2.6175e-18	down	Asp/Glu racemase
BAB1_2147	-1.65308	3.21593e-07	1.04674e-06	down	lipoprotein, putative
BAB1_0919	-1.6576	0.00063374	0.00128049	down	GCN5-related N-acetyltransferase
BAB1_1009	-1.65816	8.24251e-09	3.25229e-08	down	Rare lipoprotein A
BAB1_0785	-1.65994	1.72261e-16	1.57482e-15	down	Putative peptidoglycan binding domain 1:Twin-arginine translocation pathway signal
BAB1_1772	-1.66087	5.33405e-11	2.83297e-10	down	ATP/GTP-binding site motif A (P-loop):ABC transporter:AAA ATPase:Thiamine ABC transporter, ATP-binding protein
valS	-1.66155	4.87175e-05	0.000115773	down	Aminoacyl-tRNA synthetase, class I:Aminoacyl-tRNA synthetase, class Ia:Valyl-tRNA synthetase, class Ia
BAB1_2162	-1.66224	0.000770018	0.00153545	down	Domain of unknown function DUF150
uxuA	-1.66354	1.37775e-05	3.53524e-05	down	Mannonate dehydratase
phoU	-1.66356	7.21279e-15	5.46018e-14	down	PhoU
BAB2_0484	-1.66501	1.81957e-09	7.84572e-09	down	FecCD transport family:Thiolase
BAB2_1060	-1.66942	6.39977e-07	1.98827e-06	down	gluconolactonase, putative
BAB2_1051	-1.6706	2.42426e-09	1.02419e-08	down	Binding-protein-dependent transport systems inner membrane component
BAB2_0932	-1.67076	4.21502e-06	1.1802e-05	down	conserved hypothetical protein
BAB1_0075	-1.67199	5.6195e-10	2.60789e-09	down	conserved hypothetical protein
ahpC	-1.67442	1.52698e-06	4.5095e-06	down	Alkyl hydroperoxide reductase/ Thiol specific antioxidant/ Mal allergen
purB	-1.67521	0.000324891	0.000691091	down	Fumarate lyase:Delta crystallin:Adenylosuccinate lyase
glnA	-1.67547	8.47433e-10	3.8526e-09	down	Glutamine synthetase class-I, adenylation site:Glutamine synthetase type I:Glutamine synthetase, catalytic domain:Glutamine s...
BAB1_2093	-1.678	1.19946e-11	6.74521e-11	down	ATP-binding region, ATPase-like:Histidine kinase, HAMP region:Histidine kinase A, N-terminal:Bacterial sensor protein, C-term...
plsX	-1.68175	3.73365e-07	1.19893e-06	down	Fatty acid synthesis plsX protein
xerC	-1.68177	1.84894e-18	2.10427e-17	down	Phage integrase:Phage integrase, N-terminal SAM-like
BAB2_0433	-1.68304	0.00095828	0.00187585	down	Bacterial extracellular solute-binding protein, family 5
BAB2_0257	-1.68538	2.84262e-08	1.06511e-07	down	Beta-lactamase
BAB2_0871	-1.68544	3.34833e-13	2.18819e-12	down	Acriflavin resistance protein
BAB2_0031	-1.68657	2.63674e-06	7.60562e-06	down	Dehydrogenase, E1 component:Transketolase, central region:Transketolase, C terminal
BAB2_0762	-1.68794	2.40953e-06	6.99245e-06	down	Response regulator receiver:Transcriptional regulatory protein, C terminal
BAB1_0561	-1.68819	7.05165e-13	4.4772e-12	down	Mannose-6-phosphate isomerase, type II:Nucleotidyl transferase:Mannose-1-phosphate guanylyltransferase/mannose-6-phosphate is...
BAB1_1567	-1.68916	9.84422e-17	9.27853e-16	down	GCN5-related N-acetyltransferase
BAB1_1799	-1.69212	2.04747e-07	6.88526e-07	down	Bacterial inner-membrane translocator
BAB2_1141	-1.69243	1.16424e-05	3.02216e-05	down	possible sugar ABC transporter, permease protein, putative KO: K02026 multiple sugar/glycerol-3P transport system permease ...
BAB1_0853	-1.69355	5.33432e-10	2.48588e-09	down	Inositol phosphatase/fructose-1,6-bisphosphatase:Inositol monophosphatase
BAB2_0488	-1.69376	1.90745e-05	4.77718e-05	down	YjgF-like protein:Endoribonuclease L-PSP
BAB1_1609	-1.69604	5.76516e-09	2.33256e-08	down	conserved hypothetical protein
BAB1_1745	-1.69819	0.0189623	0.0295932	down	Glucose/ribitol dehydrogenase
BAB1_1000	-1.69823	1.90807e-09	8.14338e-09	down	Glycosyl transferase, group 1
BAB2_0816	-1.70895	5.41078e-12	3.15409e-11	down	Carbohydrate kinase, FGGY:Dihydrodipicolinate synthetase:Glucose/ribitol dehydrogenase
BAB1_1460	-1.7105	0.00854461	0.0142524	down	Natural resistance-associated macrophage protein
BAB1_1900	-1.71275	0.00262411	0.00480321	down	4Fe-4S ferredoxin, iron-sulfur binding domain:Succinate dehydrogenase/fumarate reductase iron-sulfur protein:2Fe-2S ferredoxin
BAB1_0372	-1.71675	0.00569498	0.00983251	down	Sodium:dicarboxylate symporter:Short-chain dehydrogenase/reductase SDR:Blood group Rhesus C/E and D polypeptide
BAB1_1684	-1.71891	5.80857e-11	3.07037e-10	down	ATP/GTP-binding site motif A (P-loop):ABC transporter:AAA ATPase:Phosphoribulokinase
BAB1_1828	-1.72514	6.88039e-19	8.04958e-18	down	conserved hypothetical protein
omp19	-1.72521	3.82632e-10	1.82118e-09	down	lipoprotein Omp19
murC	-1.73034	8.92853e-14	6.24997e-13	down	Cytoplasmic peptidoglycan synthetases, N-terminal:Cytoplasmic peptidoglycan synthetases, C-terminal:UDP-N-acetylmuramate--ala...
lolD	-1.73072	3.38453e-08	1.25273e-07	down	ATP/GTP-binding site motif A (P-loop):ABC transporter:AAA ATPase
BAB1_1765	-1.73354	1.32738e-15	1.09126e-14	down	conserved hypothetical protein
BAB2_0655	-1.73366	2.9978e-06	8.58054e-06	down	Protein of unknown function DUF470:Protein of unknown function DUF471:Protein of unknown function DUF472
tRNA-Ile2	-1.73444	0.00206848	0.00383442	down	tRNA-Ile
ugpE	-1.73575	1.62051e-06	4.7689e-06	down	Binding-protein-dependent transport systems inner membrane component:Aromatic amino acid permease
BAB2_0121	-1.74249	0.00036456	0.00076996	down	Flagellar motor switch protein FliG
moeA	-1.74613	2.0019e-16	1.81527e-15	down	Molybdenum cofactor biosynthesis protein:MoeA N-terminal region, domain I and II:MoeA C-terminal, domain IV
BAB2_0142	-1.74713	3.63158e-11	1.95045e-10	down	conserved hypothetical protein
BAB1_0570	-1.75026	2.57921e-07	8.51691e-07	down	Xylose isomerase
BAB2_0770	-1.75041	5.40192e-05	0.000127467	down	Cupin domain
BAB1_1575	-1.75602	2.50328e-07	8.27664e-07	down	RNA-binding region RNP-1 (RNA recognition motif):Blue (type 1) copper domain
BAB2_0366	-1.75648	7.3009e-11	3.81105e-10	down	Ribose/galactose isomerase
BAB2_0620	-1.75744	3.94494e-05	9.46899e-05	down	conserved hypothetical protein
BAB1_1582	-1.75762	2.27264e-07	7.57395e-07	down	conserved hypothetical protein
BAB2_0715	-1.75949	0.00886118	0.014729	down	2-oxoisovalerate dehydrogenase E1 component, alpha subunit
BAB1_0601	-1.76233	2.28715e-16	2.03532e-15	down	ATP-binding region, ATPase-like:Histidine kinase A, N-terminal:Bacterial sensor protein, C-terminal:Histidine kinase
BAB2_0763	-1.76439	4.46118e-28	1.19417e-26	down	ATP-binding region, ATPase-like:Histidine kinase, HAMP region:Histidine kinase A, N-terminal:Bacterial sensor protein, C-term...
BAB2_0077	-1.76707	3.18131e-11	1.71688e-10	down	homospermidine synthase
BAB1_0932	-1.76863	4.02208e-12	2.38193e-11	down	Glycosyl transferase, family 51:Penicillin-binding protein, transpeptidase domain
aat	-1.7706	1.3557e-08	5.25018e-08	down	Leucyl/phenylalanyl-tRNA--protein transferase
BAB2_1042	-1.77199	0.000537293	0.00109956	down	Alpha/beta hydrolase fold:Biotin/lipoyl attachment:Esterase/lipase/thioesterase, active site:2-oxo acid dehydrogenase, acyltr...
bioB	-1.77714	1.00127e-12	6.19268e-12	down	Biotin synthase:Elongator protein 3/MiaB/NifB:Radical SAM
BAB1_1795	-1.78323	2.9517e-10	1.42517e-09	down	conserved hypothetical protein
BAB1_1516	-1.78449	0.0240613	0.0368126	down	conserved hypothetical protein
greA	-1.78696	9.70263e-13	6.03439e-12	down	Prokaryotic transcription elongation factor GreA/GreB:Prokaryotic transcription elongation factor GreA
ppk	-1.78844	1.96447e-30	6.2601e-29	down	Polyphosphate kinase
BAB2_0303	-1.78916	0.00055839	0.00113717	down	Urocanase
mscL	-1.7933	9.82277e-08	3.43079e-07	down	Large-conductance mechanosensitive channel
BAB1_1193	-1.79494	3.07921e-24	5.78823e-23	down	D-alanyl-D-alanine carboxypeptidase 1, S11 family
BAB1_1794	-1.79678	0.000879439	0.001734	down	Leu/Ile/Val-binding protein family:Extracellular ligand-binding receptor
BAB1_2084	-1.79927	3.66111e-08	1.35062e-07	down	Glutamine amidotransferase class-I
BAB2_0748	-1.80072	5.90352e-07	1.83922e-06	down	3-oxoacyl-(acyl-carrier-protein) synthase III, putative
BAB2_0460	-1.80209	5.01734e-14	3.62592e-13	down	Glucose-6-phosphate dehydrogenase
BAB2_0111	-1.80684	1.92284e-14	1.42341e-13	down	Binding-protein-dependent transport systems inner membrane component
BAB2_1043	-1.80781	0.0029715	0.0053773	down	Bacterial extracellular solute-binding protein, family 5
BAB2_0701	-1.8092	3.63509e-07	1.16952e-06	down	Binding-protein-dependent transport systems inner membrane component:Sodium:dicarboxylate symporter
pyk	-1.81528	4.81542e-10	2.25936e-09	down	ATP/GTP-binding site motif A (P-loop):Pyruvate kinase
accC	-1.81847	3.38948e-15	2.68114e-14	down	Acetyl-CoA carboxylase, biotin carboxylase:Carbamoyl-phosphate synthase L chain, ATP-binding:Carbamoyl-phosphate synthetase l...
BAB2_0443	-1.81942	0.000280559	0.000606037	down	Thiolase
BAB1_1742	-1.82901	4.06815e-10	1.93078e-09	down	Phosphoglycerate kinase:G-protein beta WD-40 repeat
pcaG	-1.83521	0.000569956	0.00115861	down	Intradiol ring-cleavage dioxygenase
BAB1_1144	-1.83687	1.22127e-13	8.44294e-13	down	CinA, C-terminal
gatC	-1.83783	7.06224e-18	7.50167e-17	down	Glu-tRNAGln amidotransferase, C subunit:Glutamyl-tRNA(Gln) amidotransferase C subunit
BAB2_0112	-1.83804	3.94718e-12	2.34171e-11	down	Binding-protein-dependent transport systems inner membrane component:Acriflavin resistance protein
BAB1_1933	-1.84111	1.99753e-08	7.61247e-08	down	Protein of unknown function UPF0004:MiaB-like tRNA modifying enzyme:Elongator protein 3/MiaB/NifB:Radical SAM
BAB1_0931	-1.84722	3.62299e-10	1.73179e-09	down	Cell wall hydrolase/autolysin
BAB1_1568	-1.85135	5.55417e-14	3.9795e-13	down	aspartyl/asparaginyl beta-hydroxylase
BAB2_0581	-1.85368	0.0128984	0.0208292	down	hypothetical
BAB2_0818	-1.85613	3.35514e-08	1.24322e-07	down	ATP/GTP-binding site motif A (P-loop):ABC transporter:AAA ATPase
gyrA	-1.85733	2.39678e-06	6.96147e-06	down	DNA gyrase/topoisomerase IV, subunit A:DNA gyrase, subunit A:DNA gyrase C-terminal repeat, beta-propeller
BAB2_0374	-1.85755	1.81884e-05	4.57582e-05	down	conserved hypothetical protein
BAB1_1939	-1.86105	8.70451e-20	1.11591e-18	down	conserved hypothetical protein
BAB1_1545	-1.86395	2.91814e-07	9.55681e-07	down	Protein of unknown function DUF185
minE	-1.8665	5.32185e-13	3.41129e-12	down	Septum formation topological specificity factor MinE
BAB2_0836	-1.86757	3.24261e-05	7.87928e-05	down	D-xylulose 5-phosphate/D-fructose 6-phosphate phosphoketolase
BAB2_0061	-1.87318	0.000120221	0.000270882	down	VirB8
BAB1_0266	-1.87435	1.45044e-05	3.71322e-05	down	conserved hypothetical protein
BAB2_0547	-1.88214	0.0246982	0.0376836	down	Bacterial extracellular solute-binding protein, family 1
BAB2_0903	-1.8935	0.00460057	0.00806365	down	sugar ABC transporter, periplasmic sugar-binding protein
BAB1_0906	-1.89685	4.61698e-25	9.65525e-24	down	SAM (and some other nucleotide) binding motif:Rhodopsin-like GPCR superfamily:Protein-L-isoaspartate(D-aspartate) O-methyltra...
ntrC	-1.89812	1.42996e-24	2.7498e-23	down	CbxX/CfqX superfamily:Response regulator receiver:Sigma-54 factor interaction domain:Helix-turn-helix, Fis-type:AAA ATPase
aspC	-1.89947	1.58983e-08	6.12852e-08	down	1-aminocyclopropane-1-carboxylate synthase:Aminotransferase, class-I:Aminotransferase, class I and II
BAB1_1041	-1.90414	1.70192e-26	4.09684e-25	down	Protein of unknown function DUF330
BAB2_0393	-1.91097	4.76362e-20	6.37563e-19	down	transporter
rbsC-2	-1.91237	0.000722268	0.00144367	down	Bacterial inner-membrane translocator:Voltage-dependent potassium channel
gatA	-1.91889	1.20274e-08	4.6795e-08	down	Amidase:Glutamyl-tRNA(Gln) amidotransferase A subunit
BAB2_0361	-1.92142	6.31996e-16	5.38081e-15	down	Elongation factor G, C-terminal:Elongation factor, GTP-binding:ATP/GTP-binding site motif A (P-loop):Elongation factor Tu, do...
BAB2_0814	-1.92182	6.20787e-06	1.67919e-05	down	Binding-protein-dependent transport systems inner membrane component
BAB1_0520	-1.92269	0.00069832	0.00139831	down	conserved hypothetical protein
BAB1_2035	-1.9252	1.43844e-09	6.31629e-09	down	Protein of unknown function UPF0033
BAB2_0320	-1.93165	1.24632e-08	4.84342e-08	down	secretion protein, putative
BAB2_0864	-1.93642	2.26489e-07	7.55565e-07	down	Aromatic amino acid permease:Amino acid/polyamine transporter, family I:Domain found in permeases
BAB1_0811	-1.94106	1.94806e-06	5.69774e-06	down	Ribosomal protein L13:Ribosomal protein L13, bacterial and organelle form
BAB1_0600	-1.9414	4.26981e-16	3.70124e-15	down	conserved hypothetical protein
pgsA	-1.9434	7.37167e-18	7.80557e-17	down	CDP-alcohol phosphatidyltransferase:NADH-ubiquinone oxidoreductase, chain 4:CDP-diacylglycerol--glycerol-3-phosphate 3-phosph...
BAB1_1890	-1.94716	1.60566e-08	6.17532e-08	down	YCII-related domain
BAB2_0019	-1.95426	5.92198e-06	1.60705e-05	down	conserved hypothetical protein
BAB1_1380	-1.95487	1.01255e-10	5.20427e-10	down	Urease accessory protein UreF
pyrE	-1.95672	1.708e-11	9.44625e-11	down	Phosphoribosyltransferase:Purine/pyrimidine phosphoribosyl transferase:Orotate phosphoribosyltransferase, Thermus type
lpcC	-1.96288	2.18066e-17	2.21106e-16	down	Glycosyl transferase, group 1
BAB2_0394	-1.96595	5.56253e-07	1.73946e-06	down	Protein of unknown function DUF45
BAB2_1158	-1.96789	1.87215e-13	1.26806e-12	down	ATP/GTP-binding site motif A (P-loop):ABC transporter:AAA ATPase:Phosphoribulokinase
rpsM	-1.96809	3.22877e-05	7.85135e-05	down	Ribosomal protein S13
BAB2_0225	-1.97008	1.7918e-15	1.45518e-14	down	oxidoreductase, FAD-binding, putative
BAB1_2142	-1.97193	1.90979e-24	3.63077e-23	down	Binding-protein-dependent transport systems inner membrane component:Cl-channel, voltage gated:Blood group Rhesus C/E and D ...
BAB1_0241	-1.97288	0.00115895	0.00222993	down	ATP/GTP-binding site motif A (P-loop):ABC transporter:AAA ATPase
coaA	-1.97416	1.85883e-07	6.28248e-07	down	Uridine kinase:ATP/GTP-binding site motif A (P-loop):Bacterial pantothenate kinase:Phosphoribulokinase/uridine kinase
BAB1_0006	-1.97597	3.33032e-12	1.98632e-11	down	ATP/GTP-binding site motif A (P-loop):ABC transporter:AAA ATPase
BAB2_1038	-1.97871	0.000294247	0.000631527	down	ATP/GTP-binding site motif A (P-loop):ABC transporter:AAA ATPase
BAB1_1958	-1.98065	1.44934e-11	8.09596e-11	down	Arginase/agmatinase/formiminoglutamase
BAB1_1989	-1.98252	1.24928e-06	3.7557e-06	down	Prephenate dehydrogenase:TrkA potassium uptake protein
BAB1_1892	-1.98484	6.73076e-07	2.08722e-06	down	SAM (and some other nucleotide) binding motif
BAB1_1118	-1.98501	1.87129e-20	2.59806e-19	down	Peptidyl-prolyl cis-trans isomerase, cyclophilin type
BAB1_2094	-1.98641	3.21378e-13	2.11263e-12	down	ATP/GTP-binding site motif A (P-loop)
BAB1_0358	-1.991	2.16956e-19	2.66888e-18	down	Esterase/lipase/thioesterase, active site
acpS	-1.9912	2.70097e-10	1.31358e-09	down	Holo-acyl carrier protein synthase:Phosphopantethiene-protein transferase domain
aspS	-1.99857	0.000628818	0.00127208	down	Aspartyl-tRNA synthetase, class IIb:GAD domain:tRNA synthetase, class II (D, K and N):OB-fold nucleic acid binding domain:Asp...
BAB2_0135	-2.00023	3.87252e-19	4.67777e-18	down	possible dolichyl-phosphate-mannose-protein mannosyltransferase family protein
BAB1_2036	-2.0028	8.41365e-13	5.28181e-12	down	ATP/GTP-binding site motif A (P-loop):Cobalamin synthesis protein/P47K
nikC	-2.00329	1.06832e-05	2.7883e-05	down	Binding-protein-dependent transport systems inner membrane component
BAB1_0147	-2.005	4.81865e-11	2.57559e-10	down	conserved hypothetical protein
manA	-2.00677	3.69146e-25	7.76831e-24	down	mannose-6-phosphate isomerase
BAB1_0009	-2.00866	2.09573e-17	2.1314e-16	down	Bacterial extracellular solute-binding protein, family 5
BAB1_0339	-2.00968	2.13788e-22	3.4391e-21	down	Allergen V5/Tpx-1 related
BAB1_0114	-2.01989	7.68746e-10	3.50917e-09	down	Glycosyl transferase, family 51:Penicillin-binding protein, transpeptidase domain:ATP/GTP-binding site motif A (P-loop)
BAB1_0541	-2.01989	2.54785e-15	2.03463e-14	down	perosamine synthetase WbkB
pcaC	-2.02403	5.79807e-05	0.000135857	down	Carboxymuconolactone decarboxylase
BAB2_0843	-2.0263	5.81047e-19	6.9188e-18	down	5'-methylthioadenosine nucleosidase / S-adenosylhomocysteine nucleosidase
rpsL	-2.0299	0.000135687	0.000304294	down	Ribosomal protein S12, bacterial and chloroplast forms:Ribosomal protein S12/S23
BAB1_0318	-2.03802	2.81785e-08	1.05701e-07	down	Eukaryotic thiol (cysteine) protease:ATPase, E1-E2 type:Blood group Rhesus C/E and D polypeptide:Haloacid dehalogenase/epoxid...
BAB2_0102	-2.04037	7.57531e-10	3.4627e-09	down	Glycosyl transferase WecB/TagA/CpsF family
BAB2_0691	-2.04101	1.92852e-07	6.50488e-07	down	conserved hypothetical protein
BAB1_1469	-2.04172	1.53027e-09	6.66704e-09	down	SAM (and some other nucleotide) binding motif:Generic methyltransferase:Bacterial regulatory protein, ArsR family
BAB1_1112	-2.0464	6.59043e-14	4.69182e-13	down	Acriflavin resistance protein
BAB1_2057	-2.04649	2.60705e-06	7.53296e-06	down	ATP/GTP-binding site motif A (P-loop):ABC transporter:AAA ATPase
BAB1_1595	-2.05019	7.38281e-10	3.3886e-09	down	ATP/GTP-binding site motif A (P-loop):ABC transporter:AAA ATPase
mdh	-2.05441	1.27264e-09	5.62518e-09	down	Lactate/malate dehydrogenase:L-lactate dehydrogenase:TrkA potassium uptake protein
BAB1_1891	-2.05555	6.63433e-09	2.66488e-08	down	Family of unknown function DUF589
BAB1_1855	-2.05559	5.57311e-06	1.52226e-05	down	GCN5-related N-acetyltransferase
BAB1_1722	-2.05621	3.42346e-05	8.28863e-05	down	Elongation factor P (EF-P)
BAB2_0485	-2.05982	2.62975e-13	1.74586e-12	down	ATP/GTP-binding site motif A (P-loop):ABC transporter:AAA ATPase
BAB1_2179	-2.06198	1.62793e-13	1.10488e-12	down	Esterase/lipase/thioesterase, active site:Lipase:Prolyl aminopeptidase S33:Alpha/beta hydrolase
BAB1_0010	-2.06207	5.18681e-22	8.14792e-21	down	Bacterial extracellular solute-binding protein, family 5
BAB1_1724	-2.0629	8.3285e-10	3.79145e-09	down	conserved hypothetical protein
BAB1_0723	-2.06581	2.16185e-13	1.45545e-12	down	Aminoacyl-tRNA synthetase, class I:Glutathione S-transferase, N-terminal
BAB1_1389	-2.06983	1.38101e-13	9.48844e-13	down	Camphor resistance CrcB protein:Domain of unknown function DUF302
BAB2_0184	-2.07099	8.82704e-05	0.000202297	down	Bacterial glucose/galactose transporter
BAB1_1079	-2.07275	1.23758e-09	5.48468e-09	down	Tetracycline resistance protein TetB:Tetracycline resistance protein:Major facilitator superfamily (MFS)
BAB1_1457	-2.07602	3.10024e-24	5.7952e-23	down	conserved hypothetical protein
BAB2_0976	-2.07627	0.00127056	0.00242516	down	Aldehyde dehydrogenase
BAB1_0928	-2.07665	6.35273e-18	6.79112e-17	down	TPR repeat
BAB2_0464	-2.07821	4.27571e-20	5.79212e-19	down	AzlC protein
BAB1_0986	-2.07851	0.00513419	0.00896607	down	conserved hypothetical protein
BAB1_0911	-2.08025	5.52611e-17	5.38782e-16	down	conserved hypothetical protein
BAB1_0987	-2.08211	5.77956e-06	1.57095e-05	down	conserved hypothetical protein
tRNA-Met3	-2.09377	0.000196982	0.000433905	down	tRNA-Met
BAB1_1172	-2.09659	1.04359e-05	2.73015e-05	down	conserved hypothetical protein
BAB1_0678	-2.09847	1.04741e-13	7.30133e-13	down	conserved hypothetical protein
BAB1_0872	-2.10177	1.64291e-07	5.58088e-07	down	Beta-ketoacyl synthase:ATP/GTP-binding site motif A (P-loop)
BAB1_1090	-2.10235	8.25569e-29	2.30196e-27	down	nitrilotriacetate monooxygenase component B
BAB1_1093	-2.10314	1.10769e-05	2.88654e-05	down	tRNA synthetases, class-II (G, H, P and S):Prolyl-tRNA synthetase, class IIa:Threonyl-tRNA synthetase, class IIa:TGS domain:A...
BAB1_1555	-2.1042	3.58093e-06	1.01369e-05	down	MaoC-like dehydratase
BAB1_1711	-2.10744	1.5024e-19	1.88279e-18	down	Biopolymer transport protein ExbD/TolR
BAB2_0737	-2.11188	1.46414e-13	9.99798e-13	down	NADH-ubiquinone oxidoreductase, chain 4L:Protein of unknown function DUF67
BAB1_1949	-2.1119	9.62582e-09	3.78472e-08	down	membrane protein, putative
BAB2_0030	-2.11371	6.78587e-07	2.10236e-06	down	Short-chain dehydrogenase/reductase SDR:Glucose/ribitol dehydrogenase
BAB2_0144	-2.12381	3.18667e-08	1.18342e-07	down	AP endonuclease, family 2
glnE	-2.12458	4.20699e-16	3.65626e-15	down	Rhodopsin-like GPCR superfamily:Glutamate-ammonia ligase adenylyltransferase
BAB1_1548	-2.13027	2.8622e-29	8.4008e-28	down	lipoprotein, putative
BAB1_1960	-2.13193	4.64227e-14	3.37675e-13	down	ATP/GTP-binding site motif A (P-loop):ABC transporter:AAA ATPase
aspA	-2.13284	3.09501e-13	2.03856e-12	down	Fumarate lyase:Delta crystallin
BAB1_1383	-2.13641	1.12873e-10	5.74845e-10	down	Urea transporter
BAB1_1938	-2.13735	5.47124e-05	0.000128649	down	conserved hypothetical protein
BAB1_0242	-2.13814	0.000260989	0.000565955	down	Mandelate racemase/muconate lactonizing enzyme
BAB2_0059	-2.14047	2.22096e-06	6.46204e-06	down	Glutelin:Proline-rich region:Bacterial conjugation TrbI-like protein
BAB1_1576	-2.1422	2.70985e-11	1.47434e-10	down	conserved hypothetical protein
BAB1_0046	-2.16221	3.25212e-16	2.84859e-15	down	Family of unknown function DUF490
BAB1_1094	-2.16455	1.34606e-10	6.77283e-10	down	D-alanyl-D-alanine carboxypeptidase 1, S11 family
BAB2_0676	-2.17276	3.62671e-06	1.02578e-05	down	conserved hypothetical protein
BAB2_0554	-2.1751	8.29078e-22	1.25525e-20	down	Cell division protein FtsJ
tolA	-2.17525	1.54083e-24	2.94607e-23	down	Proline-rich region:Proline-rich extensin:Histamine H3 receptor
BAB1_0188	-2.17554	3.88878e-27	9.78335e-26	down	Dihydropteroate synthase, DHPS:Homocysteine S-methyltransferase:Cobalamin-dependent methionine synthase, B12-binding:Vitamin ...
BAB1_1002	-2.17567	0.0253733	0.038667	down	secretion activator protein, putative
BAB1_2105	-2.18574	6.48671e-22	1.00399e-20	down	UvrD/REP helicase:ATP/GTP-binding site motif A (P-loop)
BAB1_0990	-2.18675	3.32757e-17	3.3236e-16	down	outer membrane protein, putative
murB	-2.18868	6.69974e-21	9.45879e-20	down	Helix-turn-helix, AraC type:UDP-N-acetylenolpyruvoylglucosamine reductase:FAD linked oxidase, N-terminal
BAB1_2158	-2.18973	2.27267e-09	9.61358e-09	down	Blood group Rhesus C/E and D polypeptide:Nitrilase/cyanide hydratase and apolipoprotein N-acyltransferase:Apolipoprotein N-ac...
BAB2_0754	-2.19539	4.6694e-06	1.29658e-05	down	Sodium:alanine symporter:Amino acid/polyamine transporter, family I
BAB1_1643	-2.20326	6.42711e-11	3.38131e-10	down	Dak kinase domain
hsdS	-2.2041	6.40805e-08	2.28342e-07	down	type I restriction-modification system, S subunit
BAB1_0712	-2.20917	6.232e-25	1.24864e-23	down	conserved hypothetical protein
folC	-2.21341	8.83372e-10	3.99427e-09	down	Folylpolyglutamate synthetase
BAB2_0487	-2.21535	3.58451e-09	1.48806e-08	down	conserved hypothetical protein
BAB1_1551	-2.21965	0.000931899	0.00182882	down	Ribosomal protein L25
BAB2_0182	-2.22907	9.04355e-05	0.000206551	down	tRNA synthetases, class-II (G, H, P and S)
BAB1_1962	-2.23174	4.83671e-18	5.25442e-17	down	Bacterial regulatory proteins, AsnC family:Bacterial regulatory protein, GntR family
cydB	-2.23341	3.02527e-13	1.99656e-12	down	Beta and gamma crystallin:Cytochrome bd ubiquinol oxidase, subunit II
nrdE	-2.23751	7.28442e-12	4.19512e-11	down	Ribonucleotide reductase large subunit:Prenyl group binding site (CAAX box)
BAB1_1780	-2.23822	8.38829e-07	2.57497e-06	down	RNA-binding S4
BAB2_0094	-2.24073	1.19753e-36	5.80069e-35	down	Delayed-early response protein/equilibrative nucleoside transporter
BAB1_0897	-2.24284	2.94458e-17	2.94987e-16	down	Antifreeze protein, type I
BAB1_0825	-2.24417	3.87746e-06	1.09393e-05	down	Pectinesterase:NADH-ubiquinone oxidoreductase, chain 49kDa
BAB2_0881	-2.24436	1.15636e-13	8.01073e-13	down	conserved hypothetical protein
BAB2_0471	-2.24448	4.39927e-40	3.00407e-38	down	Glutamine synthetase, catalytic domain
BAB2_0243	-2.24605	1.37387e-11	7.68722e-11	down	Eukaryotic molybdopterin oxidoreductase:Twin-arginine translocation pathway signal
BAB1_2085	-2.24754	7.29727e-09	2.90674e-08	down	FMN/related compound-binding core:Histidine biosynthesis protein:Phosphoribosylformimino-5-aminoimidazole carboxamide ribotid...
BAB1_0836	-2.24772	1.62673e-07	5.53156e-07	down	Biotin protein ligase, C-terminal:Biotin/lipoate A/B protein ligase domain:Biotin--acetyl-CoA-carboxylase ligase
BAB1_0921	-2.25255	8.74955e-10	3.96157e-09	down	conserved hypothetical protein
ispE	-2.2554	1.1135e-23	2.02488e-22	down	Cell division protein FtsZ:TonB-dependent receptor protein:Homoserine kinase:4-diphosphocytidyl-2C-methyl-D-erythritol kinase...
BAB2_0327	-2.25551	2.91903e-07	9.55681e-07	down	Aldehyde dehydrogenase
nuoJ	-2.25725	9.84632e-08	3.43543e-07	down	Photosynthetic reaction centre protein:NADH-ubiquinone/plastoquinone oxidoreductase, chain 6
BAB1_1950	-2.2644	1.44423e-09	6.3334e-09	down	Sulfatase
BAB1_1355	-2.27462	6.28255e-08	2.24588e-07	down	Calcium-binding EF-hand
BAB1_1226	-2.27795	1.99926e-29	5.97279e-28	down	MotY protein:Bacterial outer membrane protein:OmpA/MotB domain
rpsG	-2.27972	8.39725e-05	0.000192975	down	Ribosomal protein S7:Ribosomal protein S7, bacterial and organelle form
trpC	-2.28629	5.28543e-17	5.17107e-16	down	Indole-3-glycerol phosphate synthase
BAB1_0827	-2.28763	1.00946e-05	2.64913e-05	down	Respiratory-chain NADH dehydrogenase, 51 kDa subunit
BAB2_0371	-2.29119	9.23233e-10	4.15765e-09	down	FAD-dependent glycerol-3-phosphate dehydrogenase:FAD dependent oxidoreductase
BAB1_1422	-2.30075	8.86137e-36	4.00678e-34	down	Beta and gamma crystallin:Bacterial regulatory protein TetR, HTH motif
pth	-2.3018	4.07627e-06	1.14519e-05	down	Peptidyl-tRNA hydrolase
BAB2_0524	-2.30763	4.1486e-07	1.32328e-06	down	iolE protein KO: K03335 IolE protein
BAB2_0005	-2.31168	1.92871e-13	1.30373e-12	down	ATP/GTP-binding site motif A (P-loop):Inosine/uridine-preferring nucleoside hydrolase
BAB2_0886	-2.31365	5.44202e-05	0.000128232	down	conserved hypothetical protein
murE	-2.31648	6.04498e-18	6.48285e-17	down	Cytoplasmic peptidoglycan synthetases, N-terminal:Cytoplasmic peptidoglycan synthetases, C-terminal:UDP-N-acetylmuramyl-tripe...
BAB1_1307	-2.31659	1.43712e-06	4.27052e-06	down	Uroporphyrin-III C/tetrapyrrole (Corrin/Porphyrin) methyltransferase:Cobalamin (vitamin B12) biosynthesis CbiG protein:Precor...
BAB1_0708	-2.31686	2.01293e-18	2.26776e-17	down	Predicted permease YjgP/YjgQ family
BAB2_1036	-2.31743	1.5014e-07	5.14194e-07	down	L-carnitine dehydratase/bile acid-inducible protein F
BAB2_0095	-2.31931	1.86938e-20	2.59806e-19	down	conserved hypothetical protein
BAB2_0863	-2.31951	1.35337e-24	2.61756e-23	down	Glutaminase
BAB2_0065	-2.32275	1.19379e-05	3.08689e-05	down	Shikimate kinase:ATP/GTP-binding site motif A (P-loop):CagE, TrbE, VirB family component of type IV transporter system
BAB1_0999	-2.32513	5.79087e-22	9.01221e-21	down	glycosyltransferase
BAB1_2125	-2.32973	3.15452e-05	7.68196e-05	down	conserved hypothetical protein
BAB1_1176	-2.33188	3.05293e-12	1.83066e-11	down	Bacterial surface antigen (D15)
BAB1_1218	-2.3393	6.52149e-18	6.94933e-17	down	tRNA/rRNA methyltransferase (SpoU):RNA methyltransferase TrmH family, group 1
BAB2_0590	-2.34237	1.47294e-05	3.76218e-05	down	Bacterial inner-membrane translocator
BAB1_1456	-2.34244	1.64935e-45	1.67234e-43	down	Beta-lactamase, class A:Penicillin-binding protein, transpeptidase domain:ATP/GTP-binding site motif A (P-loop):Penicillin-bi...
BAB1_1867	-2.34374	3.88506e-21	5.62745e-20	down	ErfK/YbiS/YcfS/YnhG
BAB1_0602	-2.34757	1.31108e-44	1.18564e-42	down	Putative peptidoglycan binding domain 1
rplA	-2.35138	1.80849e-07	6.1309e-07	down	Ribosomal protein L1:Ribosomal protein L1, bacterial and chloroplast form
rplN	-2.35495	1.11719e-07	3.88175e-07	down	Ribosomal protein L14b/L23e:Ribosomal protein L14, bacterial and organelle form
ugpA	-2.35615	1.95599e-09	8.33723e-09	down	Binding-protein-dependent transport systems inner membrane component:Blood group Rhesus C/E and D polypeptide
BAB1_0910	-2.35971	3.9445e-28	1.06438e-26	down	Vacuolar H+-transporting two-sector ATPase, C subunit:Rhodopsin-like GPCR superfamily:Regulator of chromosome condensation, R...
BAB1_0563	-2.36043	5.6947e-26	1.30744e-24	down	Glycosyl transferase, group 1
hisF	-2.36087	6.20745e-08	2.2214e-07	down	FMN/related compound-binding core:Histidine biosynthesis protein HisF:Histidine biosynthesis protein
BAB1_0108	-2.36379	6.76851e-20	8.88135e-19	down	cyclic beta 1-2 glucan synthetase
BAB2_0293	-2.36445	7.21246e-06	1.93373e-05	down	Oxidoreductase, N-terminal:Oxidoreductase, C-terminal
rpsB	-2.36827	0.000117738	0.000265465	down	Ribosomal protein S2:Ribosomal protein S2, bacterial and organelle form
rnc	-2.36995	4.70376e-13	3.02669e-12	down	Ribonuclease III family:Double-stranded RNA binding (DsRBD) domain
BAB1_0862	-2.37057	4.59718e-20	6.17757e-19	down	SAICAR synthetase
BAB2_0183	-2.37269	7.16473e-05	0.000166019	down	ATP phosphoribosyltransferase
BAB2_0204	-2.37596	2.50866e-26	5.95317e-25	down	TrkA-N:Potassium efflux system protein:TrkA potassium uptake protein:Sodium/hydrogen exchanger
BAB1_2138	-2.38269	1.67918e-05	4.26203e-05	down	Rare lipoprotein A
BAB2_0338	-2.38629	0.000237641	0.000518687	down	ATP/GTP-binding site motif A (P-loop):Ornithine cyclodeaminase/mu-crystallin
BAB2_0551	-2.39247	6.08073e-05	0.000142082	down	ATP/GTP-binding site motif A (P-loop):ABC transporter:AAA ATPase
BAB2_0878	-2.39421	4.62029e-06	1.28508e-05	down	Chaperonin clpA/B:Glycoside hydrolase, family 18/2:ATP/GTP-binding site motif A (P-loop):ABC transporter:AAA ATPase:TOBE doma...
BAB1_2061	-2.40843	6.8557e-09	2.74721e-08	down	Glucose inhibited division protein
BAB1_2015	-2.41506	0.00671526	0.0114406	down	Protein of unknown function DUF165
BAB2_0592	-2.42063	4.66081e-05	0.000110839	down	Bacterial inner-membrane translocator:Kv channel
cobD	-2.42135	1.00088e-51	1.28806e-49	down	Cobalamin biosynthesis protein CbiB
BAB1_0569	-2.42247	0.000289222	0.00062154	down	Oxidoreductase, N-terminal:Oxidoreductase, C-terminal
atpD	-2.43445	4.26036e-05	0.000101823	down	Antifreeze protein, type I:H+-transporting two-sector ATPase, alpha/beta subunit, central region:H+-transporting two-sector A...
ugpC	-2.43786	3.99102e-13	2.593e-12	down	Disease resistance protein:ATP/GTP-binding site motif A (P-loop):ABC transporter:AAA ATPase
BAB2_0986	-2.43819	2.17859e-08	8.27417e-08	down	60 kDa inner membrane protein
rbsB-1	-2.43819	0.00266613	0.00486681	down	Periplasmic binding protein/LacI transcriptional regulator
tRNA-Ile1	-2.43946	5.24462e-05	0.000124193	down	tRNA-Ile
BAB1_1792	-2.45963	0.000189641	0.000418562	down	Leu/Ile/Val-binding protein family:Extracellular ligand-binding receptor
pgl	-2.46258	1.90141e-19	2.35634e-18	down	6-phosphogluconolactonase:Glucosamine/galactosamine-6-phosphate isomerase
BAB1_0246	-2.47154	0.000218643	0.000478782	down	Short-chain dehydrogenase/reductase SDR:Glucose/ribitol dehydrogenase
tpiA-2	-2.47358	1.34238e-18	1.53297e-17	down	Cyclic nucleotide-binding domain:Triosephosphate isomerase
BAB2_0273	-2.47648	4.69262e-06	1.30087e-05	down	Binding-protein-dependent transport systems inner membrane component
nuoG	-2.47733	1.20357e-06	3.63133e-06	down	Respiratory-chain NADH dehydrogenase 75 kDa subunit:Ferredoxin:Molybdopterin oxidoreductase
BAB2_0876	-2.47736	4.58406e-07	1.44974e-06	down	Binding-protein-dependent transport systems inner membrane component
clpP	-2.48388	1.03933e-54	1.44899e-52	down	Clp protease
BAB1_0992	-2.48579	9.9899e-15	7.51151e-14	down	conserved hypothetical protein
BAB2_0132	-2.48951	3.36355e-28	9.14995e-27	down	conserved hypothetical protein
minD	-2.49404	9.91275e-26	2.19656e-24	down	ATPase, ParA type:ATP/GTP-binding site motif A (P-loop)
BAB2_1145	-2.49696	2.06781e-12	1.25342e-11	down	Sulfatase
BAB1_1151	-2.49733	3.65043e-30	1.13096e-28	down	Biotin/lipoyl attachment:2-oxo acid dehydrogenase, acyltransferase component, lipoyl-binding:Transketolase, central region:Tr...
BAB2_0043	-2.49826	1.24145e-18	1.42745e-17	down	N-formylglutamate amidohydrolase
BAB2_0968	-2.50576	0.000388861	0.000814733	down	glutamyl-tRNA(gln) amidotransferase subunit A
BAB2_0469	-2.50832	3.8733e-35	1.68312e-33	down	NAD binding site:Pyridine nucleotide-disulphide oxidoreductase, class I:FAD dependent oxidoreductase
BAB1_0689	-2.51212	1.56813e-22	2.57205e-21	down	conserved hypothetical protein
rfbD	-2.51687	4.88989e-27	1.21197e-25	down	ABC transporter, family 2:Acriflavin resistance protein
BAB1_1929	-2.5175	1.23037e-37	6.23762e-36	down	ATP/GTP-binding site motif A (P-loop):AFG1-like ATPase
BAB1_1158	-2.5229	0.00012443	0.000279988	down	conserved hypothetical protein
ppa	-2.52525	8.23144e-09	3.25176e-08	down	Inorganic pyrophosphatase:Bacterial/Archaeal inorganic pyrophosphatase
purH	-2.53043	1.42026e-06	4.22792e-06	down	AICARFT/IMPCHase bienzyme:Methylglyoxal synthase-like domain
BAB1_1511	-2.53524	7.47145e-19	8.71062e-18	down	NUDIX hydrolase
ndk	-2.54285	1.65387e-05	4.20378e-05	down	Nucleoside diphosphate kinase
BAB1_0001	-2.54351	6.61661e-13	4.20897e-12	down	ATP/GTP-binding site motif A (P-loop):Bacterial chromosomal replication initiator protein, DnaA:AAA ATPase:Neutral zinc metal...
sucB	-2.54461	6.143e-38	3.16223e-36	down	Biotin/lipoyl attachment:Antifreeze protein, type I:Catalytic domain of components of various dehydrogenase complexes:Ribosom...
BAB1_0356	-2.54754	7.23018e-09	2.88346e-08	down	LrgB-like protein
tRNA-Ala3	-2.55225	0.00197045	0.00366692	down	tRNA-Ala
BAB1_0776	-2.55969	1.00416e-16	9.4115e-16	down	conserved hypothetical protein
gpm	-2.55989	2.03416e-11	1.11762e-10	down	Phosphoglycerate/bisphosphoglycerate mutase:Phosphoglycerate mutase 1
BAB2_0064	-2.5705	4.96386e-06	1.36813e-05	down	attachment mediating protein virB5 homolog KO: K03200 type IV secretion system protein VirB5
ureC-1	-2.57627	1.84541e-27	4.7498e-26	down	Urease:Amidohydrolase
BAB1_1963	-2.5822	8.09553e-29	2.27627e-27	down	Asparaginase/glutaminase
BAB2_0700	-2.58502	5.06809e-11	2.70029e-10	down	Bacterial extracellular solute-binding protein, family 5
BAB1_1194	-2.58579	2.17678e-22	3.48493e-21	down	conserved hypothetical protein
BAB2_0593	-2.58951	5.95228e-05	0.000139275	down	Leu/Ile/Val-binding protein family:Extracellular ligand-binding receptor:Bacterial sensor protein, C-terminal
BAB1_0858	-2.59449	1.22077e-10	6.17023e-10	down	lipoprotein, putative
BAB1_1388	-2.60049	8.55102e-33	3.10997e-31	down	ATP/GTP-binding site motif A (P-loop):ABC transporter:AAA ATPase
BAB2_0743	-2.61489	8.73803e-11	4.52592e-10	down	conserved hypothetical protein
rbsA-3	-2.61736	1.36016e-10	6.83349e-10	down	ATP/GTP-binding site motif A (P-loop):ABC transporter:AAA ATPase:Phosphoribulokinase
BAB2_0104	-2.63117	1.21353e-36	5.80069e-35	down	conserved hypothetical protein
rpmI	-2.63653	5.29668e-06	1.4503e-05	down	Ribosomal protein L35
ksgA	-2.63838	2.56693e-12	1.54756e-11	down	SAM (and some other nucleotide) binding motif:Ribosomal RNA adenine dimethylase
BAB1_0710	-2.64206	4.71297e-30	1.4336e-28	down	Cytosol aminopeptidase:Aromatic amino acid hydroxylase
gltD	-2.64505	1.8953e-14	1.40614e-13	down	Pyridine nucleotide-disulphide oxidoreductase, class-II:NAD binding site:Adrenodoxin reductase:Pyridine nucleotide-disulphide...
BAB1_1125	-2.64815	2.77598e-31	9.28842e-30	down	conserved hypothetical protein
BAB1_0322	-2.66055	1.88594e-09	8.0695e-09	down	Secretion protein HlyD
BAB1_0403	-2.66256	2.02519e-11	1.11452e-10	down	Polysaccharide deacetylase
BAB1_1080	-2.66343	5.28156e-18	5.71913e-17	down	HlyD family secretion protein
ftsZ	-2.66786	1.40322e-10	7.00774e-10	down	Cell division protein FtsZ:Tubulin family:Proline-rich region:Tubulin/FtsZ protein
tRNA-Tyr1	-2.67242	5.56049e-06	1.52005e-05	down	tRNA-Tyr
BAB2_0458	-2.67437	1.0523e-14	7.89461e-14	down	Dihydroxy-acid and 6-phosphogluconate dehydratase:6-phosphogluconate dehydratase
BAB2_0495	-2.67633	1.00512e-08	3.94331e-08	down	amino acid processing enzyme-related protein
rplX	-2.68947	7.01942e-09	2.80945e-08	down	Ribosomal protein L24:KOW:Ribosomal protein L24/L26:KOW (Kyprides, Ouzounis, Woese) motif
BAB1_0603	-2.69035	3.15317e-44	2.77645e-42	down	conserved hypothetical protein
BAB2_0877	-2.69063	4.3211e-08	1.58015e-07	down	Binding-protein-dependent transport systems inner membrane component
BAB1_0568	-2.69183	0.00043501	0.000904065	down	iolE protein
mviN	-2.69417	1.19508e-18	1.37888e-17	down	Virulence factor MVIN-like
BAB2_0107	-2.69429	1.70969e-12	1.04391e-11	down	Oxidoreductase, N-terminal
BAB1_0891	-2.70571	3.96515e-38	2.1399e-36	down	Sel1-like repeat
BAB1_2161	-2.71021	2.19467e-08	8.3258e-08	down	Putative methyltransferase
BAB1_0861	-2.71068	5.50717e-10	2.56286e-09	down	Protein of unknown function UPF0062
BAB1_0544	-2.7123	5.56128e-16	4.78356e-15	down	DegT/DnrJ/EryC1/StrS aminotransferase
BAB1_1461	-2.72355	2.2659e-16	2.02179e-15	down	SLT domain
BAB1_0927	-2.72397	1.01087e-17	1.0537e-16	down	DSBA oxidoreductase
BAB2_0523	-2.72719	7.59695e-09	3.01535e-08	down	iolB protein KO: K03337 IolB protein
BAB2_0282	-2.7286	0.00203117	0.00377152	down	Leu/Ile/Val-binding protein family
BAB2_0859	-2.73404	3.58917e-14	2.63363e-13	down	EAL domain
ureA-1	-2.73466	2.52876e-22	4.02916e-21	down	Urease, gamma subunit
BAB1_0208	-2.73592	7.4975e-24	1.37839e-22	down	ABC transporter ATP-binding protein
BAB1_1391	-2.73719	1.73902e-26	4.15626e-25	down	conserved hypothetical protein
BAB2_0674	-2.74538	2.675e-06	7.70934e-06	down	Protein of unknown function UPF0004:Conserved hypothetical protein 1125:Elongator protein 3/MiaB/NifB:Radical SAM
tolB	-2.75224	6.03528e-27	1.48486e-25	down	TolB, N-terminal
BAB1_0652	-2.75732	6.18721e-14	4.41416e-13	down	conserved hypothetical protein
BAB1_0637	-2.7603	4.93325e-38	2.6201e-36	down	ATP-binding region, ATPase-like:Histidine kinase, HAMP region:Histidine kinase A, N-terminal:Bacterial sensor protein, C-term...
BAB2_0202	-2.76308	2.17667e-13	1.46248e-12	down	Peptidase M16 inactive
BAB1_0306	-2.77538	3.15224e-26	7.42775e-25	down	transporter, putative
BAB1_0223	-2.77715	5.43974e-16	4.69108e-15	down	Binding-protein-dependent transport systems inner membrane component:Basic helix-loop-helix dimerization domain bHLH:Pollen a...
BAB1_0870	-2.78266	2.21743e-16	1.98383e-15	down	Bacterial lipid A biosynthesis acyltransferase
BAB1_1594	-2.78827	1.2859e-16	1.19186e-15	down	Binding-protein-dependent transport systems inner membrane component
BAB1_1466	-2.80494	7.06512e-45	6.56663e-43	down	Putative peptidoglycan binding domain 1
murD	-2.80657	8.84935e-43	7.22193e-41	down	Cytoplasmic peptidoglycan synthetases, N-terminal:Pyridine nucleotide-disulphide oxidoreductase, class I:Folylpolyglutamate s...
BAB1_0646	-2.81784	1.5794e-05	4.02182e-05	down	Endonuclease/exonuclease/phosphatase family
BAB1_1920	-2.818	1.18729e-38	6.73334e-37	down	Lysine exporter protein (LYSE/YGGA)
rpsQ	-2.82054	1.85661e-08	7.09967e-08	down	Ribosomal protein S17
BAB1_0968	-2.83144	1.73042e-10	8.55243e-10	down	possible oxidoreductase, putative
ftsY	-2.83749	1.54678e-15	1.26232e-14	down	GTP-binding signal recognition particle (SRP54) G-domain:ATP/GTP-binding site motif A (P-loop):AAA ATPase:Cell division trans...
BAB2_0870	-2.84831	8.42083e-16	7.11518e-15	down	Acriflavin resistance protein
BAB1_0871	-2.85716	3.6673e-10	1.75047e-09	down	Zinc-containing alcohol dehydrogenase superfamily:Glucose/ribitol dehydrogenase
ureA-2	-2.8613	1.09082e-16	1.01668e-15	down	Urease, gamma subunit
BAB1_0265	-2.8817	4.31682e-10	2.04013e-09	down	conserved hypothetical protein
BAB2_0522	-2.88485	1.86345e-08	7.11768e-08	down	Inositol phosphatase/fructose-1,6-bisphosphatase:Inositol monophosphatase
BAB2_0746	-2.89794	1.08935e-11	6.15706e-11	down	Cobyrinic acid a,c-diamide synthase:Dethiobiotin synthase
BAB1_0420	-2.89902	1.06698e-12	6.57481e-12	down	conserved hypothetical protein
BAB2_0298	-2.89917	0.000381121	0.000801527	down	sugar ABC transporter, periplasmic sugar-binding protein KO: K02058 simple sugar transport system substrate-binding protein
BAB1_0243	-2.90592	6.28752e-06	1.69798e-05	down	conserved hypothetical protein
BAB1_0542	-2.90887	1.1128e-34	4.7132e-33	down	ATP/GTP-binding site motif A (P-loop):ABC transporter:AAA ATPase
BAB2_0463	-2.91432	7.33683e-29	2.09821e-27	down	conserved hypothetical protein
ftsW	-2.92782	1.6756e-22	2.72164e-21	down	Cell cycle protein:Phosphopantetheine attachment site
gap	-2.93316	8.9172e-11	4.61158e-10	down	Glyceraldehyde 3-phosphate dehydrogenase:TrkA potassium uptake protein:Glyceraldehyde-3-phosphate dehydrogenase, type I
BAB2_0714	-2.94701	5.73042e-06	1.55886e-05	down	Transketolase, central region:Transketolase, C terminal
BAB1_1375	-2.95468	1.09099e-33	4.34578e-32	down	conserved hypothetical protein
BAB1_1921	-2.95561	1.4788e-45	1.54627e-43	down	conserved hypothetical protein
tsf	-2.95815	4.56463e-06	1.27383e-05	down	Ubiquitin-associated domain:Elongation factor Ts
rpsK	-2.95871	8.46543e-09	3.33632e-08	down	Ribosomal protein S11
BAB2_0532	-2.95973	1.39508e-19	1.76149e-18	down	Alkylhydroperoxidase AhpD:Alkylhydroperoxidase AhpD core domain
BAB2_0444	-2.96083	1.4675e-08	5.6766e-08	down	NAD binding site:Enoyl-CoA hydratase/isomerase:3-hydroxyacyl-CoA dehydrogenase, C-terminal:3-hydroxyacyl-CoA dehydrogenase, N...
BAB2_0647	-2.96397	9.63691e-16	8.02117e-15	down	conserved hypothetical protein
sucA	-2.96732	2.62235e-33	1.02028e-31	down	Dehydrogenase, E1 component:Transketolase, central region
BAB1_1379	-2.97081	1.47047e-25	3.19492e-24	down	UreE urease accessory, N-terminal
atpC	-2.97126	1.07566e-06	3.26601e-06	down	H+-transporting two-sector ATPase, delta/epsilon subunit
BAB2_0703	-2.97239	1.12823e-23	2.04057e-22	down	ATP/GTP-binding site motif A (P-loop):ABC transporter:AAA ATPase
BAB2_0133	-2.97431	5.28424e-33	1.98664e-31	down	Glycosyl transferase, family 2
BAB2_1035	-2.97828	7.45585e-09	2.96638e-08	down	Aldehyde dehydrogenase
rpmC	-2.98905	1.77664e-09	7.6804e-09	down	Ribosomal protein L29
babI	-2.99933	1.17612e-17	1.21836e-16	down	SAM (and some other nucleotide) binding motif:Site-specific DNA-methyltransferase (cytosine-N4-specific):N-6 Adenine-specific...
BAB2_0702	-3.0046	2.74065e-20	3.77376e-19	down	Binding-protein-dependent transport systems inner membrane component:Prion protein
BAB1_1378	-3.01505	1.06401e-24	2.09423e-23	down	Urease:Amidohydrolase
BAB2_0062	-3.02521	1.58952e-09	6.89821e-09	down	type IV secretion system protein VirB7 KO: K03202 type IV secretion system protein VirB7
BAB2_0869	-3.03537	1.05341e-16	9.84559e-16	down	Secretion protein HlyD
BAB1_0979	-3.03577	2.19052e-39	1.38292e-37	down	conserved hypothetical protein
BAB1_0008	-3.03977	5.30082e-18	5.72147e-17	down	Binding-protein-dependent transport systems inner membrane component
BAB1_0244	-3.04575	6.04759e-06	1.63792e-05	down	Oxidoreductase, N-terminal
BAB2_0938	-3.05112	0.000419247	0.000873474	down	Periplasmic binding protein/LacI transcriptional regulator
BAB1_0418	-3.05725	1.31254e-16	1.2132e-15	down	conserved hypothetical protein
BAB2_0709	-3.06493	7.61459e-39	4.39283e-37	down	ATP/GTP-binding site motif A (P-loop):Cell divisionFtsK/SpoIIIE protein:Proline-rich extensin:AAA ATPase
BAB2_0024	-3.06858	1.24594e-07	4.30673e-07	down	Bacterial inner-membrane translocator
cbiM	-3.07684	7.86468e-22	1.19615e-20	down	Cobalamin (vitamin B12) biosynthesis CbiM protein
BAB2_0299	-3.07818	2.77398e-05	6.78985e-05	down	Flagellar hook-length control protein:ATP/GTP-binding site motif A (P-loop):Peptidase family S16:ABC transporter:AAA ATPase
BAB2_0201	-3.0858	4.07471e-18	4.45554e-17	down	zinc protease
BAB1_0835	-3.09137	3.90791e-20	5.31539e-19	down	NADH/Ubiquinone/plastoquinone (complex I):NADH-ubiquinone oxidoreductase, chain 5:NADH-ubiquinone oxidoreductase, chain 2
BAB1_1833	-3.09278	2.1974e-05	5.46249e-05	down	Chorismate mutase
BAB1_1221	-3.09308	4.07184e-13	2.64039e-12	down	Isocitrate/isopropylmalate dehydrogenase:Isocitrate dehydrogenase NADP-dependent, eukaryotic
BAB1_1798	-3.09841	9.47462e-28	2.47673e-26	down	Bacterial inner-membrane translocator
BAB2_0370	-3.09897	1.86881e-22	3.02079e-21	down	D-erythrulose 4-phosphate dehydrogenase
rpsP	-3.10343	3.88047e-05	9.32763e-05	down	Antifreeze protein, type I:Ribosomal protein S16
BAB2_0713	-3.10722	1.25931e-06	3.77907e-06	down	Biotin/lipoyl attachment:Catalytic domain of components of various dehydrogenase complexes:2-oxo acid dehydrogenase, acyltran...
BAB1_2143	-3.11291	1.11165e-25	2.43109e-24	down	Binding-protein-dependent transport systems inner membrane component
ureB-1	-3.11769	2.09277e-16	1.87732e-15	down	Urease, beta subunit
BAB1_0783	-3.12175	3.56425e-30	1.11458e-28	down	Bacterial regulatory protein, MarR family
BAB1_0933	-3.12529	5.79153e-09	2.34039e-08	down	Class I peptide chain release factor domain:Peptide chain release factor 2:PCRF domain
nrdF	-3.12625	1.78287e-27	4.62441e-26	down	Ribonucleotide reductase
BAB1_1723	-3.13113	8.2873e-12	4.74817e-11	down	Inositol phosphatase/fructose-1,6-bisphosphatase:Inositol monophosphatase
BAB1_1264	-3.13154	9.3138e-16	7.81052e-15	down	RNA polymerase Rpb2, domain 6:RNA polymerase, beta subunit:RNA polymerase Rpb2, domain 7:RNA polymerase Rpb2, domain 2:RNA po...
BAB1_1808	-3.14412	3.49598e-07	1.12911e-06	down	H+-transporting two-sector ATPase, gamma subunit
nuoE	-3.15151	3.8e-09	1.57361e-08	down	NADH dehydrogenase (ubiquinone), 24 kDa subunit
BAB2_0294	-3.15507	1.40099e-10	7.00706e-10	down	Dihydroxy-acid and 6-phosphogluconate dehydratase:ATP/GTP-binding site motif A (P-loop)
BAB2_0028	-3.16602	4.92864e-09	2.01113e-08	down	Glyoxalase/Bleomycin resistance protein/dioxygenase domain
BAB2_0295	-3.18854	6.61199e-13	4.20897e-12	down	2-keto-3-deoxy-galactonokinase
rpsI	-3.18987	7.12985e-17	6.83566e-16	down	Ribosomal protein S9
BAB1_1454	-3.19427	1.71283e-38	9.5519e-37	down	Cytoplasmic peptidoglycan synthetases, N-terminal:Chaperonin Cpn60:Cytoplasmic peptidoglycan synthetases, C-terminal:UDP-N-ac...
fusA	-3.19798	8.19865e-08	2.90293e-07	down	Elongation factor G, C-terminal:Elongation factor, GTP-binding:ATP/GTP-binding site motif A (P-loop):Elongation factor Tu, do...
tRNA-Ala2	-3.21454	1.35803e-05	3.48732e-05	down	tRNA-Ala
BAB1_1615	-3.22587	4.04009e-26	9.3876e-25	down	conserved hypothetical protein
BAB2_0027	-3.24226	7.9474e-16	6.73215e-15	down	ABC transporter:AAA ATPase
rplT	-3.24351	2.98362e-09	1.24479e-08	down	Ribosomal protein L20, bacterial and organelle form:Ribosomal protein L20
BAB1_0207	-3.25551	7.39179e-42	5.62112e-40	down	ABC transporter
BAB1_0409	-3.26158	3.98222e-21	5.74332e-20	down	conserved hypothetical protein
lpdA-3	-3.28081	1.62578e-08	6.24554e-08	down	Pyridine nucleotide-disulphide oxidoreductase, class-II:NAD binding site:Pyridine nucleotide-disulphide oxidoreductase, class...
BAB2_0023	-3.30533	1.60603e-06	4.73042e-06	down	Leu/Ile/Val-binding protein family
nuoH	-3.31877	1.51147e-09	6.60231e-09	down	Tetracycline resistance protein TetB:Respiratory-chain NADH dehydrogenase, subunit 1
BAB2_0242	-3.31898	1.78031e-23	3.18551e-22	down	membrane protein, putative
rnpA	-3.32021	1.65113e-10	8.20906e-10	down	Bacterial ribonuclease P protein
qoxD	-3.32378	1.65057e-17	1.69411e-16	down	Prokaryotic Cytochrome C oxidase subunit IV
pcaH	-3.33175	5.58488e-09	2.26235e-08	down	Intradiol ring-cleavage dioxygenase
BAB1_2225	-3.34146	1.21896e-23	2.19281e-22	down	16S ribosomal RNA
BAB1_2233	-3.35273	2.52329e-23	4.39736e-22	down	16S ribosomal RNA
aceF	-3.36323	1.05647e-50	1.30924e-48	down	Biotin/lipoyl attachment:Antifreeze protein, type I:Catalytic domain of components of various dehydrogenase complexes:2-oxo a...
tRNA-Gly1	-3.36686	1.04198e-09	4.66103e-09	down	tRNA-Gly
BAB2_0973	-3.37469	9.65519e-08	3.37949e-07	down	Binding-protein-dependent transport systems inner membrane component:ATP/GTP-binding site motif A (P-loop)
BAB1_1827	-3.38802	5.318e-61	1.36877e-58	down	ATP/GTP-binding site motif A (P-loop):Bacterial NAD-glutamate dehydrogenase
lpxD	-3.41909	6.84601e-31	2.24576e-29	down	Bacterial transferase hexapeptide repeat:UDP-3-O-[3-hydroxymyristoyl] glucosamine N-acyltransferase, LpxD
BAB1_1266	-3.43278	5.41217e-07	1.69879e-06	down	Ribosomal protein L10:Eubacterial ribosomal protein L10
BAB1_1647	-3.43697	2.58178e-07	8.51691e-07	down	Short-chain dehydrogenase/reductase SDR:Glucose/ribitol dehydrogenase
BAB2_0057	-3.45838	1.92173e-18	2.17234e-17	down	outer membrane protein OprF
BAB1_1797	-3.47293	1.21769e-39	7.83538e-38	down	ATP/GTP-binding site motif A (P-loop):ABC transporter:AAA ATPase
BAB1_1937	-3.47461	3.38881e-26	7.92935e-25	down	conserved hypothetical protein
BAB1_0247	-3.47547	3.0653e-08	1.14088e-07	down	ATP/GTP-binding site motif A (P-loop):Fumarylacetoacetate (FAA) hydrolase
BAB2_0975	-3.47566	5.85442e-07	1.82562e-06	down	DNA gyrase, subunit B:Short-chain dehydrogenase/reductase SDR:Glucose/ribitol dehydrogenase
BAB1_1239	-3.4946	3.69828e-16	3.23092e-15	down	Ribosomal protein L18:Ribosomal protein L18P/L5E
rpsA	-3.49592	3.33865e-21	4.87822e-20	down	Ribosomal protein S1:RNA binding S1
BAB1_2169	-3.50367	4.30496e-17	4.24909e-16	down	Ribosomal protein S1:3' exoribonuclease:RNA binding S1:KH domain:KH domain, type 1
BAB1_2230	-3.50754	4.01963e-19	4.83801e-18	down	23S ribosomal RNA
BAB1_2222	-3.53491	2.51353e-19	3.06944e-18	down	23S ribosomal RNA
BAB1_1563	-3.56022	3.86106e-56	5.87233e-54	down	purine nucleoside permease
BAB2_0140	-3.58064	2.78157e-35	1.24095e-33	down	General substrate transporter:Major facilitator superfamily (MFS)
BAB2_0970	-3.58343	4.65377e-10	2.19009e-09	down	ATP/GTP-binding site motif A (P-loop):ABC transporter:AAA ATPase
BAB2_0768	-3.59015	9.79554e-57	1.56076e-54	down	ATP/GTP-binding site motif A (P-loop):ABC transporter:AAA ATPase
nuoI	-3.61326	7.79926e-13	4.91456e-12	down	7Fe ferredoxin:3Fe-4S ferredoxin:4Fe-4S ferredoxin, iron-sulfur binding domain
BAB2_0548	-3.61327	2.05814e-05	5.12772e-05	down	Vacuolar H+-transporting two-sector ATPase, C subunit:Binding-protein-dependent transport systems inner membrane component:Ar...
mraY	-3.61394	1.57435e-36	7.41942e-35	down	Glycosyl transferase, family 4:Phospho-N-acetylmuramoyl-pentapeptide transferase
BAB1_0307	-3.61934	2.91364e-34	1.20359e-32	down	Acriflavin resistance protein
BAB2_0868	-3.62598	5.92721e-40	3.96649e-38	down	conserved hypothetical protein
rpmH	-3.62717	2.42015e-08	9.15008e-08	down	Ribosomal protein L34
BAB1_1645	-3.64113	6.22599e-11	3.28065e-10	down	Dak phosphatase domain
BAB2_0296	-3.64693	9.13832e-13	5.70463e-12	down	KDPG and KHG aldolase
BAB1_1386	-3.65531	1.21148e-28	3.32264e-27	down	conserved hypothetical protein
BAB1_0323	-3.65656	6.76168e-16	5.74228e-15	down	Acriflavin resistance protein:Hydrophobe/amphiphile efflux-1 HAE1
BAB1_1467	-3.66793	6.87118e-26	1.55344e-24	down	Auxin Efflux Carrier
BAB1_1387	-3.6721	7.46218e-27	1.82252e-25	down	Cobalt transport protein
BAB1_0007	-3.70087	4.14306e-35	1.77727e-33	down	Binding-protein-dependent transport systems inner membrane component
BAB2_0937	-3.70698	1.17482e-05	3.04489e-05	down	ATP/GTP-binding site motif A (P-loop):ABC transporter:AAA ATPase
BAB2_0974	-3.74308	1.50518e-08	5.81562e-08	down	Bacterial extracellular solute-binding protein, family 5
BAB1_0248	-3.74434	2.59571e-10	1.26423e-09	down	Mandelate racemase/muconate lactonizing enzyme
BAB1_0589	-3.76141	7.92467e-46	8.55353e-44	down	ErfK/YbiS/YcfS/YnhG:Twin-arginine translocation pathway signal
BAB2_0654	-3.77649	8.44355e-27	2.04725e-25	down	Lipase
BAB2_0328	-3.77685	7.39381e-39	4.3403e-37	down	conserved hypothetical protein
rplE	-3.78471	5.09173e-13	3.27005e-12	down	Ribosomal protein L5:Mitochondrial ribosomal protein L5
BAB2_0972	-3.79014	4.56578e-09	1.87449e-08	down	Binding-protein-dependent transport systems inner membrane component
rpoA	-3.80307	7.44685e-17	7.11918e-16	down	RNA polymerase, alpha chain, bacterial and organelle
BAB1_0635	-3.80483	1.78459e-21	2.65389e-20	down	Serine proteases, V8 family:Serine protease, trypsin family:PDZ/DHR/GLGF domain:HtrA/DegQ protease
BAB1_0934	-3.8219	7.65115e-11	3.98766e-10	down	IS711, transposase orfA
BAB2_0026	-3.83815	2.66794e-15	2.12546e-14	down	ATP/GTP-binding site motif A (P-loop):ABC transporter:AAA ATPase
fabZ	-3.8703	1.77514e-41	1.29122e-39	down	Thioesterase superfamily
BAB1_1925	-3.8821	1.82629e-80	8.90225e-78	down	CoA Binding Domain:Succinyl-CoA ligase, alpha subunit:ATP-citrate lyase/succinyl-CoA ligase
rpmD	-3.88445	8.99928e-16	7.58478e-15	down	Ribosomal protein L30:Ribosomal protein L30, bacterial and organelle form
rplF	-3.89495	2.08691e-15	1.68667e-14	down	Ribosomal protein L6:Ribosomal protein L6, signature 1
BAB1_1648	-3.91078	1.18776e-06	3.5901e-06	down	Periplasmic binding protein/LacI transcriptional regulator
BAB1_1230	-3.93575	1.85907e-18	2.10863e-17	down	Ribosomal protein L17
BAB2_0025	-3.95922	3.73103e-15	2.90326e-14	down	Bacterial inner-membrane translocator
BAB2_0813	-3.96568	3.79752e-14	2.77435e-13	down	peptide ABC transporter, permease protein KO: K02033 peptide transport system permease protein
rbsB-2	-3.98108	1.85788e-09	7.96983e-09	down	Periplasmic binding protein/LacI transcriptional regulator
BAB1_0203	-4.00273	3.21939e-06	9.18335e-06	down	Aldehyde dehydrogenase
BAB1_1646	-4.00698	5.63085e-11	2.98587e-10	down	Dak kinase domain
BAB2_0550	-4.00924	1.19488e-06	3.60837e-06	down	Binding-protein-dependent transport systems inner membrane component:Prion protein
BAB1_1006	-4.0288	0.0019417	0.00361744	down	conserved hypothetical protein
BAB1_1149	-4.05498	2.21155e-57	3.69992e-55	down	Pyridine nucleotide-disulphide oxidoreductase, class-II:Mercuric reductase:Pyridine nucleotide-disulphide oxidoreductase, cla...
rpsE	-4.0591	9.49221e-17	8.99743e-16	down	Ribosomal protein S5:Ribosomal protein S5, C-terminal domain:Ribosomal protein S5, bacterial and organelle form
ybgT	-4.07419	1.25661e-64	3.50386e-62	down	ybgT protein
BAB2_0378	-4.07526	7.69513e-13	4.8581e-12	down	Bacterial regulatory protein, DeoR family
rpsJ	-4.07557	5.03047e-15	3.88729e-14	down	Ribosomal protein S10:Ribosomal protein S10, bacterial form
BAB1_1216	-4.10564	2.08681e-16	1.87701e-15	down	Tetracycline resistance protein TetB
rplL	-4.10627	3.47522e-08	1.28487e-07	down	Ribosomal protein L7/L12
nuoK	-4.10991	1.34996e-13	9.29415e-13	down	NADH-ubiquinone oxidoreductase, chain 4L:Mitochodrial NADH-ubiquinone oxidoreductase, chain 4L:NADH dehydrogenase (ubiquinone...
rplO	-4.12538	5.53918e-17	5.38782e-16	down	Ribosomal protein L15:Ribosomal protein L15, bacterial form
rplD	-4.14126	2.05394e-15	1.66404e-14	down	Ribosomal protein L4/L1e
BAB1_1796	-4.14167	4.5036e-50	5.3818e-48	down	ATP/GTP-binding site motif A (P-loop):Mitochondrial substrate carrier:ABC transporter:AAA ATPase
BAB2_0589	-4.14302	7.49257e-13	4.73916e-12	down	ATP/GTP-binding site motif A (P-loop):Ras GTPase superfamily:ABC transporter:AAA ATPase
rpsS	-4.15485	5.40011e-15	4.16331e-14	down	Ribosomal protein S19/S15:Ribosomal protein S19, bacterial and organelle form
BAB1_0833	-4.16218	7.26645e-20	9.46052e-19	down	NADH-Ubiquinone oxidoreductase (complex I), chain 5/L, N-terminal:NADH/Ubiquinone/plastoquinone (complex I):NADH-ubiquinone o...
tRNA-Trp1	-4.18462	5.36836e-19	6.41519e-18	down	tRNA-Trp
rplW	-4.19204	6.05066e-16	5.16467e-15	down	Ribosomal L23 protein
BAB2_0279	-4.20242	2.27965e-06	6.62703e-06	down	Bacterial inner-membrane translocator
BAB1_0202	-4.21901	1.00527e-08	3.94331e-08	down	Aldehyde dehydrogenase
BAB1_1255	-4.24824	3.05813e-16	2.68569e-15	down	Ribosomal protein L3
BAB2_0029	-4.25994	7.0177e-23	1.17996e-21	down	Short-chain dehydrogenase/reductase SDR:Glucose/ribitol dehydrogenase
nuoM	-4.26846	1.2411e-21	1.86221e-20	down	NADH/Ubiquinone/plastoquinone (complex I):NADH-ubiquinone oxidoreductase, chain 4
BAB1_0636	-4.30665	1.42251e-33	5.59968e-32	down	Response regulator receiver:Transcriptional regulatory protein, C terminal
BAB2_0348	-4.31275	3.21249e-07	1.04664e-06	down	Protein kinase:General substrate transporter:Sugar transporter superfamily:Major facilitator superfamily (MFS)
rpsR	-4.33445	2.86643e-09	1.19888e-08	down	Ribosomal protein S18
rpsH	-4.33719	3.07015e-19	3.73553e-18	down	Ribosomal protein S8
BAB2_0067	-4.35108	2.57374e-11	1.40256e-10	down	type IV secretion system protein VirB2 KO: K03197 type IV secretion system protein VirB2
BAB2_0300	-4.35172	2.83493e-09	1.18868e-08	down	Bacterial inner-membrane translocator
rplB	-4.35867	9.35239e-18	9.8406e-17	down	Ribosomal protein L2:Ribosomal protein L2, bacterial and organelle form
qoxB	-4.42752	6.92228e-33	2.54527e-31	down	Cytochrome c oxidase, subunit I
rplP	-4.47478	1.86642e-19	2.32158e-18	down	Ribosomal protein L16
rpsC	-4.52558	8.96009e-19	1.03739e-17	down	Ribosomal protein S3:Type 2 KH domain:KH domain:Bacterial ribosomal protein S3
sucC	-4.53086	4.76331e-41	3.39107e-39	down	ATP-dependent carboxylate-amine ligase-like, ATP-grasp:Succinyl-CoA synthetase, beta subunit:ATP-citrate lyase/succinyl-CoA l...
BAB2_0376	-4.58557	1.35905e-22	2.24009e-21	down	Bacterial inner-membrane translocator:Sodium:dicarboxylate symporter
BAB2_0281	-4.58805	1.14399e-06	3.46093e-06	down	ATP/GTP-binding site motif A (P-loop):ABC transporter:AAA ATPase
ribH-2	-4.59041	1.65572e-75	6.1556e-73	down	6,7-dimethyl-8-ribityllumazine synthase
rpoC	-4.60014	3.73835e-42	2.90896e-40	down	RNA polymerase, alpha subunit:RNA polymerase I subunit A, N-terminal:RNA polymerase Rpb1, domain 1
BAB1_2041	-4.60022	6.18354e-97	6.89671e-94	down	hypothetical protein
BAB2_0280	-4.62941	3.36484e-07	1.09097e-06	down	Shikimate kinase:ATP/GTP-binding site motif A (P-loop):ABC transporter:AAA ATPase
ispZ	-4.63107	1.82315e-23	3.24481e-22	down	ATP/GTP-binding site motif A (P-loop):Intracellular septation protein A
lpxA	-4.65171	5.7145e-33	2.12452e-31	down	Bacterial transferase hexapeptide repeat
BAB2_0297	-4.65196	1.55405e-09	6.76182e-09	down	multiple sugar-binding periplasmic receptor chvE precursor
BAB1_1250	-4.71796	8.45126e-20	1.09181e-18	down	Ribosomal protein L22/L17:ATP/GTP-binding site motif A (P-loop):Ribosomal protein S2:Ribosomal protein L22, bacterial and org...
BAB2_0549	-4.7371	4.96635e-08	1.80037e-07	down	sugar ABC transporter, permease protein, putative KO: K02026 multiple sugar/glycerol-3P transport system permease ...
BAB1_0421	-4.79409	0.00354168	0.00632362	down	conserved hypothetical protein
BAB2_1179	-4.81067	5.94354e-61	1.42051e-58	down	23S ribosomal RNA
tuf-2	-4.82513	4.78768e-25	9.95005e-24	down	Elongation factor, GTP-binding:ATP/GTP-binding site motif A (P-loop):Elongation factor Tu, C-terminal:Elongation factor Tu, d...
BAB1_0722	-4.85685	1.40948e-101	2.35806e-98	down	OmpA-like transmembrane domain
BAB1_0851	-4.90532	4.08909e-12	2.41307e-11	down	Ribosomal protein S4:RNA-binding S4:Ribosomal protein S4, bacterial and organelle form
BAB1_0115	-4.93634	1.14076e-31	3.93504e-30	down	outer membrane protein, putative
BAB1_0575	-4.97522	0.000318251	0.000677827	down	conserved hypothetical protein
BAB2_0969	-4.98058	7.09368e-15	5.38219e-14	down	glutamyl-tRNA(gln) amidotransferase subunit A
rpsN	-4.98664	5.85046e-25	1.1864e-23	down	Ribosomal protein S14
BAB1_1964	-5.01018	9.75274e-42	7.2517e-40	down	Tetracycline resistance protein:NADH-ubiquinone oxidoreductase, chain 4:General substrate transporter:Major facilitator super...
rplI	-5.12775	2.61539e-13	1.73978e-12	down	Ribosomal protein L9
BAB1_0040	-5.2111	4.12492e-32	1.45284e-30	down	Cytochrome c oxidase, subunit I
BAB1_1214	-5.33884	5.4372e-38	2.84264e-36	down	membrane protein, putative
BAB2_0278	-5.83822	1.42355e-10	7.09866e-10	down	Bacterial inner-membrane translocator:Sodium:dicarboxylate symporter:Blood group Rhesus C/E and D polypeptide
BAB2_0276	-5.84566	3.9697e-08	1.45324e-07	down	conserved hypothetical protein
BAB1_0041	-5.94249	1.57167e-30	5.05656e-29	down	Cytochrome c oxidase, subunit III
BAB1_1215	-5.97487	6.62954e-23	1.12033e-21	down	conserved hypothetical protein
BAB2_0277	-6.42266	1.47965e-11	8.25151e-11	down	Glucose-methanol-choline oxidoreductase:Pyridine nucleotide-disulphide oxidoreductase, class I:GMC oxidoreductase
