# Supplementary material for: ClpP protease modulates bacterial growth, stress response, and bacterial virulence in Brucella abortus
Source: Vet Res. 2023 Aug 23;54:68. doi: 10.1186/s13567-023-01200-x (PMC10464072; doi:10.1186/s13567-023-01200-x)
Supplement: Supplementary file 6 — Additional file 6: Proteomic Analysis results of WT and the ΔclpP strain. [file 13567_2023_1200_MOESM6_ESM.xls]

## Sheet: Sheet1
N	Accession	Name	Diff_state	ClpP:2308	QVal ClpP:2308
1711	tr|Q2YRJ3|Q2YRJ3_BRUA2	ATP-dependent Clp protease adapter protein ClpS OS=Brucella abortus (strain 2308) OX=359391 GN=clpS PE=3 SV=1	down	0.0237924	0.016358
1409	tr|Q2YNY4|Q2YNY4_BRUA2	"Outer membrane protein, putative OS=Brucella abortus (strain 2308) OX=359391 GN=BAB1_0115 PE=4 SV=1"	down	0.0258676	0.01219
183	tr|Q2YPN9|Q2YPN9_BRUA2	"Biotin/lipoyl attachment:Biotin-requiring enzyme, attachment site:Carbamoyl-phosphate synthase L chain, ATP-binding:Carbamoyl OS=Brucella abortus (strain 2308) OX=359391 GN=BAB1_0018 PE=4 SV=1"	down	0.031045	8.93e-10
1411	tr|Q2YPD9|Q2YPD9_BRUA2	Uncharacterized protein OS=Brucella abortus (strain 2308) OX=359391 GN=BAB1_0296 PE=4 SV=1	down	0.0319224	0.000406143
1242	tr|Q2YNI2|Q2YNI2_BRUA2	PG_binding_3 domain-containing protein OS=Brucella abortus (strain 2308) OX=359391 GN=BAB1_0875 PE=4 SV=1	down	0.032079	0.0118963
1691	tr|Q2YPS8|Q2YPS8_BRUA2	Electron transport protein SCO1/SenC OS=Brucella abortus (strain 2308) OX=359391 GN=BAB1_1435 PE=3 SV=1	down	0.0447776	0.0319388
977	tr|Q2YQE6|Q2YQE6_BRUA2	Short-chain dehydrogenase/reductase SDR:Glucose/ribitol dehydrogenase OS=Brucella abortus (strain 2308) OX=359391 GN=BAB1_1357 PE=4 SV=1	down	0.0471662	0.000406143
1950	tr|Q2YL90|Q2YL90_BRUA2	Uncharacterized protein OS=Brucella abortus (strain 2308) OX=359391 GN=BAB2_0019 PE=4 SV=1	down	0.0475161	0.00386735
1063	tr|Q2YRV7|Q2YRV7_BRUA2	"Membrane protein, putative OS=Brucella abortus (strain 2308) OX=359391 GN=BAB1_1214 PE=4 SV=1"	down	0.0595586	0.00016525
134	tr|Q2YKU9|Q2YKU9_BRUA2	"Bacterial extracellular solute-binding protein, family 1 OS=Brucella abortus (strain 2308) OX=359391 GN=BAB2_0547 PE=3 SV=1"	down	0.060082	5.21e-07
1480	sp|Q2YL70|NIKD_BRUA2	Nickel import ATP-binding protein NikD OS=Brucella abortus (strain 2308) OX=359391 GN=nikD PE=3 SV=1	down	0.0771379	0.0259739
465	tr|Q2YQQ0|Q2YQQ0_BRUA2	Cytosol aminopeptidase OS=Brucella abortus (strain 2308) OX=359391 GN=BAB1_2182 PE=3 SV=1	down	0.0789743	3.14e-06
1445	tr|Q2YMI9|Q2YMI9_BRUA2	Cytochrome c oxidase subunit 2 OS=Brucella abortus (strain 2308) OX=359391 GN=BAB1_0492 PE=3 SV=1	down	0.0808308	0.0131444
159	sp|Q2YKR5|UGPB_BRUA2	sn-glycerol-3-phosphate-binding periplasmic protein UgpB OS=Brucella abortus (strain 2308) OX=359391 GN=ugpB PE=3 SV=1	down	0.082551	4.19e-11
1351	tr|Q2YKZ4|Q2YKZ4_BRUA2	ATP/GTP-binding site motif A (P-loop):ABC transporter:AAA ATPase:Glycine betaine/L-proline transport ATP-binding subunit OS=Brucella abortus (strain 2308) OX=359391 GN=BAB2_0500 PE=3 SV=1	down	0.0838541	0.00181571
1501	tr|Q2YKU7|Q2YKU7_BRUA2	ATP/GTP-binding site motif A (P-loop):ABC transporter:AAA ATPase OS=Brucella abortus (strain 2308) OX=359391 GN=BAB2_0551 PE=3 SV=1	down	0.0842826	5.06e-05
1332	tr|Q2YQK7|Q2YQK7_BRUA2	Corrinoid adenosyltransferase OS=Brucella abortus (strain 2308) OX=359391 GN=cobO PE=3 SV=1	down	0.0847119	0.000310095
1116	tr|Q2YRH8|Q2YRH8_BRUA2	RNA polymerase sigma factor OS=Brucella abortus (strain 2308) OX=359391 GN=BAB1_1672 PE=3 SV=1	down	0.0873768	0.00256528
456	tr|Q2YLV2|Q2YLV2_BRUA2	Cysteine synthase OS=Brucella abortus (strain 2308) OX=359391 GN=BAB1_1968 PE=4 SV=1	down	0.0890665	5.77e-06
165	sp|Q2YJB2|BHUA_BRUA2	Heme transporter BhuA OS=Brucella abortus (strain 2308) OX=359391 GN=bhuA PE=1 SV=1	down	0.0893222	2.07e-11
732	tr|Q2YPL0|Q2YPL0_BRUA2	HMG-CoA lyase-like OS=Brucella abortus (strain 2308) OX=359391 GN=BAB1_0017 PE=4 SV=1	down	0.0979536	0.000131434
1189	sp|Q2YPD7|URE31_BRUA2	Urease subunit gamma 1 OS=Brucella abortus (strain 2308) OX=359391 GN=ureA1 PE=1 SV=1	down	0.10042	0.00229011
2008	tr|Q2YPJ6|Q2YPJ6_BRUA2	"Chaperone XdhC, putative OS=Brucella abortus (strain 2308) OX=359391 GN=BAB1_0380 PE=4 SV=1"	down	0.100441	0.0419455
1744	tr|Q2YL92|Q2YL92_BRUA2	Eukaryotic molybdopterin oxidoreductase:Twin-arginine translocation pathway signal OS=Brucella abortus (strain 2308) OX=359391 GN=BAB2_0017 PE=4 SV=1	down	0.102034	0.0155221
848	tr|Q2YM50|Q2YM50_BRUA2	Purine nucleoside permease OS=Brucella abortus (strain 2308) OX=359391 GN=BAB1_1563 PE=4 SV=1	down	0.10238	1.5e-06
473	sp|Q2YPD5|URE11_BRUA2	Urease subunit alpha 1 OS=Brucella abortus (strain 2308) OX=359391 GN=ureC1 PE=1 SV=1	down	0.113228	1.87e-05
1080	sp|Q2YL69|NIKE_BRUA2	Nickel import ATP-binding protein NikE OS=Brucella abortus (strain 2308) OX=359391 GN=nikE PE=3 SV=1	down	0.116559	0.0155221
1370	sp|Q2YJ50|VJBR_BRUA2	HTH-type quorum sensing-dependent transcriptional regulator VjbR OS=Brucella abortus (strain 2308) OX=359391 GN=vjbR PE=1 SV=1	down	0.118182	0.000665281
1251	sp|Q2YKI6|PBP_BRUA2	Purine-binding protein BAB2_0673 OS=Brucella abortus (strain 2308) OX=359391 GN=BAB2_0673 PE=1 SV=1	down	0.118731	0.000361
1353	tr|Q2YKP7|Q2YKP7_BRUA2	Twin-arginine translocation pathway signal OS=Brucella abortus (strain 2308) OX=359391 GN=BAB2_0607 PE=4 SV=1	down	0.119322	0.0047023
798	tr|Q2YRL8|Q2YRL8_BRUA2	Beta-lactamase-like OS=Brucella abortus (strain 2308) OX=359391 GN=BAB1_1534 PE=4 SV=1	down	0.121204	3.3e-05
1430	tr|Q2YJY7|Q2YJY7_BRUA2	"Oxidoreductase, N-terminal:Oxidoreductase, C-terminal OS=Brucella abortus (strain 2308) OX=359391 GN=BAB2_0897 PE=4 SV=1"	down	0.123627	0.00142942
701	tr|Q2YKZ2|Q2YKZ2_BRUA2	ATP/GTP-binding site motif A (P-loop):Substrate-binding region of ABC-type glycine betaine transport system OS=Brucella abortus (strain 2308) OX=359391 GN=BAB2_0502 PE=4 SV=1	down	0.126983	1.29e-06
1604	sp|Q2YPD6|URE21_BRUA2	Urease subunit beta 1 OS=Brucella abortus (strain 2308) OX=359391 GN=ureB1 PE=1 SV=1	down	0.133041	0.0394651
499	tr|Q2YLF6|Q2YLF6_BRUA2	ATP/GTP-binding site motif A (P-loop):Mitochondrial substrate carrier:ABC transporter:AAA ATPase OS=Brucella abortus (strain 2308) OX=359391 GN=BAB1_1796 PE=3 SV=1	down	0.133327	7.22e-05
300	tr|Q2YKU0|Q2YKU0_BRUA2	"Solute-binding protein/glutamate receptor:Bacterial extracellular solute-binding protein, family 3 OS=Brucella abortus (strain 2308) OX=359391 GN=fliY PE=4 SV=1"	down	0.141697	1.7e-07
610	tr|Q2YKI4|Q2YKI4_BRUA2	Bacterioferritin OS=Brucella abortus (strain 2308) OX=359391 GN=bfr PE=1 SV=1	down	0.144502	0.0214933
931	sp|P0C145|UREE1_BRUA2	Urease accessory protein UreE 1 OS=Brucella abortus (strain 2308) OX=359391 GN=ureE1 PE=1 SV=1	down	0.147198	0.00131845
1158	tr|Q2YLI9|Q2YLI9_BRUA2	Ribosomal silencing factor RsfS OS=Brucella abortus (strain 2308) OX=359391 GN=rsfS PE=3 SV=1	down	0.147387	0.0140408
1061	tr|Q2YK64|Q2YK64_BRUA2	"Carbohydrate kinase, FGGY:Dihydrodipicolinate synthetase:Glucose/ribitol dehydrogenase OS=Brucella abortus (strain 2308) OX=359391 GN=BAB2_0816 PE=3 SV=1"	down	0.151173	0.00166674
116	sp|Q2YLF8|LIVB1_BRUA2	Leu/Ile/Val-binding protein homolog 1 OS=Brucella abortus (strain 2308) OX=359391 GN=BAB1_1794 PE=3 SV=1	down	0.155825	7.22e-05
984	tr|Q2YPF8|Q2YPF8_BRUA2	Peptidase M20/M25/M40 OS=Brucella abortus (strain 2308) OX=359391 GN=BAB1_0310 PE=3 SV=1	down	0.164686	0.000694249
301	tr|Q2YPV4|Q2YPV4_BRUA2	Pyruvate dehydrogenase E1 component subunit beta OS=Brucella abortus (strain 2308) OX=359391 GN=BAB1_1151 PE=4 SV=1	down	0.166244	0.000364599
1237	tr|Q2YJ99|Q2YJ99_BRUA2	Amidase OS=Brucella abortus (strain 2308) OX=359391 GN=BAB2_0097 PE=4 SV=1	down	0.169926	0.00109589
537	tr|Q2YKE7|Q2YKE7_BRUA2	Dihydrolipoamide acetyltransferase component of pyruvate dehydrogenase complex OS=Brucella abortus (strain 2308) OX=359391 GN=BAB2_0713 PE=3 SV=1	down	0.173018	8.72e-06
1012	tr|Q2YRL5|Q2YRL5_BRUA2	"Bacterial regulatory protein, MarR family OS=Brucella abortus (strain 2308) OX=359391 GN=BAB1_1537 PE=4 SV=1"	down	0.174673	2.96e-05
852	tr|Q2YKA8|Q2YKA8_BRUA2	Glyoxalase/Bleomycin resistance protein/dioxygenase domain OS=Brucella abortus (strain 2308) OX=359391 GN=BAB2_0756 PE=4 SV=1	down	0.179972	0.000671608
474	tr|Q2YNC4|Q2YNC4_BRUA2	K(+)-insensitive pyrophosphate-energized proton pump OS=Brucella abortus (strain 2308) OX=359391 GN=hppA PE=3 SV=1	down	0.181929	2.17e-05
523	tr|Q2YQE3|Q2YQE3_BRUA2	Periplasmic binding protein/LacI transcriptional regulator OS=Brucella abortus (strain 2308) OX=359391 GN=BAB1_1362 PE=3 SV=1	down	0.191635	7.57e-07
556	tr|Q2YL95|Q2YL95_BRUA2	"Eubacterial/plasma membrane H+-transporting two-sector ATPase, C subunit:AMP-dependent synthetase and ligase OS=Brucella abortus (strain 2308) OX=359391 GN=BAB2_0014 PE=4 SV=1"	down	0.191649	2.33e-05
402	tr|Q2YMJ5|Q2YMJ5_BRUA2	3-oxoacyl-[acyl-carrier-protein] synthase 2 OS=Brucella abortus (strain 2308) OX=359391 GN=BAB1_0486 PE=3 SV=1	down	0.205855	0.000311241
634	tr|Q2YPW3|Q2YPW3_BRUA2	Histidine kinase OS=Brucella abortus (strain 2308) OX=359391 GN=BAB1_1141 PE=4 SV=1	down	0.208964	4.86e-05
237	tr|Q2YPP2|Q2YPP2_BRUA2	DUF1775 domain-containing protein OS=Brucella abortus (strain 2308) OX=359391 GN=BAB1_0051 PE=4 SV=1	down	0.213662	2.36e-07
1124	sp|Q2YRW5|QUEF_BRUA2	NADPH-dependent 7-cyano-7-deazaguanine reductase OS=Brucella abortus (strain 2308) OX=359391 GN=queF PE=3 SV=1	down	0.220157	0.00449084
1131	tr|Q2YKD8|Q2YKD8_BRUA2	"ATPase, BadF/BadG/BcrA/BcrD type OS=Brucella abortus (strain 2308) OX=359391 GN=BAB2_0724 PE=4 SV=1"	down	0.220169	0.00542596
1785	tr|Q2YL41|Q2YL41_BRUA2	Carbonic anhydrase OS=Brucella abortus (strain 2308) OX=359391 GN=BAB2_0449 PE=3 SV=1	down	0.233199	0.0330583
1245	tr|Q2YKR9|Q2YKR9_BRUA2	"Cytidine/deoxycytidylate deaminase, zinc-binding region OS=Brucella abortus (strain 2308) OX=359391 GN=BAB2_0579 PE=4 SV=1"	down	0.238418	0.00838607
1045	tr|Q2YNP2|Q2YNP2_BRUA2	Biotin carboxyl carrier protein of acetyl-CoA carboxylase OS=Brucella abortus (strain 2308) OX=359391 GN=accB PE=4 SV=1	down	0.238668	0.0317144
1541	tr|Q2YLF5|Q2YLF5_BRUA2	Bacterial inner-membrane translocator OS=Brucella abortus (strain 2308) OX=359391 GN=BAB1_1798 PE=4 SV=1	down	0.242316	0.0199062
130	tr|Q2YQN4|Q2YQN4_BRUA2	"Aminotransferase, class I and II OS=Brucella abortus (strain 2308) OX=359391 GN=BAB1_1397 PE=4 SV=1"	down	0.245005	0.000920325
800	tr|Q2YJK7|Q2YJK7_BRUA2	"Bacterial extracellular solute-binding protein, family 5 OS=Brucella abortus (strain 2308) OX=359391 GN=BAB2_1043 PE=3 SV=1"	down	0.254338	7.98e-05
874	tr|Q2YNP0|Q2YNP0_BRUA2	DSBA oxidoreductase OS=Brucella abortus (strain 2308) OX=359391 GN=BAB1_0927 PE=4 SV=1	down	0.258398	0.00572837
108	tr|Q2YPV5|Q2YPV5_BRUA2	Acetyltransferase component of pyruvate dehydrogenase complex OS=Brucella abortus (strain 2308) OX=359391 GN=aceF PE=3 SV=1	down	0.260464	1.19e-05
508	tr|Q2YJE8|Q2YJE8_BRUA2	ATP/GTP-binding site motif A (P-loop):Periplasmic binding protein/LacI transcriptional regulator:Twin-arginine translocation OS=Brucella abortus (strain 2308) OX=359391 GN=xylF PE=3 SV=1	down	0.264024	0.000361
1028	sp|Q2YRA5|RL14_BRUA2	50S ribosomal protein L14 OS=Brucella abortus (strain 2308) OX=359391 GN=rplN PE=3 SV=1	down	0.264298	0.0393452
601	sp|Q2YLG0|LIVB2_BRUA2	Leu/Ile/Val-binding protein homolog 2 OS=Brucella abortus (strain 2308) OX=359391 GN=BAB1_1792 PE=3 SV=2	down	0.267287	0.00459982
337	tr|Q2YS19|Q2YS19_BRUA2	Uncharacterized protein OS=Brucella abortus (strain 2308) OX=359391 GN=BAB1_1489 PE=4 SV=1	down	0.268942	1.07e-05
55	sp|Q2YRK5|MASZ_BRUA2	Malate synthase G OS=Brucella abortus (strain 2308) OX=359391 GN=glcB PE=3 SV=1	down	0.276274	2.92e-10
299	tr|Q2YNA6|Q2YNA6_BRUA2	Uncharacterized protein OS=Brucella abortus (strain 2308) OX=359391 GN=BAB1_0776 PE=4 SV=1	down	0.281216	3.89e-06
147	sp|Q2YLH5|ACSA_BRUA2	Acetyl-coenzyme A synthetase OS=Brucella abortus (strain 2308) OX=359391 GN=acsA PE=3 SV=1	down	0.281694	7.66e-06
1029	tr|Q2YKT8|Q2YKT8_BRUA2	HTH marR-type domain-containing protein OS=Brucella abortus (strain 2308) OX=359391 GN=BAB2_0560 PE=4 SV=1	down	0.286942	0.00182499
662	tr|Q2YQK5|Q2YQK5_BRUA2	Dynamin:ATP/GTP-binding site motif A (P-loop):Cobalamin synthesis protein/P47K OS=Brucella abortus (strain 2308) OX=359391 GN=BAB1_1327 PE=3 SV=1	down	0.287299	0.00161978
309	tr|Q2YMN5|Q2YMN5_BRUA2	"Glycosyl transferase, group 1 OS=Brucella abortus (strain 2308) OX=359391 GN=BAB1_0553 PE=4 SV=1"	down	0.287787	3.37e-05
52	tr|Q2YKT9|Q2YKT9_BRUA2	Hydantoinase/oxoprolinase:Hydantoinase B/oxoprolinase OS=Brucella abortus (strain 2308) OX=359391 GN=BAB2_0559 PE=3 SV=1	down	0.290237	2.07e-11
884	tr|Q2YRF8|Q2YRF8_BRUA2	"Membrane protein, putative OS=Brucella abortus (strain 2308) OX=359391 GN=BAB1_1302 PE=4 SV=1"	down	0.291845	0.00200078
256	tr|Q2YN33|Q2YN33_BRUA2	OmpA-like transmembrane domain OS=Brucella abortus (strain 2308) OX=359391 GN=BAB1_0722 PE=4 SV=1	down	0.29281	0.0420155
345	tr|Q2YMP3|Q2YMP3_BRUA2	"GDP-mannose 4,6-dehydratase OS=Brucella abortus (strain 2308) OX=359391 GN=gmd PE=3 SV=1"	down	0.293671	0.015923
1263	tr|Q2YIG6|Q2YIG6_BRUA2	"Bacterial regulatory proteins, AsnC family:Binding-protein-dependent transport systems inner membrane component:Bacterial reg OS=Brucella abortus (strain 2308) OX=359391 GN=BAB2_0336 PE=4 SV=1"	down	0.293709	0.021216
573	tr|Q2YR76|Q2YR76_BRUA2	Inorganic pyrophosphatase OS=Brucella abortus (strain 2308) OX=359391 GN=ppa PE=1 SV=1	down	0.296062	0.01513
1271	tr|Q2YIP1|Q2YIP1_BRUA2	2-dehydro-3-deoxy-phosphogluconate aldolase OS=Brucella abortus (strain 2308) OX=359391 GN=BAB2_0083 PE=3 SV=1	down	0.296487	0.00252775
1282	tr|Q2YL97|Q2YL97_BRUA2	Short-chain dehydrogenase/reductase SDR:Blood group Rhesus C/E and D polypeptide:Glucose/ribitol dehydrogenase OS=Brucella abortus (strain 2308) OX=359391 GN=BAB2_0012 PE=4 SV=1	down	0.298213	0.00692142
110	tr|Q2YLB2|Q2YLB2_BRUA2	Pyruvate decarboxylase OS=Brucella abortus (strain 2308) OX=359391 GN=BAB2_0289 PE=3 SV=1	down	0.302768	4.83e-06
221	tr|Q2YPV3|Q2YPV3_BRUA2	Pyruvate dehydrogenase E1 component subunit alpha OS=Brucella abortus (strain 2308) OX=359391 GN=pdhA PE=4 SV=1	down	0.307527	0.00365228
618	tr|Q2YPZ7|Q2YPZ7_BRUA2	"Site-specific recombinase:Resolvase, N-terminal OS=Brucella abortus (strain 2308) OX=359391 GN=BAB1_0292 PE=4 SV=1"	down	0.310054	0.00406106
181	tr|Q2YIG7|Q2YIG7_BRUA2	NADH:flavin oxidoreductase/NADH oxidase OS=Brucella abortus (strain 2308) OX=359391 GN=BAB2_0335 PE=4 SV=1	down	0.310069	1.36e-07
172	sp|Q2YRP5|EFTS_BRUA2	Elongation factor Ts OS=Brucella abortus (strain 2308) OX=359391 GN=tsf PE=3 SV=1	down	0.310613	0.0455539
333	tr|Q2YPK8|Q2YPK8_BRUA2	ATP/GTP-binding site motif A (P-loop):Saccharopine dehydrogenase OS=Brucella abortus (strain 2308) OX=359391 GN=BAB1_0364 PE=4 SV=1	down	0.313495	0.0016624
14	tr|Q2YRN2|Q2YRN2_BRUA2	Carbamoyl-phosphate synthase large chain OS=Brucella abortus (strain 2308) OX=359391 GN=carB PE=3 SV=1	down	0.315412	4.31e-11
623	tr|Q2YL96|Q2YL96_BRUA2	Isochorismatase OS=Brucella abortus (strain 2308) OX=359391 GN=BAB2_0013 PE=4 SV=1	down	0.317554	0.00199185
293	tr|Q2YKJ4|Q2YKJ4_BRUA2	Uncharacterized protein OS=Brucella abortus (strain 2308) OX=359391 GN=BAB2_0665 PE=4 SV=1	down	0.319173	0.0261572
208	sp|Q2YM06|RL2_BRUA2	50S ribosomal protein L2 OS=Brucella abortus (strain 2308) OX=359391 GN=rplB PE=3 SV=1	down	0.319246	0.0163066
638	tr|Q2YNK6|Q2YNK6_BRUA2	"Bacterial regulatory proteins, AsnC family OS=Brucella abortus (strain 2308) OX=359391 GN=BAB1_0887 PE=4 SV=1"	down	0.321109	0.00286205
1857	tr|Q2YQ32|Q2YQ32_BRUA2	Beta-lactamase OS=Brucella abortus (strain 2308) OX=359391 GN=BAB1_1061 PE=4 SV=1	down	0.324699	0.0432746
365	tr|Q2YPX4|Q2YPX4_BRUA2	Histone-like bacterial DNA-binding protein OS=Brucella abortus (strain 2308) OX=359391 GN=BAB1_1129 PE=3 SV=1	down	0.326421	0.0143802
1641	tr|Q2YNU9|Q2YNU9_BRUA2	"RNA 2',3'-cyclic phosphodiesterase OS=Brucella abortus (strain 2308) OX=359391 GN=BAB1_0080 PE=3 SV=1"	down	0.333029	0.014916
498	tr|Q2YM10|Q2YM10_BRUA2	Transcription termination/antitermination protein NusG OS=Brucella abortus (strain 2308) OX=359391 GN=nusG PE=3 SV=1	down	0.333661	0.0144433
871	tr|Q2YK03|Q2YK03_BRUA2	"Bacterial extracellular solute-binding protein, family 1 OS=Brucella abortus (strain 2308) OX=359391 GN=BAB2_0879 PE=3 SV=1"	down	0.337134	0.0132821
666	tr|Q2YKX5|Q2YKX5_BRUA2	"Bacterial periplasmic spermidine/putrescine-binding protein:Gliadin, alpha/beta:Bacterial extracellular solute-binding protei OS=Brucella abortus (strain 2308) OX=359391 GN=BAB2_0519 PE=4 SV=1"	down	0.340407	0.00326937
40	sp|Q2YNL3|TIG_BRUA2	Trigger factor OS=Brucella abortus (strain 2308) OX=359391 GN=tig PE=3 SV=2	down	0.342597	0.042549
87	tr|Q2YRV0|Q2YRV0_BRUA2	Isocitrate dehydrogenase [NADP] OS=Brucella abortus (strain 2308) OX=359391 GN=BAB1_1221 PE=3 SV=1	down	0.347157	0.00386735
431	tr|Q2YRJ0|Q2YRJ0_BRUA2	ATP/GTP-binding site motif A (P-loop) OS=Brucella abortus (strain 2308) OX=359391 GN=BAB1_1186 PE=4 SV=1	down	0.349398	9.37e-05
310	tr|Q2YRU2|Q2YRU2_BRUA2	Periplasmic serine endoprotease DegP-like OS=Brucella abortus (strain 2308) OX=359391 GN=BAB1_1229 PE=3 SV=1	down	0.352072	0.00286205
189	sp|Q2YRP7|RRF_BRUA2	Ribosome-recycling factor OS=Brucella abortus (strain 2308) OX=359391 GN=frr PE=3 SV=1	down	0.353314	7.22e-05
401	sp|Q2YJB6|Y3646_BRUA2	Putative binding protein BAB2_1146 OS=Brucella abortus (strain 2308) OX=359391 GN=BAB2_1146 PE=3 SV=1	down	0.355099	0.0132821
518	tr|Q2YRZ5|Q2YRZ5_BRUA2	Uncharacterized protein OS=Brucella abortus (strain 2308) OX=359391 GN=BAB1_1749 PE=4 SV=1	down	0.356344	0.0155221
170	tr|Q2YKV7|Q2YKV7_BRUA2	"Bacterial extracellular solute-binding protein, family 1 OS=Brucella abortus (strain 2308) OX=359391 GN=BAB2_0539 PE=4 SV=1"	down	0.357771	0.000243038
260	tr|Q2YNP3|Q2YNP3_BRUA2	Biotin carboxylase OS=Brucella abortus (strain 2308) OX=359391 GN=accC PE=4 SV=1	down	0.362615	0.0115501
140	tr|Q2YKG1|Q2YKG1_BRUA2	"Bacterial extracellular solute-binding protein, family 5 OS=Brucella abortus (strain 2308) OX=359391 GN=BAB2_0699 PE=3 SV=1"	down	0.371898	9.37e-05
112	tr|Q2YQI1|Q2YQI1_BRUA2	Phosphoserine transaminase OS=Brucella abortus (strain 2308) OX=359391 GN=serC PE=3 SV=1	down	0.382632	2.48e-05
407	tr|Q2YNI4|Q2YNI4_BRUA2	Beta-ketoacyl synthase OS=Brucella abortus (strain 2308) OX=359391 GN=BAB1_0873 PE=4 SV=1	down	0.383878	0.0461021
282	tr|Q2YQU1|Q2YQU1_BRUA2	PBP_domain domain-containing protein OS=Brucella abortus (strain 2308) OX=359391 GN=BAB1_2141 PE=4 SV=1	down	0.385457	4.06e-05
477	sp|Q2YQN2|ILVC_BRUA2	Ketol-acid reductoisomerase (NADP(+)) OS=Brucella abortus (strain 2308) OX=359391 GN=ilvC PE=3 SV=1	down	0.387868	0.00611567
416	tr|Q2YPM4|Q2YPM4_BRUA2	Beta sliding clamp OS=Brucella abortus (strain 2308) OX=359391 GN=dnaN PE=3 SV=1	down	0.391669	0.0455539
425	tr|Q2YQK6|Q2YQK6_BRUA2	CobN/magnesium chelatase OS=Brucella abortus (strain 2308) OX=359391 GN=cobN PE=4 SV=1	down	0.395503	5.21e-07
323	tr|Q2YPW4|Q2YPW4_BRUA2	DNA-binding transcriptional regulator NtrC OS=Brucella abortus (strain 2308) OX=359391 GN=ntrC PE=4 SV=1	down	0.396657	2.48e-05
1155	tr|Q2YQ82|Q2YQ82_BRUA2	Arsenate reductase OS=Brucella abortus (strain 2308) OX=359391 GN=BAB1_1008 PE=1 SV=1	down	0.400497	0.045938
81	sp|Q2YNA7|SYDND_BRUA2	Aspartate--tRNA(Asp/Asn) ligase OS=Brucella abortus (strain 2308) OX=359391 GN=aspS PE=3 SV=1	down	0.403541	5.77e-06
395	sp|Q2YM22|CARA_BRUA2	Carbamoyl-phosphate synthase small chain OS=Brucella abortus (strain 2308) OX=359391 GN=carA PE=3 SV=1	down	0.404425	0.008307
883	tr|Q2YKE6|Q2YKE6_BRUA2	"Transketolase, central region:Transketolase, C terminal OS=Brucella abortus (strain 2308) OX=359391 GN=BAB2_0714 PE=4 SV=1"	down	0.411431	0.00387009
207	tr|Q2YJ52|Q2YJ52_BRUA2	"Bacterial extracellular solute-binding protein, family 1 OS=Brucella abortus (strain 2308) OX=359391 GN=BAB2_0113 PE=4 SV=1"	down	0.413654	4.36e-05
214	sp|Q2YPV0|ENO_BRUA2	Enolase OS=Brucella abortus (strain 2308) OX=359391 GN=eno PE=3 SV=1	down	0.413782	0.0220581
59	tr|Q2YJV3|Q2YJV3_BRUA2	Periplasmic binding protein/LacI transcriptional regulator OS=Brucella abortus (strain 2308) OX=359391 GN=BAB2_0938 PE=3 SV=1	down	0.416046	6.63e-08
289	sp|Q2YK66|Y3312_BRUA2	Putative ABC transporter peptide-binding protein BAB2_0812 OS=Brucella abortus (strain 2308) OX=359391 GN=BAB2_0812 PE=3 SV=1	down	0.416464	3.91e-05
254	sp|Q2YRA7|RL5_BRUA2	50S ribosomal protein L5 OS=Brucella abortus (strain 2308) OX=359391 GN=rplE PE=3 SV=1	down	0.416891	0.0256243
173	tr|Q2YNM3|Q2YNM3_BRUA2	Peptidoglycan-binding LysM:Peptidase M23/M37 OS=Brucella abortus (strain 2308) OX=359391 GN=BAB1_0907 PE=4 SV=1	down	0.417236	0.000668566
472	tr|Q2YJZ9|Q2YJZ9_BRUA2	Cell division inhibitor MinD OS=Brucella abortus (strain 2308) OX=359391 GN=minD PE=3 SV=1	down	0.417983	0.00165621
360	tr|Q2YKW8|Q2YKW8_BRUA2	"Carbohydrate kinase, PfkB OS=Brucella abortus (strain 2308) OX=359391 GN=BAB2_0526 PE=4 SV=1"	down	0.423971	0.000668566
68	sp|Q2YQ07|SYT_BRUA2	Threonine--tRNA ligase OS=Brucella abortus (strain 2308) OX=359391 GN=thrS PE=3 SV=1	down	0.42437	0.00131845
706	tr|Q2YK67|Q2YK67_BRUA2	"Bacterial regulatory protein, GntR family OS=Brucella abortus (strain 2308) OX=359391 GN=BAB2_0811 PE=4 SV=1"	down	0.427507	0.0215735
1021	tr|Q2YRP8|Q2YRP8_BRUA2	Isoprenyl transferase OS=Brucella abortus (strain 2308) OX=359391 GN=BAB1_1180 PE=3 SV=1	down	0.429926	0.0494537
103	tr|Q2YK29|Q2YK29_BRUA2	Inosine-5'-monophosphate dehydrogenase OS=Brucella abortus (strain 2308) OX=359391 GN=guaB PE=3 SV=1	down	0.430382	0.00387009
481	tr|Q2YKT4|Q2YKT4_BRUA2	Periplasmic binding protein OS=Brucella abortus (strain 2308) OX=359391 GN=BAB2_0564 PE=4 SV=1	down	0.431404	0.00218857
284	tr|Q2YM67|Q2YM67_BRUA2	UDP-N-acetylmuramoyl-tripeptide--D-alanyl-D-alanine ligase OS=Brucella abortus (strain 2308) OX=359391 GN=murF PE=3 SV=1	down	0.431498	0.00165621
348	tr|Q2YL68|Q2YL68_BRUA2	"Acyl-CoA dehydrogenase:Acyl-CoA dehydrogenase, C-terminal:Acyl-CoA dehydrogenase, central domain:Acyl-CoA dehydrogenase, N-te OS=Brucella abortus (strain 2308) OX=359391 GN=BAB2_0439 PE=3 SV=1"	down	0.43244	0.000919504
603	tr|Q2YRY8|Q2YRY8_BRUA2	N5-carboxyaminoimidazole ribonucleotide synthase OS=Brucella abortus (strain 2308) OX=359391 GN=purK PE=3 SV=1	down	0.439484	0.0057307
692	tr|Q2YMQ4|Q2YMQ4_BRUA2	Periplasmic binding protein/LacI transcriptional regulator OS=Brucella abortus (strain 2308) OX=359391 GN=rbsB-1 PE=3 SV=1	down	0.443455	0.00959471
428	sp|Q2YPN6|AROA_BRUA2	3-phosphoshikimate 1-carboxyvinyltransferase OS=Brucella abortus (strain 2308) OX=359391 GN=aroA PE=3 SV=1	down	0.443471	0.0132662
1024	tr|Q2YQG6|Q2YQG6_BRUA2	Serine acetyltransferase OS=Brucella abortus (strain 2308) OX=359391 GN=BAB1_1281 PE=1 SV=1	down	0.446831	0.0259739
61	tr|Q2YQI3|Q2YQI3_BRUA2	D-3-phosphoglycerate dehydrogenase OS=Brucella abortus (strain 2308) OX=359391 GN=BAB1_1697 PE=3 SV=1	down	0.446923	2.96e-05
1586	tr|Q2YJ40|Q2YJ40_BRUA2	"ABC transporter, periplasmic substrate-binding protein OS=Brucella abortus (strain 2308) OX=359391 GN=BAB2_0427 PE=3 SV=1"	down	0.449078	0.0188029
1053	tr|Q2YJ49|Q2YJ49_BRUA2	Spermidine/putrescine import ATP-binding protein PotA OS=Brucella abortus (strain 2308) OX=359391 GN=potA PE=3 SV=1	down	0.449721	0.00385155
164	tr|Q2YMW6|Q2YMW6_BRUA2	Electron transfer flavoprotein-ubiquinone oxidoreductase OS=Brucella abortus (strain 2308) OX=359391 GN=BAB1_0645 PE=4 SV=1	down	0.450959	0.000364599
925	tr|Q2YQV3|Q2YQV3_BRUA2	"Oxidoreductase, N-terminal:Oxidoreductase, C-terminal OS=Brucella abortus (strain 2308) OX=359391 GN=BAB1_2128 PE=4 SV=1"	down	0.451729	0.014255
94	tr|Q2YKG0|Q2YKG0_BRUA2	"Bacterial extracellular solute-binding protein, family 5 OS=Brucella abortus (strain 2308) OX=359391 GN=BAB2_0700 PE=3 SV=1"	down	0.453446	8.74e-05
57	sp|Q2YNJ9|SYR_BRUA2	Arginine--tRNA ligase OS=Brucella abortus (strain 2308) OX=359391 GN=argS PE=3 SV=1	down	0.463299	0.00182508
766	tr|Q2YMH4|Q2YMH4_BRUA2	Replicative DNA helicase OS=Brucella abortus (strain 2308) OX=359391 GN=BAB1_0475 PE=3 SV=1	down	0.464426	0.00716594
205	sp|Q2YNL2|GATB_BRUA2	Aspartyl/glutamyl-tRNA(Asn/Gln) amidotransferase subunit B OS=Brucella abortus (strain 2308) OX=359391 GN=gatB PE=3 SV=1	down	0.472291	0.0376083
185	sp|Q2YJP8|LEPA_BRUA2	Elongation factor 4 OS=Brucella abortus (strain 2308) OX=359391 GN=lepA PE=3 SV=1	down	0.474363	0.0185811
325	tr|Q2YKW6|Q2YKW6_BRUA2	"Oxidoreductase, N-terminal:Oxidoreductase, C-terminal:TrkA potassium uptake protein OS=Brucella abortus (strain 2308) OX=359391 GN=BAB2_0528 PE=4 SV=1"	down	0.474379	0.000919504
625	tr|Q2YLD4|Q2YLD4_BRUA2	Uncharacterized protein OS=Brucella abortus (strain 2308) OX=359391 GN=BAB1_1784 PE=4 SV=1	down	0.482322	0.0419455
303	tr|Q2YQK0|Q2YQK0_BRUA2	"Acyl-CoA dehydrogenase:Acyl-CoA dehydrogenase, C-terminal:Acyl-CoA dehydrogenase, central domain:Acyl-CoA dehydrogenase, N-te OS=Brucella abortus (strain 2308) OX=359391 GN=BAB1_1333 PE=3 SV=1"	down	0.493282	0.00553189
609	tr|Q2YNQ2|Q2YNQ2_BRUA2	Cysteine desulfurase OS=Brucella abortus (strain 2308) OX=359391 GN=BAB1_0951 PE=3 SV=1	down	0.493449	0.00680044
587	tr|Q2YQ88|Q2YQ88_BRUA2	"Glycosyl transferase, group 1 OS=Brucella abortus (strain 2308) OX=359391 GN=BAB1_1000 PE=4 SV=1"	down	0.49699	0.0177929
1143	tr|Q2YK54|Q2YK54_BRUA2	Short-chain dehydrogenase/reductase SDR:Glucose/ribitol dehydrogenase OS=Brucella abortus (strain 2308) OX=359391 GN=BAB2_0826 PE=4 SV=1	down	0.49752	0.0289178
122	tr|Q2YMD5|Q2YMD5_BRUA2	"Acyl-CoA dehydrogenase, C-terminal:Acyl-CoA dehydrogenase, central domain OS=Brucella abortus (strain 2308) OX=359391 GN=BAB1_0440 PE=3 SV=1"	down	0.498159	0.0150157
491	tr|Q2YL21|Q2YL21_BRUA2	"NAD binding site:Pyridine nucleotide-disulphide oxidoreductase, class I:FAD dependent oxidoreductase OS=Brucella abortus (strain 2308) OX=359391 GN=BAB2_0469 PE=4 SV=1"	up	2.00643	0.0432746
198	sp|Q2YLN8|RF1_BRUA2	Peptide chain release factor 1 OS=Brucella abortus (strain 2308) OX=359391 GN=prfA PE=3 SV=1	up	2.0217	0.0093479
990	tr|Q2YQH0|Q2YQH0_BRUA2	CBS domain OS=Brucella abortus (strain 2308) OX=359391 GN=BAB1_1274 PE=4 SV=1	up	2.03762	0.0339937
649	tr|Q2YR23|Q2YR23_BRUA2	Uncharacterized protein OS=Brucella abortus (strain 2308) OX=359391 GN=BAB1_2051 PE=4 SV=1	up	2.0413	0.014255
705	tr|Q2YRY2|Q2YRY2_BRUA2	Uncharacterized protein OS=Brucella abortus (strain 2308) OX=359391 GN=BAB1_1591 PE=4 SV=1	up	2.04241	0.0184741
775	tr|Q2YK45|Q2YK45_BRUA2	Acetate kinase OS=Brucella abortus (strain 2308) OX=359391 GN=ackA PE=3 SV=1	up	2.05191	0.0155221
335	tr|Q2YQ18|Q2YQ18_BRUA2	Thiosulfate sulfurtransferase:Rhodanese-like OS=Brucella abortus (strain 2308) OX=359391 GN=BAB1_1075 PE=4 SV=1	up	2.05848	0.0344664
1036	sp|Q2YIQ9|F16PA_BRUA2	"Fructose-1,6-bisphosphatase class 1 OS=Brucella abortus (strain 2308) OX=359391 GN=fbp PE=3 SV=1"	up	2.06176	0.0344003
243	tr|Q2YIQ8|Q2YIQ8_BRUA2	"Fructose-1,6-bisphosphate aldolase OS=Brucella abortus (strain 2308) OX=359391 GN=fbaA PE=3 SV=1"	up	2.0901	0.0411087
383	tr|Q2YJS0|Q2YJS0_BRUA2	Aldehyde dehydrogenase OS=Brucella abortus (strain 2308) OX=359391 GN=BAB2_0976 PE=3 SV=1	up	2.09132	0.000205006
478	tr|Q2YJT0|Q2YJT0_BRUA2	Dihydrodipicolinate synthetase OS=Brucella abortus (strain 2308) OX=359391 GN=BAB2_0961 PE=3 SV=1	up	2.0924	0.0363099
1041	tr|Q2YNH9|Q2YNH9_BRUA2	Amidohydrolase OS=Brucella abortus (strain 2308) OX=359391 GN=phnM PE=4 SV=1	up	2.10417	0.0438746
449	tr|Q2YLB9|Q2YLB9_BRUA2	Leu/Ile/Val-binding protein family OS=Brucella abortus (strain 2308) OX=359391 GN=BAB2_0282 PE=4 SV=1	up	2.10563	0.0247049
372	tr|Q2YRK3|Q2YRK3_BRUA2	RNA polymerase sigma factor RpoH OS=Brucella abortus (strain 2308) OX=359391 GN=rpoH PE=3 SV=1	up	2.1116	0.0264632
167	tr|Q2YLU4|Q2YLU4_BRUA2	Arginine biosynthesis bifunctional protein ArgJ OS=Brucella abortus (strain 2308) OX=359391 GN=argJ PE=3 SV=1	up	2.14766	0.0458765
616	tr|Q2YJM9|Q2YJM9_BRUA2	Endonuclease/exonuclease/phosphatase family OS=Brucella abortus (strain 2308) OX=359391 GN=BAB2_1020 PE=4 SV=1	up	2.15087	0.0108562
551	sp|Q2YJM4|UBIE_BRUA2	Ubiquinone/menaquinone biosynthesis C-methyltransferase UbiE OS=Brucella abortus (strain 2308) OX=359391 GN=ubiE PE=3 SV=1	up	2.18069	0.015923
382	tr|Q2YR35|Q2YR35_BRUA2	"D-alanyl-D-alanine carboxypeptidase 1, S11 family OS=Brucella abortus (strain 2308) OX=359391 GN=BAB1_2037 PE=3 SV=1"	up	2.21366	0.00262604
381	tr|Q2YL61|Q2YL61_BRUA2	Thioredoxin:Thioredoxin type domain:Thioredoxin domain 2 OS=Brucella abortus (strain 2308) OX=359391 GN=trx-2 PE=3 SV=1	up	2.21455	0.0469288
568	tr|Q2YN81|Q2YN81_BRUA2	NAD binding site:Flavoprotein monooxygenase:Adrenodoxin reductase:Aromatic-ring hydroxylase OS=Brucella abortus (strain 2308) OX=359391 GN=BAB1_0770 PE=4 SV=1	up	2.22925	0.016358
145	tr|Q2YLZ4|Q2YLZ4_BRUA2	Outer membrane protein assembly factor BamD OS=Brucella abortus (strain 2308) OX=359391 GN=bamD PE=3 SV=1	up	2.23069	0.0193964
123	tr|Q2YK32|Q2YK32_BRUA2	Catalase OS=Brucella abortus (strain 2308) OX=359391 GN=BAB2_0848 PE=3 SV=1	up	2.25027	0.00869788
697	tr|Q2YQZ8|Q2YQZ8_BRUA2	Murein hydrolase A OS=Brucella abortus (strain 2308) OX=359391 GN=BAB1_2076 PE=4 SV=1	up	2.25555	0.0225905
51	sp|Q2YKX9|GCSP_BRUA2	Glycine dehydrogenase (decarboxylating) OS=Brucella abortus (strain 2308) OX=359391 GN=gcvP PE=3 SV=1	up	2.25822	0.000410365
157	sp|Q2YIL8|HUTU_BRUA2	Urocanate hydratase OS=Brucella abortus (strain 2308) OX=359391 GN=hutU PE=3 SV=1	up	2.26886	0.00375808
193	tr|Q2YM25|Q2YM25_BRUA2	DNA primase OS=Brucella abortus (strain 2308) OX=359391 GN=dnaG PE=3 SV=1	up	2.27321	0.00161081
1037	tr|Q2YPS1|Q2YPS1_BRUA2	"Esterase/lipase/thioesterase, active site OS=Brucella abortus (strain 2308) OX=359391 GN=BAB1_0058 PE=4 SV=1"	up	2.27912	0.0411087
311	tr|Q2YN93|Q2YN93_BRUA2	Riboflavin biosynthesis protein RibD OS=Brucella abortus (strain 2308) OX=359391 GN=ribD PE=3 SV=1	up	2.28048	0.0490377
488	tr|Q2YQJ3|Q2YQJ3_BRUA2	Mechanosensitive (MS) ion channel:Mechanosensitive (MS) ion channel subdomain OS=Brucella abortus (strain 2308) OX=359391 GN=BAB1_1342 PE=3 SV=1	up	2.28169	0.0278522
1584	tr|Q2YJ94|Q2YJ94_BRUA2	Uncharacterized protein OS=Brucella abortus (strain 2308) OX=359391 GN=BAB2_0104 PE=4 SV=1	up	2.28272	0.0192182
602	tr|Q2YNU6|Q2YNU6_BRUA2	Uncharacterized protein OS=Brucella abortus (strain 2308) OX=359391 GN=BAB1_0083 PE=4 SV=1	up	2.28801	0.00895898
441	tr|Q2YRN0|Q2YRN0_BRUA2	ABC transporter OS=Brucella abortus (strain 2308) OX=359391 GN=BAB1_1510 PE=4 SV=1	up	2.29027	0.00765627
153	sp|Q2YQZ4|HSLU_BRUA2	ATP-dependent protease ATPase subunit HslU OS=Brucella abortus (strain 2308) OX=359391 GN=hslU PE=3 SV=1	up	2.29746	0.0256243
693	tr|Q2YMT5|Q2YMT5_BRUA2	Penicillin-insensitive transglycosylase OS=Brucella abortus (strain 2308) OX=359391 GN=BAB1_0607 PE=3 SV=1	up	2.29747	0.00988079
543	tr|Q2YQZ9|Q2YQZ9_BRUA2	Calcium-binding EF-hand OS=Brucella abortus (strain 2308) OX=359391 GN=BAB1_2075 PE=3 SV=1	up	2.3235	0.0102425
1170	tr|Q2YQ09|Q2YQ09_BRUA2	Putative NAD(P)H nitroreductase OS=Brucella abortus (strain 2308) OX=359391 GN=BAB1_1091 PE=3 SV=1	up	2.32496	0.0272171
1145	tr|Q2YQP0|Q2YQP0_BRUA2	Uncharacterized protein OS=Brucella abortus (strain 2308) OX=359391 GN=BAB1_1391 PE=4 SV=1	up	2.32957	0.0157192
453	sp|Q2YJN7|DAPB_BRUA2	4-hydroxy-tetrahydrodipicolinate reductase OS=Brucella abortus (strain 2308) OX=359391 GN=dapB PE=3 SV=1	up	2.33048	0.0126092
1136	tr|Q2YN65|Q2YN65_BRUA2	Uncharacterized protein OS=Brucella abortus (strain 2308) OX=359391 GN=BAB1_0725 PE=4 SV=1	up	2.33587	0.0455303
285	tr|Q2YND6|Q2YND6_BRUA2	Cys/Met metabolism pyridoxal-phosphate-dependent enzymes:O-acetylhomoserine/O-acetylserine sulfhydrylase OS=Brucella abortus (strain 2308) OX=359391 GN=BAB1_0813 PE=3 SV=1	up	2.33664	0.00536016
986	tr|Q2YP08|Q2YP08_BRUA2	Heat shock protein Hsp20 OS=Brucella abortus (strain 2308) OX=359391 GN=BAB1_0162 PE=3 SV=1	up	2.35002	0.0461963
67	tr|Q2YKF7|Q2YKF7_BRUA2	ATP/GTP-binding site motif A (P-loop):ABC transporter:AAA ATPase OS=Brucella abortus (strain 2308) OX=359391 GN=BAB2_0703 PE=3 SV=1	up	2.35073	0.00011819
742	tr|Q2YM52|Q2YM52_BRUA2	"ABC transporter, transmembrane region:ATP/GTP-binding site motif A (P-loop):ABC transporter:AAA ATPase OS=Brucella abortus (strain 2308) OX=359391 GN=BAB1_1561 PE=3 SV=1"	up	2.3728	0.0432746
721	tr|Q2YNN8|Q2YNN8_BRUA2	"1-aminocyclopropane-1-carboxylate synthase:Aminotransferase, class I and II OS=Brucella abortus (strain 2308) OX=359391 GN=BAB1_0929 PE=4 SV=1"	up	2.39053	0.0024311
439	tr|Q2YP21|Q2YP21_BRUA2	tRNA/rRNA methyltransferase (SpoU) OS=Brucella abortus (strain 2308) OX=359391 GN=BAB1_0149 PE=4 SV=1	up	2.39755	0.0233626
389	tr|Q2YKJ2|Q2YKJ2_BRUA2	Phosphofructokinase:Flavoprotein monooxygenase:Aromatic-ring hydroxylase OS=Brucella abortus (strain 2308) OX=359391 GN=ubiH PE=3 SV=1	up	2.40159	0.0057114
578	tr|Q2YJK8|Q2YJK8_BRUA2	"Alpha/beta hydrolase fold:Biotin/lipoyl attachment:Esterase/lipase/thioesterase, active site:2-oxo acid dehydrogenase, acyltr OS=Brucella abortus (strain 2308) OX=359391 GN=BAB2_1042 PE=3 SV=1"	up	2.40509	0.0326792
446	tr|Q2YIG4|Q2YIG4_BRUA2	ATP/GTP-binding site motif A (P-loop):Ornithine cyclodeaminase/mu-crystallin OS=Brucella abortus (strain 2308) OX=359391 GN=BAB2_0338 PE=3 SV=1	up	2.41639	0.00101577
755	tr|Q2YKI9|Q2YKI9_BRUA2	Rhodopsin-like GPCR superfamily:ATP/GTP-binding site motif A (P-loop):ABC transporter:AAA ATPase OS=Brucella abortus (strain 2308) OX=359391 GN=BAB2_0670 PE=3 SV=1	up	2.43215	0.00621058
724	tr|Q2YM99|Q2YM99_BRUA2	TPR_21 domain-containing protein OS=Brucella abortus (strain 2308) OX=359391 GN=BAB1_0404 PE=3 SV=1	up	2.44864	0.0243836
38	tr|Q2YNR9|Q2YNR9_BRUA2	Valine--tRNA ligase OS=Brucella abortus (strain 2308) OX=359391 GN=valS PE=3 SV=1	up	2.4571	0.0213965
279	tr|Q2YIV4|Q2YIV4_BRUA2	Lipoprotein OS=Brucella abortus (strain 2308) OX=359391 GN=BAB2_0275 PE=3 SV=1	up	2.46096	0.000961404
563	tr|Q2YIG5|Q2YIG5_BRUA2	Arginase OS=Brucella abortus (strain 2308) OX=359391 GN=rocF PE=3 SV=1	up	2.47229	0.0131016
541	tr|Q2YMU8|Q2YMU8_BRUA2	TPR repeat OS=Brucella abortus (strain 2308) OX=359391 GN=BAB1_0631 PE=4 SV=1	up	2.47335	0.00233643
787	sp|Q2YQS8|MIAB_BRUA2	tRNA-2-methylthio-N(6)-dimethylallyladenosine synthase OS=Brucella abortus (strain 2308) OX=359391 GN=miaB PE=3 SV=1	up	2.48273	0.00404234
387	tr|Q2YP74|Q2YP74_BRUA2	Glutamate dehydrogenase OS=Brucella abortus (strain 2308) OX=359391 GN=BAB1_0228 PE=3 SV=1	up	2.49323	0.000919504
270	tr|Q2YIW7|Q2YIW7_BRUA2	"Type I restriction-modification system, S subunit OS=Brucella abortus (strain 2308) OX=359391 GN=hsdS PE=3 SV=1"	up	2.49603	0.00692142
168	tr|Q2YRM6|Q2YRM6_BRUA2	Aminotransferase OS=Brucella abortus (strain 2308) OX=359391 GN=aspC PE=3 SV=1	up	2.49717	0.00178299
66	tr|Q2YM26|Q2YM26_BRUA2	RNA polymerase sigma factor RpoD OS=Brucella abortus (strain 2308) OX=359391 GN=rpoD PE=3 SV=1	up	2.49959	1.33e-05
670	tr|Q2YM86|Q2YM86_BRUA2	"4Fe-4S ferredoxin, iron-sulfur binding domain OS=Brucella abortus (strain 2308) OX=359391 GN=BAB1_0388 PE=4 SV=1"	up	2.50751	0.00692142
156	tr|Q2YIK8|Q2YIK8_BRUA2	Heme transporter BhuA OS=Brucella abortus (strain 2308) OX=359391 GN=BAB2_0233 PE=3 SV=1	up	2.54666	3.65e-05
20	sp|Q2YLU0|SECA_BRUA2	Protein translocase subunit SecA OS=Brucella abortus (strain 2308) OX=359391 GN=secA PE=3 SV=1	up	2.55328	1.63e-08
727	tr|Q2YPL7|Q2YPL7_BRUA2	"Bacterial extracellular solute-binding protein, family 5 OS=Brucella abortus (strain 2308) OX=359391 GN=BAB1_0009 PE=3 SV=1"	up	2.56772	0.0127233
12	tr|Q2YNU1|Q2YNU1_BRUA2	Aconitate hydratase OS=Brucella abortus (strain 2308) OX=359391 GN=BAB1_0090 PE=3 SV=1	up	2.56838	0.000958541
351	sp|Q2YKW2|AHPD_BRUA2	Alkyl hydroperoxide reductase AhpD OS=Brucella abortus (strain 2308) OX=359391 GN=ahpD PE=3 SV=1	up	2.5719	0.00101322
241	tr|Q2YQB6|Q2YQB6_BRUA2	ATP/GTP-binding site motif A (P-loop):ABC transporter:AAA ATPase OS=Brucella abortus (strain 2308) OX=359391 GN=BAB1_1650 PE=3 SV=1	up	2.57871	0.00129015
178	tr|Q2YJS2|Q2YJS2_BRUA2	"Bacterial extracellular solute-binding protein, family 5 OS=Brucella abortus (strain 2308) OX=359391 GN=BAB2_0974 PE=3 SV=1"	up	2.61171	0.00200078
1086	tr|Q2YMS4|Q2YMS4_BRUA2	Prokaryotic transcription elongation factor GreA/GreB OS=Brucella abortus (strain 2308) OX=359391 GN=BAB1_0580 PE=4 SV=1	up	2.64843	0.0278522
434	tr|Q2YLQ7|Q2YLQ7_BRUA2	ATP/GTP-binding site motif A (P-loop):Cell divisionFtsK/SpoIIIE protein:AAA ATPase OS=Brucella abortus (strain 2308) OX=359391 GN=BAB1_1895 PE=3 SV=1	up	2.65546	0.012613
215	tr|Q2YJ20|Q2YJ20_BRUA2	2-keto-3-deoxy-galactonokinase OS=Brucella abortus (strain 2308) OX=359391 GN=BAB2_0295 PE=4 SV=1	up	2.67103	0.00304995
48	tr|Q2YRM2|Q2YRM2_BRUA2	UvrABC system protein B OS=Brucella abortus (strain 2308) OX=359391 GN=uvrB PE=3 SV=1	up	2.68094	0.000840284
356	tr|Q2YQ60|Q2YQ60_BRUA2	Glutathione reductase OS=Brucella abortus (strain 2308) OX=359391 GN=BAB1_1030 PE=3 SV=1	up	2.68175	0.0308165
102	tr|Q2YLM8|Q2YLM8_BRUA2	HemY_N domain-containing protein OS=Brucella abortus (strain 2308) OX=359391 GN=BAB1_1884 PE=4 SV=1	up	2.70984	0.00339741
643	tr|Q2YMJ3|Q2YMJ3_BRUA2	Uncharacterized protein OS=Brucella abortus (strain 2308) OX=359391 GN=BAB1_0488 PE=4 SV=1	up	2.71175	0.00297315
531	tr|Q2YJ22|Q2YJ22_BRUA2	"Oxidoreductase, N-terminal:Oxidoreductase, C-terminal OS=Brucella abortus (strain 2308) OX=359391 GN=BAB2_0293 PE=4 SV=1"	up	2.71409	0.0367784
632	tr|Q2YKP5|Q2YKP5_BRUA2	"Solute-binding protein/glutamate receptor:Ionotropic glutamate receptor:Bacterial extracellular solute-binding protein, family 3 OS=Brucella abortus (strain 2308) OX=359391 GN=BAB2_0611 PE=3 SV=1"	up	2.73909	0.0205687
340	tr|Q2YS32|Q2YS32_BRUA2	Acetolactate synthase OS=Brucella abortus (strain 2308) OX=359391 GN=ilvB PE=3 SV=1	up	2.74796	3.9e-05
892	tr|Q2YKM6|Q2YKM6_BRUA2	NUDIX hydrolase OS=Brucella abortus (strain 2308) OX=359391 GN=BAB2_0633 PE=4 SV=1	up	2.74823	0.00519235
1034	tr|Q2YQP2|Q2YQP2_BRUA2	Putative fluoride ion transporter CrcB OS=Brucella abortus (strain 2308) OX=359391 GN=crcB PE=3 SV=1	up	2.76635	0.00737143
127	tr|Q2YIU4|Q2YIU4_BRUA2	Molybdopterin oxidoreductase:Molydopterin dinucleotide binding domain OS=Brucella abortus (strain 2308) OX=359391 GN=BAB2_0316 PE=3 SV=1	up	2.81057	8.68e-05
63	tr|Q2YIW6|Q2YIW6_BRUA2	Site-specific DNA-methyltransferase (adenine-specific) OS=Brucella abortus (strain 2308) OX=359391 GN=hsdM PE=3 SV=1	up	2.81886	7.47e-05
69	sp|Q2YK44|PHK_BRUA2	Probable phosphoketolase OS=Brucella abortus (strain 2308) OX=359391 GN=BAB2_0836 PE=3 SV=1	up	2.82369	7.96e-08
209	sp|Q2YIL5|HUTI_BRUA2	Imidazolonepropionase OS=Brucella abortus (strain 2308) OX=359391 GN=hutI PE=3 SV=1	up	2.82578	8.45e-05
405	sp|Q2YIL6|HUTH_BRUA2	Histidine ammonia-lyase OS=Brucella abortus (strain 2308) OX=359391 GN=hutH PE=3 SV=1	up	2.82579	0.0144249
864	tr|Q2YP78|Q2YP78_BRUA2	ATP/GTP-binding site motif A (P-loop):ABC transporter:AAA ATPase OS=Brucella abortus (strain 2308) OX=359391 GN=BAB1_0224 PE=3 SV=1	up	2.84065	0.00252775
2	tr|Q2YQ47|Q2YQ47_BRUA2	Uncharacterized protein OS=Brucella abortus (strain 2308) OX=359391 GN=BAB1_1043 PE=4 SV=1	up	2.87132	4.66e-06
651	tr|Q2YJN0|Q2YJN0_BRUA2	Aldehyde dehydrogenase OS=Brucella abortus (strain 2308) OX=359391 GN=BAB2_1019 PE=3 SV=1	up	2.87912	0.000806113
188	tr|Q2YN08|Q2YN08_BRUA2	Coproporphyrinogen-III oxidase OS=Brucella abortus (strain 2308) OX=359391 GN=BAB1_0675 PE=3 SV=1	up	2.88145	4.01e-05
174	tr|Q2YRI3|Q2YRI3_BRUA2	Aldehyde dehydrogenase OS=Brucella abortus (strain 2308) OX=359391 GN=gabD PE=1 SV=1	up	2.89523	8.01e-05
865	sp|Q2YK69|NANM_BRUA2	N-acetylneuraminate epimerase OS=Brucella abortus (strain 2308) OX=359391 GN=nanM PE=3 SV=1	up	2.8984	0.0133703
92	sp|Q2YNW9|ILVD_BRUA2	Dihydroxy-acid dehydratase OS=Brucella abortus (strain 2308) OX=359391 GN=ilvD PE=3 SV=1	up	2.91053	0.00663995
23	sp|Q2YPX3|LON_BRUA2	Lon protease OS=Brucella abortus (strain 2308) OX=359391 GN=lon PE=2 SV=1	up	2.93764	5.77e-06
924	tr|Q2YJE9|Q2YJE9_BRUA2	Putative integral membrane protein OS=Brucella abortus (strain 2308) OX=359391 GN=BAB2_1108 PE=4 SV=1	up	2.95552	0.0228561
421	tr|Q2YLD5|Q2YLD5_BRUA2	Thiolase OS=Brucella abortus (strain 2308) OX=359391 GN=phbA-1 PE=3 SV=1	up	2.96178	0.0108877
271	sp|Q2YQV1|DNAJ_BRUA2	Chaperone protein DnaJ OS=Brucella abortus (strain 2308) OX=359391 GN=dnaJ PE=3 SV=1	up	2.97111	5.46e-05
1102	tr|Q2YMK4|Q2YMK4_BRUA2	"Haloacid dehalogenase/epoxide hydrolase:Haloacid dehalogenase-like hydrolase:HAD-superfamily hydrolase, subfamily IA, variant OS=Brucella abortus (strain 2308) OX=359391 GN=BAB1_0514 PE=4 SV=1"	up	2.97308	0.0176311
280	tr|Q2YQ38|Q2YQ38_BRUA2	ATP/GTP-binding site motif A (P-loop):YcjX-like protein OS=Brucella abortus (strain 2308) OX=359391 GN=BAB1_1054 PE=4 SV=1	up	3.00106	1.94e-05
35	tr|Q2YNN5|Q2YNN5_BRUA2	DD-transpeptidase OS=Brucella abortus (strain 2308) OX=359391 GN=BAB1_0932 PE=3 SV=1	up	3.01742	7.3e-06
808	sp|Q2YN94|NRDR_BRUA2	Transcriptional repressor NrdR OS=Brucella abortus (strain 2308) OX=359391 GN=nrdR PE=3 SV=1	up	3.01976	0.00714947
725	tr|Q2YR34|Q2YR34_BRUA2	"Antifreeze protein, type I:Peptidase M20/M25/M40 OS=Brucella abortus (strain 2308) OX=359391 GN=BAB1_2038 PE=4 SV=1"	up	3.0217	0.0137114
893	tr|Q2YNU7|Q2YNU7_BRUA2	ATP/GTP-binding site motif A (P-loop):ABC transporter:AAA ATPase:Sugar transporter superfamily OS=Brucella abortus (strain 2308) OX=359391 GN=BAB1_0082 PE=3 SV=1	up	3.10914	0.016358
823	tr|Q2YIP7|Q2YIP7_BRUA2	Homospermidine synthase OS=Brucella abortus (strain 2308) OX=359391 GN=BAB2_0077 PE=4 SV=1	up	3.1135	0.00639945
45	sp|Q2YPX5|UVRA_BRUA2	UvrABC system protein A OS=Brucella abortus (strain 2308) OX=359391 GN=uvrA PE=3 SV=1	up	3.13204	0.000128637
436	tr|Q2YP45|Q2YP45_BRUA2	Multifunctional fusion protein OS=Brucella abortus (strain 2308) OX=359391 GN=cysN PE=3 SV=1	up	3.13954	4.86e-05
645	tr|Q2YKA6|Q2YKA6_BRUA2	"Flavin-containing monooxygenase FMO:Pyridine nucleotide-disulphide oxidoreductase, class I:FAD-dependent pyridine nucleotide OS=Brucella abortus (strain 2308) OX=359391 GN=BAB2_0758 PE=4 SV=1"	up	3.16406	0.00630357
565	tr|Q2YKA5|Q2YKA5_BRUA2	Uncharacterized protein OS=Brucella abortus (strain 2308) OX=359391 GN=BAB2_0759 PE=4 SV=1	up	3.16752	0.000126652
802	tr|Q2YRH4|Q2YRH4_BRUA2	Uncharacterized protein OS=Brucella abortus (strain 2308) OX=359391 GN=BAB1_1676 PE=4 SV=1	up	3.1969	0.00326937
384	sp|Q2YQB2|MNMA_BRUA2	tRNA-specific 2-thiouridylase MnmA OS=Brucella abortus (strain 2308) OX=359391 GN=mnmA PE=3 SV=1	up	3.24707	3.96e-05
1078	tr|Q2YJU9|Q2YJU9_BRUA2	FGE-sulfatase domain-containing protein OS=Brucella abortus (strain 2308) OX=359391 GN=BAB2_0942 PE=4 SV=1	up	3.26943	0.0100907
596	tr|Q2YP20|Q2YP20_BRUA2	"SAM dependent methyltransferase, putative OS=Brucella abortus (strain 2308) OX=359391 GN=BAB1_0150 PE=4 SV=1"	up	3.27442	0.000797794
954	sp|Q2YKR3|ADEC_BRUA2	Adenine deaminase OS=Brucella abortus (strain 2308) OX=359391 GN=ade PE=3 SV=1	up	3.29468	0.00403526
807	tr|Q2YM83|Q2YM83_BRUA2	"Cytochrome c heme-binding site:Cytochrome C oxidase, mono-heme subunit/FixO OS=Brucella abortus (strain 2308) OX=359391 GN=ccoO PE=4 SV=1"	up	3.31818	0.00540583
597	tr|Q2YP76|Q2YP76_BRUA2	Substrate-binding region of ABC-type glycine betaine transport system OS=Brucella abortus (strain 2308) OX=359391 GN=BAB1_0226 PE=1 SV=1	up	3.32699	0.000678324
617	tr|Q2YLY4|Q2YLY4_BRUA2	Uncharacterized protein OS=Brucella abortus (strain 2308) OX=359391 GN=BAB1_1543 PE=4 SV=1	up	3.33264	0.0158441
1032	tr|Q2YLV3|Q2YLV3_BRUA2	Universal stress protein OS=Brucella abortus (strain 2308) OX=359391 GN=BAB1_1967 PE=3 SV=1	up	3.35242	0.0115643
582	tr|Q2YM85|Q2YM85_BRUA2	Cbb3-type cytochrome c oxidase subunit OS=Brucella abortus (strain 2308) OX=359391 GN=BAB1_0389 PE=3 SV=1	up	3.3682	0.000298398
76	tr|Q2YLM7|Q2YLM7_BRUA2	Uncharacterized protein OS=Brucella abortus (strain 2308) OX=359391 GN=BAB1_1885 PE=4 SV=1	up	3.37222	0.000669439
482	tr|Q2YRY3|Q2YRY3_BRUA2	N-formylglutamate amidohydrolase OS=Brucella abortus (strain 2308) OX=359391 GN=BAB1_1763 PE=4 SV=1	up	3.38724	0.00576293
606	tr|Q2YP89|Q2YP89_BRUA2	ATP/GTP-binding site motif A (P-loop):Fumarylacetoacetate (FAA) hydrolase OS=Brucella abortus (strain 2308) OX=359391 GN=BAB1_0247 PE=4 SV=1	up	3.4016	1.15e-05
16	sp|Q2YLS2|ODO1_BRUA2	2-oxoglutarate dehydrogenase E1 component OS=Brucella abortus (strain 2308) OX=359391 GN=sucA PE=3 SV=1	up	3.40614	0.000183047
272	tr|Q2YPH7|Q2YPH7_BRUA2	Polyphosphate kinase OS=Brucella abortus (strain 2308) OX=359391 GN=BAB1_0327 PE=3 SV=1	up	3.42091	0.00935071
105	tr|Q2YKT2|Q2YKT2_BRUA2	Aldehyde dehydrogenase OS=Brucella abortus (strain 2308) OX=359391 GN=BAB2_0566 PE=3 SV=1	up	3.42994	1.44e-06
626	tr|Q2YKQ4|Q2YKQ4_BRUA2	"Alpha/beta hydrolase fold:Esterase/lipase/thioesterase, active site:ATP/GTP-binding site motif A (P-loop):Alpha/beta hydrolase OS=Brucella abortus (strain 2308) OX=359391 GN=pcaL PE=4 SV=1"	up	3.47028	0.00313811
1525	tr|Q2YIS2|Q2YIS2_BRUA2	"Cytochrome c heme-binding site:Cytochrome c, class IA/ IB:Cytochrome c, class I OS=Brucella abortus (strain 2308) OX=359391 GN=cycA PE=4 SV=1"	up	3.47718	0.018899
415	tr|Q2YPZ0|Q2YPZ0_BRUA2	HlyD_D23 domain-containing protein OS=Brucella abortus (strain 2308) OX=359391 GN=BAB1_1113 PE=3 SV=1	up	3.49498	0.00459982
720	tr|Q2YPG1|Q2YPG1_BRUA2	Uncharacterized protein OS=Brucella abortus (strain 2308) OX=359391 GN=BAB1_0343 PE=4 SV=1	up	3.52144	0.0195794
49	tr|Q2YQH7|Q2YQH7_BRUA2	ATP-dependent zinc metalloprotease FtsH OS=Brucella abortus (strain 2308) OX=359391 GN=ftsH PE=3 SV=1	up	3.54022	0.000694249
1209	tr|Q2YMQ6|Q2YMQ6_BRUA2	ATP/GTP-binding site motif A (P-loop):ABC transporter:AAA ATPase OS=Brucella abortus (strain 2308) OX=359391 GN=BAB1_0565 PE=3 SV=1	up	3.54492	0.0221317
86	tr|Q2YPS4|Q2YPS4_BRUA2	Phosphoglucomutase/phosphomannomutase:Phosphogluc omutase/phosphomannomutase C terminal:Phosphoglucomutase/phosphomannomutase OS=Brucella abortus (strain 2308) OX=359391 GN=pgm PE=3 SV=1	up	3.56145	3.63e-05
228	tr|Q2YLQ4|Q2YLQ4_BRUA2	"NAD binding site:UbiH/COQ6 monooxygenase:Flavoprotein monooxygenase:Pyridine nucleotide-disulphide oxidoreductase, class I:FA OS=Brucella abortus (strain 2308) OX=359391 GN=BAB1_1898 PE=3 SV=1"	up	3.58301	0.000671608
160	tr|Q2YP63|Q2YP63_BRUA2	Aldehyde dehydrogenase OS=Brucella abortus (strain 2308) OX=359391 GN=BAB1_0211 PE=3 SV=1	up	3.60727	7.57e-07
359	sp|Q2YNT7|MOAA_BRUA2	"GTP 3',8-cyclase OS=Brucella abortus (strain 2308) OX=359391 GN=moaA PE=3 SV=1"	up	3.65039	0.000318295
65	tr|Q2YLZ5|Q2YLZ5_BRUA2	DNA repair protein RecN OS=Brucella abortus (strain 2308) OX=359391 GN=recN PE=3 SV=1	up	3.65211	5.99e-06
281	tr|Q2YPZ1|Q2YPZ1_BRUA2	Acriflavin resistance protein OS=Brucella abortus (strain 2308) OX=359391 GN=BAB1_1112 PE=4 SV=1	up	3.70995	0.000216306
1417	tr|Q2YJX5|Q2YJX5_BRUA2	"Protease, putative OS=Brucella abortus (strain 2308) OX=359391 GN=BAB2_0915 PE=4 SV=1"	up	3.86431	0.0176169
379	sp|Q2YQ23|NQOR_BRUA2	NAD(P)H dehydrogenase (quinone) OS=Brucella abortus (strain 2308) OX=359391 GN=BAB1_1070 PE=1 SV=1	up	3.87914	0.000227488
475	tr|Q2YJX6|Q2YJX6_BRUA2	Peptidase U32 OS=Brucella abortus (strain 2308) OX=359391 GN=BAB2_0914 PE=4 SV=1	up	3.9149	0.000291874
146	sp|Q2YJA9|LIVB5_BRUA2	Leu/Ile/Val-binding protein homolog 5 OS=Brucella abortus (strain 2308) OX=359391 GN=BAB2_1153 PE=3 SV=1	up	3.94268	1.55e-06
247	sp|Q2YQD8|URE12_BRUA2	Urease subunit alpha 2 OS=Brucella abortus (strain 2308) OX=359391 GN=ureC2 PE=3 SV=1	up	3.96919	4.21e-06
463	sp|Q2YL51|LEUD_BRUA2	3-isopropylmalate dehydratase small subunit OS=Brucella abortus (strain 2308) OX=359391 GN=leuD PE=3 SV=1	up	4.02856	0.021351
714	tr|Q2YP69|Q2YP69_BRUA2	Amidohydrolase 2 OS=Brucella abortus (strain 2308) OX=359391 GN=BAB1_0236 PE=4 SV=1	up	4.0297	0.000291874
975	tr|Q2YLC1|Q2YLC1_BRUA2	Shikimate kinase:ATP/GTP-binding site motif A (P-loop):ABC transporter:AAA ATPase OS=Brucella abortus (strain 2308) OX=359391 GN=BAB2_0280 PE=3 SV=1	up	4.05017	0.00330747
1106	tr|Q2YP80|Q2YP80_BRUA2	"Bacterial regulatory protein, MerR family:ATP/GTP-binding site motif A (P-loop) OS=Brucella abortus (strain 2308) OX=359391 GN=BAB1_0222 PE=4 SV=1"	up	4.16001	0.0432746
650	tr|Q2YQB9|Q2YQB9_BRUA2	Short-chain dehydrogenase/reductase SDR:Glucose/ribitol dehydrogenase OS=Brucella abortus (strain 2308) OX=359391 GN=BAB1_1647 PE=4 SV=1	up	4.16128	0.0255446
1464	tr|Q2YK47|Q2YK47_BRUA2	"Cytochrome P450:B-class P450:E-class P450, group IV OS=Brucella abortus (strain 2308) OX=359391 GN=BAB2_0833 PE=3 SV=1"	up	4.23766	0.0177303
503	tr|Q2YJU8|Q2YJU8_BRUA2	Copper-containing nitrite reductase OS=Brucella abortus (strain 2308) OX=359391 GN=BAB2_0943 PE=3 SV=1	up	4.31507	1.27e-05
344	tr|Q2YP66|Q2YP66_BRUA2	Zinc-containing alcohol dehydrogenase superfamily:Zinc-containing alcohol dehydrogenase OS=Brucella abortus (strain 2308) OX=359391 GN=BAB1_0204 PE=3 SV=1	up	4.32898	0.0482581
1358	tr|Q2YJT6|Q2YJT6_BRUA2	Cytochrome c heme-binding site OS=Brucella abortus (strain 2308) OX=359391 GN=BAB2_0955 PE=4 SV=1	up	4.33409	0.0432746
687	tr|Q2YLA0|Q2YLA0_BRUA2	Adenine nucleotide translocator 1:Basic membrane lipoprotein OS=Brucella abortus (strain 2308) OX=359391 GN=BAB2_0009 PE=3 SV=1	up	4.36486	0.00101322
273	sp|Q2YLP7|LEUC_BRUA2	3-isopropylmalate dehydratase large subunit OS=Brucella abortus (strain 2308) OX=359391 GN=leuC PE=3 SV=1	up	4.392	4.21e-06
245	tr|Q2YK11|Q2YK11_BRUA2	Secretion protein HlyD OS=Brucella abortus (strain 2308) OX=359391 GN=BAB2_0869 PE=3 SV=1	up	4.44128	1.01e-06
248	tr|Q2YJL5|Q2YJL5_BRUA2	Aldehyde dehydrogenase OS=Brucella abortus (strain 2308) OX=359391 GN=BAB2_1035 PE=4 SV=1	up	4.47064	8.06e-05
246	tr|Q2YP35|Q2YP35_BRUA2	Protein GrpE OS=Brucella abortus (strain 2308) OX=359391 GN=grpE PE=3 SV=1	up	4.63973	0.00664876
144	tr|Q2YLS1|Q2YLS1_BRUA2	Succinate--CoA ligase [ADP-forming] subunit alpha OS=Brucella abortus (strain 2308) OX=359391 GN=sucD PE=3 SV=1	up	4.66848	0.00036331
53	tr|Q2YJ21|Q2YJ21_BRUA2	Dihydroxy-acid and 6-phosphogluconate dehydratase:ATP/GTP-binding site motif A (P-loop) OS=Brucella abortus (strain 2308) OX=359391 GN=BAB2_0294 PE=3 SV=1	up	4.70802	0.000408076
306	tr|Q2YL14|Q2YL14_BRUA2	Glutamate--cysteine ligase OS=Brucella abortus (strain 2308) OX=359391 GN=BAB2_0476 PE=3 SV=1	up	4.81835	1.39e-07
1560	tr|Q2YRI6|Q2YRI6_BRUA2	PepSY domain-containing protein OS=Brucella abortus (strain 2308) OX=359391 GN=BAB1_1652 PE=4 SV=1	up	4.88411	0.0140408
85	tr|Q2YJY3|Q2YJY3_BRUA2	"Cytochrome c heme-binding site:4Fe-4S ferredoxin, iron-sulfur binding domain:Nitrate reductase, beta subunit OS=Brucella abortus (strain 2308) OX=359391 GN=narH PE=4 SV=1"	up	4.89102	2.27e-08
452	tr|Q2YP88|Q2YP88_BRUA2	L-fuconate dehydratase OS=Brucella abortus (strain 2308) OX=359391 GN=BAB1_0248 PE=4 SV=1	up	4.98131	4e-08
575	tr|Q2YP92|Q2YP92_BRUA2	"Oxidoreductase, N-terminal OS=Brucella abortus (strain 2308) OX=359391 GN=BAB1_0244 PE=4 SV=1"	up	5.0904	1.15e-05
154	sp|Q2YLR9|MDH_BRUA2	Malate dehydrogenase OS=Brucella abortus (strain 2308) OX=359391 GN=mdh PE=1 SV=1	up	5.22913	0.00267587
517	tr|Q2YIE9|Q2YIE9_BRUA2	Heat shock protein Hsp20 OS=Brucella abortus (strain 2308) OX=359391 GN=BAB2_0050 PE=3 SV=1	up	5.30726	1.01e-05
420	tr|Q2YLC0|Q2YLC0_BRUA2	ATP/GTP-binding site motif A (P-loop):ABC transporter:AAA ATPase OS=Brucella abortus (strain 2308) OX=359391 GN=BAB2_0281 PE=4 SV=1	up	5.34819	0.00267587
779	tr|Q2YJT8|Q2YJT8_BRUA2	Chaperonin clpA/B:ATP/GTP-binding site motif A (P-loop) OS=Brucella abortus (strain 2308) OX=359391 GN=BAB2_0953 PE=4 SV=1	up	5.41246	6.17e-05
219	tr|Q2YJW2|Q2YJW2_BRUA2	Nitrous-oxide reductase OS=Brucella abortus (strain 2308) OX=359391 GN=nosZ PE=3 SV=1	up	5.45941	1.69e-11
667	tr|Q2YMR6|Q2YMR6_BRUA2	Superoxide dismutase OS=Brucella abortus (strain 2308) OX=359391 GN=BAB1_0591 PE=3 SV=1	up	5.52908	0.0185811
1247	tr|Q2YQG1|Q2YQG1_BRUA2	Bacterial transferase hexapeptide repeat OS=Brucella abortus (strain 2308) OX=359391 GN=BAB1_1279 PE=1 SV=1	up	5.53409	0.0329807
598	tr|Q2YK12|Q2YK12_BRUA2	Uncharacterized protein OS=Brucella abortus (strain 2308) OX=359391 GN=BAB2_0868 PE=4 SV=1	up	5.64684	0.00109723
419	sp|Q2YMP8|BETB_BRUA2	NAD/NADP-dependent betaine aldehyde dehydrogenase OS=Brucella abortus (strain 2308) OX=359391 GN=betB PE=3 SV=1	up	5.78532	7.22e-05
1667	sp|Q2YK18|HDEA_BRUA2	Probable acid stress chaperone HdeA OS=Brucella abortus (strain 2308) OX=359391 GN=hdeA PE=1 SV=1	up	6.11508	0.0307574
1146	tr|Q2YQJ6|Q2YQJ6_BRUA2	"Bacterial regulatory protein LysR, HTH motif:LysR substrate binding domain OS=Brucella abortus (strain 2308) OX=359391 GN=BAB1_1337 PE=3 SV=1"	up	6.53678	0.00490164
749	tr|Q2YP94|Q2YP94_BRUA2	Mandelate racemase/muconate lactonizing enzyme OS=Brucella abortus (strain 2308) OX=359391 GN=BAB1_0242 PE=4 SV=1	up	6.54765	3.62e-05
923	sp|Q2YNA4|BPT_BRUA2	Aspartate/glutamate leucyltransferase OS=Brucella abortus (strain 2308) OX=359391 GN=bpt PE=3 SV=1	up	6.87753	9.9e-06
1638	tr|Q2YLV6|Q2YLV6_BRUA2	"Tetracycline resistance protein:NADH-ubiquinone oxidoreductase, chain 4:General substrate transporter:Major facilitator super OS=Brucella abortus (strain 2308) OX=359391 GN=BAB1_1964 PE=4 SV=1"	up	7.06828	0.0432746
44	tr|Q2YLS0|Q2YLS0_BRUA2	Succinate--CoA ligase [ADP-forming] subunit beta OS=Brucella abortus (strain 2308) OX=359391 GN=sucC PE=3 SV=1	up	7.10885	1.31e-05
595	tr|Q2YP95|Q2YP95_BRUA2	ATP/GTP-binding site motif A (P-loop):ABC transporter:AAA ATPase OS=Brucella abortus (strain 2308) OX=359391 GN=BAB1_0241 PE=3 SV=1	up	7.17627	7.94e-09
429	sp|Q2YLN5|UBIG_BRUA2	Ubiquinone biosynthesis O-methyltransferase OS=Brucella abortus (strain 2308) OX=359391 GN=ubiG PE=3 SV=1	up	7.30738	0.00286205
707	sp|Q2YQD6|UREG2_BRUA2	Urease accessory protein UreG 2 OS=Brucella abortus (strain 2308) OX=359391 GN=ureG2 PE=3 SV=1	up	7.4313	0.000107681
1066	tr|Q2YRZ8|Q2YRZ8_BRUA2	AMP-dependent synthetase and ligase OS=Brucella abortus (strain 2308) OX=359391 GN=BAB1_1744 PE=4 SV=1	up	7.74101	6.51e-05
1539	tr|Q2YP97|Q2YP97_BRUA2	Binding-protein-dependent transport systems inner membrane component OS=Brucella abortus (strain 2308) OX=359391 GN=BAB1_0239 PE=3 SV=1	up	7.75417	0.0420962
403	sp|Q2YKV1|RISB2_BRUA2	"6,7-dimethyl-8-ribityllumazine synthase 2 OS=Brucella abortus (strain 2308) OX=359391 GN=ribH2 PE=1 SV=1"	up	8.87853	0.0194442
369	tr|Q2YK02|Q2YK02_BRUA2	DUF3597 domain-containing protein OS=Brucella abortus (strain 2308) OX=359391 GN=BAB2_0880 PE=4 SV=1	up	8.9324	4.81e-06
