# Supplementary material for: ClpP protease modulates bacterial growth, stress response, and bacterial virulence in Brucella abortus
Source: Vet Res. 2023 Aug 23;54:68. doi: 10.1186/s13567-023-01200-x (PMC10464072; doi:10.1186/s13567-023-01200-x)
Supplement: Supplementary file 7 — Additional file 7: Integrated Analysis results of WT and the ΔclpP strain. [file 13567_2023_1200_MOESM7_ESM.xlsx]

## Sheet: asso_result
locus_tag	Function	RNA-seq result			iTRAQ result			asso_state
		log2FC	Pvalue	FDR	log2pro_FC	PVal ΔclpP:2308	Q-value ΔclpP:2308
BAB1_0923	Leucyl/phenylalanyl-tRNA--protein transferase	-1.7706	1.3557e-08	5.25018e-08	0.567052	0.541309	0.639588	T_down_P_normal
BAB1_2033	Acetyl-CoA carboxylase, alpha subunit	-0.115423	0.642325	0.690623	-0.698733	0.00225377	0.015923	comm_normal
BAB1_0925	Biotin/lipoyl attachment:Acetyl-CoA biotin carboxyl carrier:Biotin-requiring enzyme, attachment site	0.887263	0.00844561	0.0141224	-2.06708	0.00548814	0.0317144	T_normal_P_down
BAB1_0924	Acetyl-CoA carboxylase, biotin carboxylase:Carbamoyl-phosphate synthase L chain, ATP-binding:Carbamoyl-phosphate synthetase l...	-1.81847	3.38948e-15	2.68114e-14	-1.46364	0.00141646	0.0115501	comm_down
BAB1_2109	Acetyl-CoA carboxylase carboxyl transferase, beta subunit:WW/Rsp5/WWP domain	-0.641401	0.00804505	0.0135066	-0.539789	0.0673437	0.189536	comm_normal
BAB1_1150	Biotin/lipoyl attachment:Antifreeze protein, type I:Catalytic domain of components of various dehydrogenase complexes:2-oxo a...	-3.36323	1.05647e-50	1.30924e-48	-1.941	3e-07	1.19e-05	comm_down
BAB1_0484	Acyl carrier protein (ACP):Phosphopantetheine attachment site:Phosphopantetheine-binding domain	-0.389915	0.0448242	0.0651244	-0.812825	0.220282	0.389044	comm_normal
BAB1_0679	Holo-acyl carrier protein synthase:Phosphopantethiene-protein transferase domain	-1.9912	2.70097e-10	1.31358e-09	-0.0125878	0.584724	0.670532	T_down_P_normal
BAB1_1234	Shikimate kinase:Adenylate kinase:Adenylate kinase, subfamily	-1.24325	0.00558639	0.00965997	0.805398	0.0546286	0.164764	T_down_P_normal
BAB1_2099	S-adenosyl-L-homocysteine hydrolase:ATP/GTP-binding site motif A (P-loop)	-0.670728	0.0462677	0.0669891	0.0349296	0.559253	0.649903	comm_normal
BAB2_0531	Alkyl hydroperoxide reductase/ Thiol specific antioxidant/ Mal allergen	-1.67442	1.52698e-06	4.5095e-06	0.521752	0.519418	0.62701	T_down_P_normal
BAB1_1223	Alanyl-tRNA synthetase, class IIc:Phosphoesterase, DHHA1:Alanyl-transfer RNA synthetase	-1.23065	0.00402372	0.00711595	-0.0280818	0.109518	0.255398	T_down_P_normal
BAB2_0704	2OG-Fe(II) oxygenase superfamily	-0.31754	0.204422	0.253426	-0.0990713	0.0920989	0.230311	comm_normal
BAB1_0647	Purine and other phosphorylases, family 1	-0.777109	5.22477e-07	1.64151e-06	0.299675	0.597233	0.678091	comm_normal
BAB1_1556	Phosphoribosyltransferase:Purine/pyrimidine phosphoribosyl transferase:Adenine phosphoribosyl transferase	0.987441	2.49691e-08	9.41903e-08	-0.0958931	0.384813	0.534593	comm_normal
BAB1_0808	N-acetyl-gamma-glutamyl-phosphate reductase	1.23209	1.50419e-05	3.83907e-05	-0.0821472	0.484307	0.606634	T_up_P_normal
BAB1_1942	Arginine biosynthesis protein ArgJ	0.347411	0.396518	0.455614	1.10262	0.00922868	0.0458765	T_normal_P_up
BAB1_0896	Arginyl-tRNA synthetase, class Ic:Aminoacyl-tRNA synthetase, class I:Arginyl tRNA synthetase N-terminal domain	-0.783144	1.12744e-05	2.93118e-05	-1.11014	0.000142432	0.00182508	T_normal_P_down
BAB1_0023	ATP/GTP-binding site motif A (P-loop):EPSP synthase (3-phosphoshikimate 1-carboxyvinyltransferase):3-phosphoshikimate 1-carbo...	-0.647392	0.189121	0.236031	-1.17324	0.00169767	0.0132662	T_normal_P_down
BAB1_2029	Pyruvate kinase:3-dehydroquinate synthase domain:3-dehydroquinate synthase	0.689089	0.00810417	0.0135855	0.2239	0.105542	0.249407	comm_normal
BAB1_0454	Chorismate synthase	2.26322	1.21421e-09	5.40242e-09	0.334016	0.319349	0.481933	T_up_P_normal
BAB1_2030	Shikimate kinase:ATP/GTP-binding site motif A (P-loop)	1.36131	0.000876025	0.00172829	-0.215776	0.676283	0.731222	T_up_P_normal
BAB1_0926	Dehydroquinase, class II	0.438771	0.233388	0.28584	-0.176229	0.828202	0.85216	comm_normal
BAB1_1514	1-aminocyclopropane-1-carboxylate synthase:Aminotransferase, class-I:Aminotransferase, class I and II	-1.89947	1.58983e-08	6.12852e-08	1.32014	0.000136555	0.00178299	T_down_P_up
BAB1_0775	Aspartyl-tRNA synthetase, class IIb:GAD domain:tRNA synthetase, class II (D, K and N):OB-fold nucleic acid binding domain:Asp...	-1.99857	0.000628818	0.00127208	-1.30937	1.12e-07	5.77e-06	comm_down
BAB1_1809	H+-transporting two-sector ATPase, alpha/beta subunit, central region:H+-transporting two-sector ATPase, alpha subunit, C-ter...	-1.5979	0.00917746	0.0152245	-0.275771	0.466815	0.596729	T_down_P_normal
BAB1_1806	H+-transporting two-sector ATPase, delta/epsilon subunit	-2.97126	1.07566e-06	3.26601e-06	-0.178613	0.73414	0.776021	T_down_P_normal
BAB1_1807	Antifreeze protein, type I:H+-transporting two-sector ATPase, alpha/beta subunit, central region:H+-transporting two-sector A...	-2.43445	4.26036e-05	0.000101823	-0.76568	0.0574534	0.16962	T_down_P_normal
BAB1_0412	Eubacterial/plasma membrane H+-transporting two-sector ATPase, C subunit:H+-transporting two-sector ATPase, C subunit	-0.858563	0.115896	0.152493	-0.385123	0.886291	0.894967	comm_normal
BAB1_1810	H+-transporting two-sector ATPase, delta (OSCP) subunit	-0.654057	0.274774	0.330836	0.262959	0.401089	0.549102	comm_normal
BAB1_0004	NAD binding site:UBA/THIF-type NAD/FAD binding fold:Aromatic-ring hydroxylase	0.864442	1.80582e-05	4.54649e-05	-0.486464	0.0247435	0.0952348	comm_normal
BAB1_0005	Pyridine nucleotide-disulphide oxidoreductase, class I:D-isomer specific 2-hydroxyacid dehydrogenase, NAD binding domain	0.370488	0.179984	0.225892	-0.021795	0.424849	0.566191	comm_normal
BAB1_0006	ATP/GTP-binding site motif A (P-loop):ABC transporter:AAA ATPase	-1.97597	3.33032e-12	1.98632e-11	-0.0861222	0.321352	0.483905	T_down_P_normal
BAB1_0007	Binding-protein-dependent transport systems inner membrane component	-3.70087	4.14306e-35	1.77727e-33	-0.247359	0.311444	0.475392	T_down_P_normal
BAB1_0008	Binding-protein-dependent transport systems inner membrane component	-3.03977	5.30082e-18	5.72147e-17	-0.194459	0.291063	0.459773	T_down_P_normal
BAB1_0009	Bacterial extracellular solute-binding protein, family 5	-2.00866	2.09573e-17	2.1314e-16	1.36034	0.00160352	0.0127233	T_down_P_up
BAB1_0010	Bacterial extracellular solute-binding protein, family 5	-2.06207	5.18681e-22	8.14792e-21	0.759857	0.00132828	0.0109173	T_down_P_normal
BAB1_0016	Enoyl-CoA hydratase/isomerase	2.3749	7.52107e-10	3.44261e-09	1.29615	0.185163	0.351742	T_up_P_normal
BAB1_0017	HMG-CoA lyase-like	3.32482	3.07284e-10	1.47726e-09	-3.35191	6.31e-06	0.000131434	T_up_P_down
BAB1_0018	Biotin/lipoyl attachment:Biotin-requiring enzyme, attachment site:Carbamoyl-phosphate synthase L chain, ATP-binding:Carbamoyl...	3.24818	2.21412e-10	1.08469e-09	-5.00965	4.33e-12	8.93e-10	T_up_P_down
BAB1_0022		-0.779662	0.00798551	0.0134134	-0.666207	0.0744323	0.202756	comm_normal
BAB1_0027	Bacterial regulatory protein LysR, HTH motif:LysR substrate binding domain	1.55565	5.88713e-16	5.05085e-15	-0.0949478	0.327093	0.487234	T_up_P_normal
BAB1_0028	transglycosylase, putative	-0.955502	0.00101084	0.00196758	0.438002	0.104653	0.248251	comm_normal
BAB1_0030	Conserved hypothetical protein 103	0.927364	0.0030479	0.00549476	0.348309	0.499507	0.614562	comm_normal
BAB1_0032	hit1 protein	1.07989	2.60058e-09	1.09591e-08	0.346705	0.0509094	0.157934	T_up_P_normal
BAB1_0033	NUDIX hydrolase	-0.864488	2.07039e-06	6.03969e-06	0.949272	0.102613	0.246323	comm_normal
BAB1_0036	Cytochrome c heme-binding site:Cytochrome c, class IA/ IB:Cytochrome c, class I:Cytochrome c, class IC	2.03866	4.50097e-11	2.40964e-10	0.961524	0.111381	0.258179	T_up_P_normal
BAB1_0037	molybdopterin biosynthesis enzyme	1.67498	2.93793e-11	1.59324e-10	-0.267329	0.0858283	0.220778	T_up_P_normal
BAB1_0038	Copper center Cu(A):Cytochrome o ubiquinol oxidase subunit II	-1.44273	5.43388e-05	0.000128131	-3.61057	0.0115003	0.0540581	T_down_P_normal
BAB1_0045	Bacterial surface antigen (D15)	-1.51306	1.8389e-16	1.672e-15	-0.133695	0.489087	0.608761	T_down_P_normal
BAB1_0046	Family of unknown function DUF490	-2.16221	3.25212e-16	2.84859e-15	0.0295666	0.482896	0.606	T_down_P_normal
BAB1_0047	ErfK/YbiS/YcfS/YnhG:Twin-arginine translocation pathway signal	-1.19992	0.000141804	0.000317162	0.589516	0.14161	0.295691	T_down_P_normal
BAB1_0051	Protein of unknown function DUF461	2.83433	4.7669e-21	6.78725e-20	-2.22675	2.28e-09	2.36e-07	T_up_P_down
BAB1_0053	Glyoxalase/Bleomycin resistance protein/dioxygenase domain:Glyoxalase I	0.568333	0.0553173	0.0785285	-1.20933	0.0324282	0.114163	comm_normal
BAB1_0054	TonB-dependent receptor protein:Mrp family:ATP/GTP-binding site motif A (P-loop):Protein of unknown function DUF59	2.73099	3.48371e-17	3.46919e-16	0.436509	0.204115	0.373968	T_up_P_normal
BAB1_0058	Esterase/lipase/thioesterase, active site	0.366634	0.116548	0.153289	1.18832	0.00765178	0.0411087	T_normal_P_up
BAB1_0061	conserved hypothetical protein	1.30815	4.98679e-06	1.37332e-05	0.03971	0.931881	0.936877	T_up_P_normal
BAB1_0063	conserved hypothetical protein	0.918262	0.000478726	0.000984521	0.224986	0.598103	0.678337	comm_normal
BAB1_0064	SLT domain	-0.270882	0.218238	0.268662	0.230196	0.663664	0.722119	comm_normal
BAB1_0075	conserved hypothetical protein	-1.67199	5.6195e-10	2.60789e-09	-1.72061	0.201909	0.370916	T_down_P_normal
BAB1_0076	conserved hypothetical protein	-0.674786	0.00175553	0.00329629	0.230218	0.617002	0.690401	comm_normal
BAB1_0080	2`-5` RNA ligase, putative	0.521539	0.193977	0.241641	-1.58643	0.00201001	0.014916	T_normal_P_down
BAB1_0081	Lipolytic enzyme, G-D-S-L family	-0.475657	0.309933	0.366958	0.537608	0.16041	0.32136	comm_normal
BAB1_0082	ATP/GTP-binding site motif A (P-loop):ABC transporter:AAA ATPase:Sugar transporter superfamily	-1.32092	8.36886e-06	2.22296e-05	1.63636	0.00235025	0.016358	T_down_P_up
BAB1_0083	Protein of unknown function DUF214	-0.436762	0.0306357	0.0459467	1.19394	0.00103356	0.00895898	T_normal_P_up
BAB1_0084	Protein of unknown function UPF0005	2.23706	3.81534e-07	1.22281e-06	0.0409804	0.287003	0.455447	T_up_P_normal
BAB1_0088	conserved hypothetical protein	0.986748	0.0897882	0.121731	0.494134	0.343256	0.499969	comm_normal
BAB1_0090	Aconitate hydratase, C-terminal:Aconitate hydratase, N-terminal:Aconitate hydratase 1	1.5197	1.04967e-05	2.74389e-05	1.3607	6.5e-05	0.000958541	comm_up
BAB1_0095	Periplasmic protein thiol:disulfide oxidoreductase DsbE:Thioredoxin type domain:Thioredoxin domain 2	1.95047	3.51334e-18	3.86698e-17	0.470059	0.39427	0.542615	T_up_P_normal
BAB1_0099	Response regulator receiver	-0.0189698	0.938251	0.947311	0.416088	0.355927	0.510539	comm_normal
BAB1_0100	transcriptional regulator, putative	-0.220768	0.60678	0.658115	-2.52728	0.0816076	0.215565	comm_normal
BAB1_0102	Formate/nitrite transporter	1.42012	8.28155e-14	5.82144e-13	1.14065	0.0183309	0.0763973	T_up_P_normal
BAB1_0103	conserved hypothetical protein	0.186235	0.21982	0.270312	-0.454726	0.188957	0.356651	comm_normal
BAB1_0104	Prokaryotic sulfate-/thiosulfate-binding protein:Bacterial extracellular solute-binding protein, family 1	1.84986	8.7806e-06	2.32436e-05	-0.731947	0.00588802	0.0332794	T_up_P_normal
BAB1_0105	Binding-protein-dependent transport systems inner membrane component	1.0607	0.0164442	0.0259785	-1.32867	0.0705241	0.196344	T_up_P_normal
BAB1_0108	cyclic beta 1-2 glucan synthetase	-2.36379	6.76851e-20	8.88135e-19	-0.566431	0.0201817	0.0817973	T_down_P_normal
BAB1_0110	Phenazine biosynthesis PhzC/PhzF protein	0.64664	0.0122358	0.0198069	-0.374177	0.362941	0.514835	comm_normal
BAB1_0111	SAM (and some other nucleotide) binding motif:Generic methyltransferase	-1.52299	5.37142e-09	2.17852e-08	-0.276166	0.00768056	0.0411087	T_down_P_normal
BAB1_0113	Short-chain dehydrogenase/reductase SDR:Glucose/ribitol dehydrogenase	-0.454024	0.0994994	0.13333	-0.684724	0.0136415	0.0610464	comm_normal
BAB1_0114	Glycosyl transferase, family 51:Penicillin-binding protein, transpeptidase domain:ATP/GTP-binding site motif A (P-loop)	-2.01989	7.68746e-10	3.50917e-09	0.53047	0.079764	0.213333	T_down_P_normal
BAB1_0115	outer membrane protein, putative	-4.93634	1.14076e-31	3.93504e-30	-5.27286	0.00151267	0.01219	comm_down
BAB1_0116	outer membrane protein, putative	1.00829	0.108457	0.144178	-0.927476	0.232597	0.401845	comm_normal
BAB1_0117	3'-5' exonuclease	0.0570185	0.862346	0.884011	-0.106778	0.412459	0.556873	comm_normal
BAB1_0118	Peptidase M20/M25/M40	0.653403	0.0464928	0.0672858	0.107618	0.225034	0.393626	comm_normal
BAB1_0121	Lipocalin-related protein and Bos/Can/Equ allergen:ATP-dependent helicase, DEAD-box:DEAD/DEAH box helicase:Helicase, C-termin...	1.24899	0.0554266	0.0786076	-0.0104505	0.641798	0.706526	comm_normal
BAB1_0124	Esterase/lipase/thioesterase, active site:Putative esterase	-0.572907	0.000365147	0.000770355	1.28529	0.0533944	0.162948	comm_normal
BAB1_0127	GCN5-related N-acetyltransferase	-0.5608	0.112764	0.149075	1.03405	0.125864	0.276525	comm_normal
BAB1_0128	NAD binding site:Zinc-containing alcohol dehydrogenase superfamily:Zinc-containing alcohol dehydrogenase	1.70245	3.05941e-10	1.47504e-09	-0.929925	0.00239239	0.0165204	T_up_P_normal
BAB1_0132	ATP-binding region, ATPase-like:Histidine kinase A, N-terminal:Bacterial sensor protein, C-terminal:Histidine kinase	-0.123546	0.701879	0.745079	-0.495432	0.0730139	0.201105	comm_normal
BAB1_0136	Response regulator receiver:Helix-turn-helix, Fis-type	0.0976025	0.752393	0.789619	-0.672817	0.0404692	0.135974	comm_normal
BAB1_0138	ErfK/YbiS/YcfS/YnhG	2.36267	1.63078e-09	7.06813e-09	0.205611	0.401379	0.549102	T_up_P_normal
BAB1_0139	Nitrogen-fixing NifU, C-terminal	3.12796	3.00619e-12	1.80587e-11	0.558951	0.229756	0.398643	T_up_P_normal
BAB1_0140	conserved hypothetical protein	0.60478	0.0845672	0.1154	-0.316464	0.100664	0.243743	comm_normal
BAB1_0147	conserved hypothetical protein	-2.005	4.81865e-11	2.57559e-10	0.715855	0.234426	0.402858	T_down_P_normal
BAB1_0149	tRNA/rRNA methyltransferase (SpoU)	-0.526829	0.110093	0.145947	1.26141	0.00375976	0.0233626	T_normal_P_up
BAB1_0150	SAM dependent methyltransferase, putative	0.920671	0.000286215	0.000616266	1.71108	5.1e-05	0.000797794	T_normal_P_up
BAB1_0154	conserved hypothetical protein	2.13566	4.86028e-08	1.76383e-07	0.118333	0.271429	0.438468	T_up_P_normal
BAB1_0155	OstA-like protein	2.04499	1.6894e-16	1.55294e-15	-0.108843	0.595308	0.676913	T_up_P_normal
BAB1_0156	ATP/GTP-binding site motif A (P-loop):ABC transporter:AAA ATPase	1.12504	1.80111e-08	6.90322e-08	0.104116	0.132877	0.286144	T_up_P_normal
BAB1_0160	Phosphoenolpyruvate-dependent sugar phosphotransferase system, EIIA 2:PTS IIA-like nitrogen-regulatory protein PtsN	1.1872	0.000298827	0.000640125	-0.996314	0.0110811	0.0527952	T_up_P_normal
BAB1_0161	conserved hypothetical protein	4.86097	6.39885e-12	3.69785e-11	1.09495	0.35809	0.511644	T_up_P_normal
BAB1_0162	Heat shock protein Hsp20	4.73194	5.26222e-14	3.79469e-13	1.23252	0.00938257	0.0461963	comm_up
BAB1_0166	Sodium:dicarboxylate symporter:Protein of unknown function DUF540	3.16161	1.27466e-32	4.58602e-31	-0.0931667	0.99393	0.994412	T_up_P_normal
BAB1_0168	Ribokinase:Carbohydrate kinase, PfkB	-0.846514	0.0694591	0.0964357	-0.708552	0.0594902	0.174044	comm_normal
BAB1_0175	Ham1-like protein	-0.15085	0.598742	0.650241	0.507705	0.29196	0.460485	comm_normal
BAB1_0176	Putative oxygen-independent coproporphyrinogen III oxidase:Elongator protein 3/MiaB/NifB:Radical SAM	-0.564862	0.0896335	0.12157	1.18118	0.145812	0.301716	comm_normal
BAB1_0180	conserved hypothetical protein	0.197016	0.752568	0.789619	0.470211	0.52557	0.628988	comm_normal
BAB1_0183	conserved hypothetical protein	-0.498168	0.414071	0.473993	-1.12888	0.304111	0.470654	comm_normal
BAB1_0184	conserved hypothetical protein	-0.629512	0.0959777	0.129336	0.319143	0.743445	0.782913	comm_normal
BAB1_0185	Methylated-DNA-[protein]-cysteine S-methyltransferase	1.24397	9.0685e-11	4.67538e-10	0.24567	0.123355	0.274521	T_up_P_normal
BAB1_0187		-1.52546	0.000124545	0.000280058	-0.0253389	0.621381	0.694138	T_down_P_normal
BAB1_0188	Dihydropteroate synthase, DHPS:Homocysteine S-methyltransferase:Cobalamin-dependent methionine synthase, B12-binding:Vitamin ...	-2.17554	3.88878e-27	9.78335e-26	0.00896358	0.555257	0.647562	T_down_P_normal
BAB1_0191	Aminotransferase class-III:Maltose binding protein	0.0322388	0.942418	0.950371	0.241071	0.204706	0.374315	comm_normal
BAB1_0196	Bacterial regulatory proteins, AsnC family:Cyclic nucleotide-binding domain:Bacterial regulatory protein, Crp family	2.07889	1.08574e-11	6.14699e-11	0.092862	0.867784	0.881023	T_up_P_normal
BAB1_0201	Helix-turn-helix, Fis-type	0.493225	0.239192	0.292307	1.01874	0.0645475	0.184434	comm_normal
BAB1_0204	Zinc-containing alcohol dehydrogenase superfamily:Zinc-containing alcohol dehydrogenase	2.97902	0.000111129	0.000251583	2.11387	0.00991829	0.0482581	comm_up
BAB1_0206	Bacterial regulatory protein LacI, HTH motif:Periplasmic binding protein/LacI transcriptional regulator	0.449816	0.414039	0.473993	0.467026	0.269468	0.437618	comm_normal
BAB1_0211	Aldehyde dehydrogenase	1.04955	0.0317528	0.0474733	1.85075	9e-09	7.57e-07	comm_up
BAB1_0214	ABC transporter substrate-binding protein KO: K02051 sulfonate/nitrate transport system substrate-binding protein	-1.32017	0.000278691	0.00060239	-0.524904	0.1213	0.270531	T_down_P_normal
BAB1_0215	Thiamine monophosphate synthase	-0.87347	0.000266748	0.000577696	-0.0193347	0.771282	0.806465	comm_normal
BAB1_0218	Mercuric reductase:Flavin-containing monooxygenase FMO:Pyridine nucleotide-disulphide oxidoreductase, class I:TrkA potassium ...	0.931555	0.000993326	0.00193687	0.132969	0.556735	0.648162	comm_normal
BAB1_0219	Eukaryotic/viral aspartic protease, active site:Ribokinase:Phosphomethylpyrimidine kinase	1.4716	7.99834e-11	4.16212e-10	-0.0658126	0.634403	0.703402	T_up_P_normal
BAB1_0220	PAS domain:GGDEF:PAS-associated C-terminal domain:PAC motif:EAL domain	1.98409	0.000175424	0.000388463	0.172587	0.616766	0.690401	T_up_P_normal
BAB1_0222	Bacterial regulatory protein, MerR family:ATP/GTP-binding site motif A (P-loop)	1.55553	3.29298e-20	4.51571e-19	2.05643	0.00851647	0.0432746	comm_up
BAB1_0224	ATP/GTP-binding site motif A (P-loop):ABC transporter:AAA ATPase	-1.59215	2.70997e-09	1.13914e-08	1.50607	0.000209523	0.00252775	T_down_P_up
BAB1_0226	Substrate-binding region of ABC-type glycine betaine transport system	0.436488	0.0984318	0.132217	1.73407	4.24e-05	0.000678324	T_normal_P_up
BAB1_0227	conserved hypothetical protein	1.8396	7.93279e-06	2.11668e-05	0.88192	0.101491	0.245172	T_up_P_normal
BAB1_0228	ATP/GTP-binding site motif A (P-loop):TrkA potassium uptake protein:Glu/Leu/Phe/Val dehydrogenase:Glu/Leu/Phe/Val dehydrogena...	0.416117	0.184415	0.230933	1.31786	6.08e-05	0.000919504	T_normal_P_up
BAB1_0230	Pyridine nucleotide-disulphide oxidoreductase, class-II:FAD dependent oxidoreductase:Sarcosine oxidase, beta subunit, heterot...	0.314005	0.370106	0.428306	-0.206572	0.595539	0.676913	comm_normal
BAB1_0236	Amidohydrolase 2	1.45707	0.00113043	0.00217881	2.01052	1.53e-05	0.000291874	comm_up
BAB1_0237	Bacterial regulatory protein, MarR family:Bacterial regulatory proteins, IclR family	2.89647	7.93051e-26	1.78091e-24	0.478935	0.165797	0.328593	T_up_P_normal
BAB1_0238	Bacterial extracellular solute-binding protein, family 1	0.115133	0.881729	0.900844	0.236242	3.09e-12	7.07e-10	comm_normal
BAB1_0239	Binding-protein-dependent transport systems inner membrane component	-0.48177	0.502615	0.561145	2.95482	0.00799888	0.0420962	T_normal_P_up
BAB1_0240	Binding-protein-dependent transport systems inner membrane component	-0.637969	0.329359	0.386544	2.09319	0.0416161	0.137587	comm_normal
BAB1_0241	ATP/GTP-binding site motif A (P-loop):ABC transporter:AAA ATPase	-1.97288	0.00115895	0.00222993	2.84308	4.23e-11	7.94e-09	T_down_P_up
BAB1_0242	Mandelate racemase/muconate lactonizing enzyme	-2.13814	0.000260989	0.000565955	2.71083	1.16e-06	3.62e-05	T_down_P_up
BAB1_0243	conserved hypothetical protein	-2.90592	6.28752e-06	1.69798e-05	2.26915	0.0321267	0.113683	T_down_P_normal
BAB1_0244	Oxidoreductase, N-terminal	-3.04575	6.04759e-06	1.63792e-05	2.34763	2.78e-07	1.15e-05	T_down_P_up
BAB1_0246	Short-chain dehydrogenase/reductase SDR:Glucose/ribitol dehydrogenase	-2.47154	0.000218643	0.000478782	0.219888	2.27e-07	9.99e-06	T_down_P_normal
BAB1_0247	ATP/GTP-binding site motif A (P-loop):Fumarylacetoacetate (FAA) hydrolase	-3.47547	3.0653e-08	1.14088e-07	1.76606	2.83e-07	1.15e-05	T_down_P_up
BAB1_0248	Mandelate racemase/muconate lactonizing enzyme	-3.74434	2.59571e-10	1.26423e-09	2.31637	2.71e-10	4e-08	T_down_P_up
BAB1_0250	Phage integrase	1.20517	3.04339e-09	1.26779e-08	-0.186181	0.296965	0.462809	T_up_P_normal
BAB1_0273	conserved hypothetical protein	0.64754	0.00240112	0.00442409	0.0139956	0.484924	0.606669	comm_normal
BAB1_0279	conserved hypothetical protein	2.08688	8.97447e-23	1.49396e-21	0.225989	0.429323	0.569519	T_up_P_normal
BAB1_0283	Low molecular weight phosphotyrosine protein phosphatase	3.18742	7.38024e-10	3.3886e-09	0.220571	0.610276	0.684611	T_up_P_normal
BAB1_0284	conserved hypothetical protein	-0.748538	0.00278224	0.0050677	0.203697	0.218603	0.387478	comm_normal
BAB1_0286	conserved hypothetical protein	0.0381187	0.84967	0.87262	0.51568	0.284154	0.451973	comm_normal
BAB1_0292	Site-specific recombinase:Resolvase, N-terminal	3.55606	8.56883e-08	3.01803e-07	-1.68956	0.00038583	0.00406106	T_up_P_down
BAB1_0295	conserved hypothetical protein	-0.145577	0.455329	0.514359	0.995158	0.0860707	0.221126	comm_normal
BAB1_0296	conserved hypothetical protein	2.92446	2.24359e-09	9.50261e-09	-4.96944	2.36e-05	0.000406143	T_up_P_down
BAB1_0304	Rice seed allergenic protein RAG:ATP-binding region, ATPase-like:Histidine kinase, HAMP region:Histidine kinase A, N-terminal...	0.630619	0.000898896	0.0017682	0.653339	0.0408138	0.136465	comm_normal
BAB1_0306	transporter, putative	-2.77538	3.15224e-26	7.42775e-25	0.407599	0.0979952	0.239248	T_down_P_normal
BAB1_0307	Acriflavin resistance protein	-3.61934	2.91364e-34	1.20359e-32	0.801655	0.0013356	0.0109339	T_down_P_normal
BAB1_0310	Peptidase M20/M25/M40	2.45722	1.23398e-06	3.71639e-06	-2.60236	4.4e-05	0.000694249	T_up_P_down
BAB1_0311	Bacterial regulatory protein TetR, HTH motif	0.39649	0.0194312	0.0302263	0.572977	0.347024	0.502393	comm_normal
BAB1_0315	conserved hypothetical protein	0.648675	0.0350523	0.0518272	-0.00366505	0.691947	0.741166	comm_normal
BAB1_0317	arginine/ornithine transport operon protein aot	-1.34756	1.89484e-05	4.74916e-05	-0.0749459	0.688965	0.738739	T_down_P_normal
BAB1_0318	Eukaryotic thiol (cysteine) protease:ATPase, E1-E2 type:Blood group Rhesus C/E and D polypeptide:Haloacid dehalogenase/epoxid...	-2.03802	2.81785e-08	1.05701e-07	-0.376494	0.287221	0.455447	T_down_P_normal
BAB1_0321	Bacterial regulatory protein TetR, HTH motif	0.437381	0.108031	0.143669	0.144116	0.511775	0.622291	comm_normal
BAB1_0322	Secretion protein HlyD	-2.66055	1.88594e-09	8.0695e-09	-0.555544	0.0669858	0.189045	T_down_P_normal
BAB1_0323	Acriflavin resistance protein:Hydrophobe/amphiphile efflux-1 HAE1	-3.65656	6.76168e-16	5.74228e-15	-0.130716	0.439389	0.576477	T_down_P_normal
BAB1_0325	Solute-binding protein/glutamate receptor:Bacterial extracellular solute-binding protein, family 3	-0.180499	0.51914	0.57805	0.515341	0.489262	0.608761	comm_normal
BAB1_0327	Domain of unknown function DUF344	0.540085	0.000663607	0.00133587	1.77423	0.00108782	0.00935071	T_normal_P_up
BAB1_0328	ATP-binding region, ATPase-like:Histidine kinase A, N-terminal:Bacterial sensor protein, C-terminal:Histidine kinase	2.27993	4.91841e-34	1.98277e-32	-0.0244145	0.629784	0.700779	T_up_P_normal
BAB1_0329	Pollen allergen Poa pIX/Phl pVI, C-terminal	-0.28028	0.0679268	0.0944259	-0.0457047	0.356404	0.510539	comm_normal
BAB1_0333	Hsp33 protein	-0.0959349	0.798386	0.829112	0.00896358	0.550095	0.6459	comm_normal
BAB1_0336	dCTP deaminase	0.478335	0.121857	0.159645	-0.684955	0.044881	0.144671	comm_normal
BAB1_0337	Helix-turn-helix, AraC type:Family of unknown function ThiJ/PfpI	0.955178	0.00107279	0.00208091	-0.00015265	0.997303	0.997303	comm_normal
BAB1_0338	conserved hypothetical protein	0.677035	0.00117116	0.00225083	-0.13303	0.874108	0.885169	comm_normal
BAB1_0339	Allergen V5/Tpx-1 related	-2.00968	2.13788e-22	3.4391e-21	-0.316069	0.335673	0.493725	T_down_P_normal
BAB1_0343	conserved hypothetical protein	0.928212	0.0101719	0.016733	1.81601	0.00298958	0.0195794	T_normal_P_up
BAB1_0345	Bacterial regulatory protein, LuxR family:Response regulator receiver	0.58284	0.00529389	0.00921132	0.0576357	0.87658	0.886897	comm_normal
BAB1_0349	Aminotransferase, class-II:Aminolevulinic acid synthase:Aminotransferase, class I and II	1.64666	3.47542e-07	1.12355e-06	-0.589187	0.0698694	0.195048	T_up_P_normal
BAB1_0350	Polysaccharide deacetylase	-0.649203	0.071031	0.0983325	0.294461	0.323926	0.48468	comm_normal
BAB1_0351	Glycosyl transferase, family 25	0.577142	0.0229737	0.0352938	0.102423	0.366729	0.518548	comm_normal
BAB1_0352	conserved hypothetical protein	2.90741	1.20088e-10	6.07891e-10	0.101978	0.622133	0.694138	T_up_P_normal
BAB1_0353	conserved hypothetical protein	2.80642	3.143e-07	1.026e-06	0.793748	0.330543	0.49129	T_up_P_normal
BAB1_0354	Bacterial regulatory protein LysR, HTH motif:LysR substrate binding domain	1.89674	1.14654e-08	4.47125e-08	-0.146277	0.641499	0.706526	T_up_P_normal
BAB1_0358	Esterase/lipase/thioesterase, active site	-1.991	2.16956e-19	2.66888e-18	0.248472	0.161125	0.322407	T_down_P_normal
BAB1_0364	ATP/GTP-binding site motif A (P-loop):Saccharopine dehydrogenase	-1.25038	0.000625371	0.00126588	-1.67364	0.000125707	0.0016624	comm_down
BAB1_0366	ATP/GTP-binding site motif A (P-loop)	0.481217	0.0564557	0.0799411	-0.0465457	0.218813	0.387478	comm_normal
BAB1_0368	invasion protein B	-0.927022	8.86351e-05	0.000202993	-0.0708038	0.606771	0.683714	comm_normal
BAB1_0370	Bacterial regulatory protein, LuxR family:Response regulator receiver	0.1365	0.625862	0.675309	0.1369	0.507944	0.620052	comm_normal
BAB1_0374	conserved hypothetical protein	-0.930476	0.000149605	0.000333496	0.369312	0.569058	0.657685	comm_normal
BAB1_0375	Polysaccharide deacetylase	-0.336163	0.114432	0.150862	0.118957	0.863964	0.878442	comm_normal
BAB1_0377	Ferredoxin:Molybdopterin dehydrogenase, FAD-binding:[2Fe-2S]-binding:CO dehydrogenase flavoprotein C-terminal domain:2Fe-2S f...	0.86229	0.0807924	0.110701	-0.0400159	0.066734	0.188592	comm_normal
BAB1_0380	chaperone XdhC, putative	0.206486	0.65816	0.704931	-3.31574	0.00790239	0.0419455	T_normal_P_down
BAB1_0382	Cytochrome c heme-binding site	-1.24156	8.70154e-05	0.000199557	-0.0483529	0.803983	0.833057	T_down_P_normal
BAB1_0383	Amidohydrolase	-1.4793	1.2455e-09	5.51248e-09	0.239908	0.352583	0.507238	T_down_P_normal
BAB1_0384	MOFRL	0.804458	1.65463e-05	4.20378e-05	0.0991998	0.253791	0.42044	comm_normal
BAB1_0386	Cation-transporting ATPase A, P type:Copper-transporting ATPase:ATPase, E1-E2 type:Mercury scavenger protein:Haloacid dehalog...	-0.293868	0.348995	0.406735	-0.20852	0.363089	0.514835	comm_normal
BAB1_0387	nitrogen fixation protein FixH	0.452027	0.0187792	0.0293921	-0.484287	0.721541	0.765049	comm_normal
BAB1_0388	4Fe-4S ferredoxin, iron-sulfur binding domain	0.895052	0.0122224	0.0197949	1.3261	0.000760738	0.00692142	T_normal_P_up
BAB1_0389	Cytochrome c heme-binding site:Cytochrome c, class I:Cytochrome c oxidase cbb3-type, subunit III:Cytochrome c, class IC	2.12509	2.081e-06	6.06535e-06	1.75182	1.59e-05	0.000298398	comm_up
BAB1_0395	DSBA oxidoreductase:Twin-arginine translocation pathway signal	0.793545	0.00111084	0.00214599	1.02814	0.0465841	0.148997	comm_normal
BAB1_0399	Conserved hypothetical protein, ArsC related:Arsenate reductase and related	1.26649	2.04405e-06	5.96805e-06	-0.329663	0.191461	0.360059	T_up_P_normal
BAB1_0400	conserved domain protein	0.0536603	0.814698	0.843434	1.06022	0.0148719	0.0654174	comm_normal
BAB1_0403	Polysaccharide deacetylase	-2.66256	2.02519e-11	1.11452e-10	0.657047	0.273967	0.440525	T_down_P_normal
BAB1_0404	conserved hypothetical protein	3.46185	2.8097e-09	1.17958e-08	1.29183	0.0039477	0.0243836	comm_up
BAB1_0406	Heat shock protein Hsp70	-0.946684	0.101282	0.135393	-0.161185	0.133398	0.286553	comm_normal
BAB1_0410	ATP synthase KO: K02116 ATP synthase protein I	-0.521266	0.177995	0.223818	-9.15102e-05	0.856291	0.87236	comm_normal
BAB1_0418	conserved hypothetical protein	-3.05725	1.31254e-16	1.2132e-15	1.6245	0.188413	0.356276	T_down_P_normal
BAB1_0420	conserved hypothetical protein	-2.89902	1.06698e-12	6.57481e-12	1.51625	0.136283	0.288954	T_down_P_normal
BAB1_0427	SAM (and some other nucleotide) binding motif:Site-specific DNA-methyltransferase (cytosine-N4-specific):N-6 Adenine-specific...	1.65557	6.90742e-17	6.64145e-16	0.476891	0.195037	0.364127	T_up_P_normal
BAB1_0428	conserved hypothetical protein	1.13254	4.83089e-06	1.33588e-05	0.0862334	0.621948	0.694138	T_up_P_normal
BAB1_0429	Polyprenyl synthetase	1.78507	1.04036e-10	5.32455e-10	0.295234	0.241668	0.408322	T_up_P_normal
BAB1_0430	TPR repeat	-1.05464	0.000770653	0.0015358	-0.931646	0.000144805	0.00184403	T_down_P_normal
BAB1_0434	Sua5/YciO/YrdC/YwlC protein family:SUA5:SUA5/yciO/yrdC, N-terminal	0.904301	0.00451931	0.00792536	-0.672916	0.180939	0.34659	comm_normal
BAB1_0435	RNA-binding region RNP-1 (RNA recognition motif):FAD linked oxidase, C-terminal:FAD linked oxidase, N-terminal	-0.120591	0.651998	0.699002	-0.342458	0.410856	0.5558	comm_normal
BAB1_0436	Plasmid stabilization system	0.365079	0.0726663	0.10043	0.00449482	0.483012	0.606	comm_normal
BAB1_0437	conserved hypothetical protein	0.769933	0.0792883	0.10886	0.219867	0.476479	0.60213	comm_normal
BAB1_0439	Enoyl-CoA hydratase/isomerase	-1.14301	0.0103957	0.0170343	0.0991189	0.165969	0.328593	T_down_P_normal
BAB1_0440	Acyl-CoA dehydrogenase, C-terminal:Acyl-CoA dehydrogenase, central domain	0.141762	0.760578	0.795939	-1.00547	0.00203073	0.0150157	T_normal_P_down
BAB1_0446	Heat shock protein DnaJ, N-terminal:Chaperone DnaJ, C-terminal:Heat shock protein DnaJ	3.32996	1.04515e-10	5.33905e-10	0.968271	0.112565	0.259662	T_up_P_normal
BAB1_0448	Phosphoglycerate/bisphosphoglycerate mutase	-0.657294	0.00250914	0.0046079	-0.258437	0.466111	0.596729	comm_normal
BAB1_0449	ATP/GTP-binding site motif A (P-loop):Cold-shock DNA-binding domain	3.46085	3.74945e-24	6.96981e-23	1.29932	0.0244617	0.0945029	T_up_P_normal
BAB1_0453	conserved hypothetical protein	0.3348	0.274229	0.330513	0.649281	0.662524	0.72164	comm_normal
BAB1_0456	Histone deacetylase family	-0.407588	0.0859214	0.117057	-0.679659	0.272313	0.438893	comm_normal
BAB1_0460	Ribosomal protein P2	3.58784	7.70205e-12	4.42042e-11	-0.558479	0.794846	0.825248	T_up_P_normal
BAB1_0464	SAM (and some other nucleotide) binding motif	-0.343348	0.353881	0.411713	-0.499877	0.133663	0.286553	comm_normal
BAB1_0465	Conserved hypothetical protein 730	0.777405	0.0484633	0.0698656	0.259811	0.192118	0.36092	comm_normal
BAB1_0466	conserved hypothetical protein	0.736427	0.0217089	0.033551	-0.329085	0.329111	0.489515	comm_normal
BAB1_0467	Peptidoglycan-binding LysM	1.74783	9.35074e-16	7.82189e-15	0.337984	0.293718	0.460798	T_up_P_normal
BAB1_0468	ABC transporter, transmembrane region:ATP/GTP-binding site motif A (P-loop):ABC transporter:AAA ATPase	-0.93565	0.00407625	0.00719744	0.104094	0.780609	0.813332	comm_normal
BAB1_0471	Short-chain dehydrogenase/reductase SDR:Glucose/ribitol dehydrogenase	-0.746087	0.0604242	0.0850566	-0.832346	0.00999822	0.0485192	comm_normal
BAB1_0473	Colicin V production protein	0.267738	0.147057	0.18867	-0.673178	0.503934	0.617715	comm_normal
BAB1_0475	ATP/GTP-binding site motif A (P-loop):AAA ATPase:Site-specific recombinase:DnaB helicase:DnaB-like helicase, N-terminal:DnaB-...	0.0239671	0.948858	0.955714	-1.10663	0.000798917	0.00716594	T_normal_P_down
BAB1_0486	Protein kinase:Beta-ketoacyl synthase	-0.368951	0.300163	0.357418	-2.28045	1.69e-05	0.000311241	T_normal_P_down
BAB1_0488	Conserved hypothetical protein 255	-1.27514	1.81342e-07	6.14141e-07	1.43907	0.000257971	0.00297315	T_down_P_up
BAB1_0490	Modulator of DNA gyrase	2.84227	5.58866e-22	8.73815e-21	-0.615639	0.041499	0.137587	T_up_P_normal
BAB1_0491	conserved hypothetical protein	0.264444	0.340292	0.398118	-0.573339	0.0777532	0.20968	comm_normal
BAB1_0492	Copper center Cu(A):Cytochrome c oxidase, subunit II	0.196828	0.641798	0.6905	-3.6291	0.00167296	0.0131444	T_normal_P_down
BAB1_0504	Alkyl hydroperoxide reductase/ Thiol specific antioxidant/ Mal allergen	-0.355188	0.125751	0.164104	-0.782675	0.235022	0.403369	comm_normal
BAB1_0505	Ribosomal protein S7	-0.0441113	0.847242	0.870394	0.710322	0.470791	0.598713	comm_normal
BAB1_0506	Protein of unknown function DUF179	1.21761	6.82445e-06	1.83411e-05	1.74444	0.293643	0.460798	T_up_P_normal
BAB1_0507	PAS domain:GGDEF:PAS-associated C-terminal domain:PAC motif:EAL domain	-1.4661	5.80018e-08	2.08682e-07	-0.0641376	0.466148	0.596729	T_down_P_normal
BAB1_0508	GCN5-related N-acetyltransferase	-0.464711	0.0134411	0.0216429	0.205166	0.294664	0.461348	comm_normal
BAB1_0509	Insulinase-like peptidase, family M16:Peptidase M16 inactive	-0.618968	0.000372035	0.000783897	0.376996	0.14453	0.299966	comm_normal
BAB1_0510	Serine/threonine dehydratase, pyridoxal-phosphate attachment site:Pyridoxal-5'-phosphate-dependent enzyme, beta family:Threon...	-0.55496	0.159861	0.203073	-0.730198	0.0351275	0.121387	comm_normal
BAB1_0511	lipoprotein, putative	-0.186236	0.583888	0.636174	-0.903996	0.00570884	0.0326242	comm_normal
BAB1_0512	EAL domain	1.68549	1.41008e-05	3.61542e-05	-0.172893	0.441762	0.577923	T_up_P_normal
BAB1_0513	conserved hypothetical protein	-0.0338275	0.912791	0.926357	0.249911	0.656901	0.71703	comm_normal
BAB1_0514	Haloacid dehalogenase/epoxide hydrolase:Haloacid dehalogenase-like hydrolase:HAD-superfamily hydrolase, subfamily IA, variant...	-0.854525	0.00629401	0.0107723	1.57181	0.00257245	0.0176311	T_normal_P_up
BAB1_0517	Haloacid dehalogenase-like hydrolase:HAD-superfamily hydrolase, subfamily IA, variant 3	0.572422	0.0110567	0.0180447	-0.729826	0.0593352	0.174044	comm_normal
BAB1_0519	conserved hypothetical protein	0.178331	0.464922	0.524134	0.0753212	0.707727	0.753764	comm_normal
BAB1_0521	DSBA oxidoreductase:Twin-arginine translocation pathway signal	1.42514	4.60564e-06	1.28207e-05	1.30609	0.109625	0.255398	T_up_P_normal
BAB1_0526	Polysaccharide deacetylase	-1.44429	8.3315e-08	2.94685e-07	-0.405573	0.0205388	0.0827568	T_down_P_normal
BAB1_0527	conserved hypothetical protein	1.55499	3.59778e-13	2.34662e-12	0.123119	0.440292	0.577079	T_up_P_normal
BAB1_0528	conserved hypothetical protein	2.89412	6.01567e-67	1.82986e-64	-0.151717	0.573752	0.660908	T_up_P_normal
BAB1_0532	Transthyretin	-0.626412	0.0258405	0.0392974	0.830741	0.218023	0.387075	comm_normal
BAB1_0534	Polysaccharide biosynthesis protein CapD	-0.49326	0.0650575	0.0908903	-0.535429	0.103644	0.246903	comm_normal
BAB1_0535	Glycosyl transferase, family 4	1.73826	0.000218264	0.000478266	-0.124699	0.723959	0.767091	T_up_P_normal
BAB1_0540	Formyl transferase, N-terminal	-0.781501	3.08888e-07	1.0103e-06	-0.757266	0.0166926	0.0714459	comm_normal
BAB1_0542	ATP/GTP-binding site motif A (P-loop):ABC transporter:AAA ATPase	-2.90887	1.1128e-34	4.7132e-33	-0.646757	0.0821236	0.216281	T_down_P_normal
BAB1_0544	DegT/DnrJ/EryC1/StrS aminotransferase	-2.7123	5.56128e-16	4.78356e-15	-0.545971	0.00528885	0.0308165	T_down_P_normal
BAB1_0553	Glycosyl transferase, group 1	-0.367437	0.0226206	0.0347993	-1.79708	1.06e-06	3.37e-05	T_normal_P_down
BAB1_0560	Phosphoglucomutase/phosphomannomutase:Phosphoglucomutase/phosphomannomutase alpha/beta/alpha domain I:Phosphoglucomutase/phos...	0.589753	0.291936	0.348242	-0.691114	0.336011	0.493725	comm_normal
BAB1_0561	Mannose-6-phosphate isomerase, type II:Nucleotidyl transferase:Mannose-1-phosphate guanylyltransferase/mannose-6-phosphate is...	-1.68819	7.05165e-13	4.4772e-12	-0.618518	0.00813542	0.0425974	T_down_P_normal
BAB1_0563	Glycosyl transferase, group 1	-2.36043	5.6947e-26	1.30744e-24	-0.990152	0.00075375	0.00692142	T_down_P_normal
BAB1_0565	ATP/GTP-binding site motif A (P-loop):ABC transporter:AAA ATPase	0.278921	0.595914	0.648007	1.8256	0.00352948	0.0221317	T_normal_P_up
BAB1_0568	iolE protein	-2.69183	0.00043501	0.000904065	-1.86043	0.049594	0.154317	T_down_P_normal
BAB1_0572	Bacterial regulatory protein LacI, HTH motif:Periplasmic binding protein/LacI transcriptional regulator	1.5382	1.05289e-11	5.98126e-11	-0.202695	0.0623807	0.179236	T_up_P_normal
BAB1_0579	conserved hypothetical protein	-0.822416	0.0156065	0.0247719	-0.649206	0.0120247	0.0558713	comm_normal
BAB1_0580	Prokaryotic transcription elongation factor GreA/GreB	2.84422	2.11151e-05	5.25287e-05	1.40498	0.00469828	0.0278522	comm_up
BAB1_0581	Death-on-curing family protein	0.646437	0.155289	0.197825	-0.0247301	0.576239	0.662274	comm_normal
BAB1_0582	Transcriptional regulator AbrB:SpoVT/AbrB-like domain	1.28678	0.00201616	0.00374573	-0.989163	0.00673088	0.0371278	T_up_P_normal
BAB1_0583	Mg2+ transporter protein, CorA-like	-1.2847	0.000469832	0.00096742	-0.0133996	0.636393	0.703956	T_down_P_normal
BAB1_0587	conserved hypothetical protein	1.37268	0.0324595	0.0483568	1.16215	0.414432	0.557585	T_up_P_normal
BAB1_0588	ATP/GTP-binding site motif A (P-loop)	1.18578	4.57449e-06	1.27552e-05	-0.216735	0.227743	0.39615	T_up_P_normal
BAB1_0589	ErfK/YbiS/YcfS/YnhG:Twin-arginine translocation pathway signal	-3.76141	7.92467e-46	8.55353e-44	0.78043	0.157229	0.317692	T_down_P_normal
BAB1_0590	Haloacid dehalogenase/epoxide hydrolase:Haloacid dehalogenase-like hydrolase:HAD-superfamily hydrolase, subfamily IA, variant 2	-1.20161	9.17007e-08	3.22301e-07	1.76466	0.0119319	0.0555655	T_down_P_normal
BAB1_0591	Manganese and iron superoxide dismutase:ATP/GTP-binding site motif A (P-loop)	0.569651	0.01517	0.0241302	2.46689	0.00277183	0.0185811	T_normal_P_up
BAB1_0593	Esterase/lipase/thioesterase, active site:Prolyl oligopeptidase:Prolyl oligopeptidase serine protease (S9A):Prolyl endopeptid...	-0.660912	0.0617761	0.0867406	0.22364	0.533754	0.633199	comm_normal
BAB1_0594	transcriptional regulatory protein MucR	0.587496	0.00931205	0.0154172	-0.938401	0.0179872	0.0753705	comm_normal
BAB1_0599	Protein of unknown function UPF0050	2.35562	1.23743e-06	3.72343e-06	0.642121	0.0185413	0.076728	T_up_P_normal
BAB1_0603	conserved hypothetical protein	-2.69035	3.15317e-44	2.77645e-42	-0.297419	0.095857	0.235982	T_down_P_normal
BAB1_0604	conserved hypothetical protein	-0.505595	0.0191399	0.0298148	0.950848	0.238217	0.406823	comm_normal
BAB1_0605	conserved hypothetical protein	-0.930336	1.07705e-05	2.80888e-05	0.401375	0.484675	0.606669	comm_normal
BAB1_0606	conserved hypothetical protein	-0.02355	0.889719	0.907068	0.160242	0.389143	0.538432	comm_normal
BAB1_0607	Glycosyl transferase, family 51:Penicillin-binding protein, transpeptidase domain	0.571176	0.117287	0.154202	1.19989	0.00116386	0.00988079	T_normal_P_up
BAB1_0627	conserved hypothetical protein	0.886722	0.00399065	0.00706119	-0.0709051	0.505458	0.618115	comm_normal
BAB1_0628	Response regulator receiver:Transcriptional regulatory protein, C terminal:Sugar transporter superfamily	0.08082	0.743705	0.78302	0.957778	0.293368	0.460798	comm_normal
BAB1_0629	ATP-binding region, ATPase-like:Histidine kinase, HAMP region:Histidine kinase A, N-terminal:Bacterial sensor protein, C-term...	-1.4309	1.41685e-09	6.23552e-09	0.290488	0.0921022	0.230311	T_down_P_normal
BAB1_0630	outer membrane lipoprotein-related protein	1.34252	2.1989e-13	1.47446e-12	-0.00895686	0.839201	0.859619	T_up_P_normal
BAB1_0631	TPR repeat	1.5345	2.07226e-05	5.15905e-05	1.30631	0.000190266	0.00233643	comm_up
BAB1_0633	Cytochrome c assembly protein:Cytochrome c-type biogenesis protein:Cytochrome c-type biogenesis protein CcmF	0.147273	0.690868	0.735255	1.27096	0.0137524	0.0612771	comm_normal
BAB1_0634	Cytochrome C biogenesis protein	-0.47323	0.20994	0.259689	0.0670282	0.208426	0.377509	comm_normal
BAB1_0636	Response regulator receiver:Transcriptional regulatory protein, C terminal	-4.30665	1.42251e-33	5.59968e-32	-0.047801	0.225388	0.393626	T_down_P_normal
BAB1_0637	ATP-binding region, ATPase-like:Histidine kinase, HAMP region:Histidine kinase A, N-terminal:Bacterial sensor protein, C-term...	-2.7603	4.93325e-38	2.6201e-36	0.606463	0.0551251	0.165555	T_down_P_normal
BAB1_0639	Glycosyl transferase, family 25:O-antigen polymerase	-1.37725	4.31337e-10	2.04013e-09	-0.0878744	0.238849	0.407211	T_down_P_normal
BAB1_0640	PAS domain:PAC motif:ATP-binding region, ATPase-like:Histidine kinase A, N-terminal:Bacterial sensor protein, C-terminal:Hist...	-1.08531	0.000656292	0.00132286	-0.106454	0.879185	0.889098	T_down_P_normal
BAB1_0643	General substrate transporter:Major facilitator superfamily (MFS)	0.817633	0.0141648	0.0226556	1.34816	0.358374	0.511644	comm_normal
BAB1_0644	ATP/GTP-binding site motif A (P-loop):Uracil-DNA glycosylase superfamily:Phage SPO1 DNA polymerase-related protein	2.75276	1.01746e-09	4.55746e-09	0.784996	0.0118919	0.0555046	T_up_P_normal
BAB1_0645	NAD binding site:ATP/GTP-binding site motif A (P-loop):Aromatic-ring hydroxylase:Electron transfer flavoprotein-ubiquinone ox...	-1.40478	5.1806e-06	1.42318e-05	-1.14909	2.07e-05	0.000364599	comm_down
BAB1_0646	Endonuclease/exonuclease/phosphatase family	-2.81784	1.5794e-05	4.02182e-05	-0.368079	0.36099	0.513955	T_down_P_normal
BAB1_0649	Glutathione S-transferase, N-terminal:Glutathione S-transferase, C-terminal	3.29005	5.07609e-19	6.08766e-18	0.748481	0.00184443	0.0140408	T_up_P_normal
BAB1_0650	conserved hypothetical protein	-0.283612	0.67568	0.720926	-0.910449	0.242407	0.409128	comm_normal
BAB1_0655	Antifreeze protein, type I	1.1209	0.000115173	0.000259857	1.05203	0.0477259	0.150844	T_up_P_normal
BAB1_0657	Aminotransferase, class-II:Aminotransferase, class I and II	-0.561264	0.0153034	0.0243139	0.439515	0.214452	0.383043	comm_normal
BAB1_0661	conserved hypothetical protein	0.0211658	0.94407	0.951463	0.133494	0.115746	0.262689	comm_normal
BAB1_0663	conserved domain protein	0.8634	6.4759e-06	1.74729e-05	-0.363534	0.409586	0.554964	comm_normal
BAB1_0668	Uracil-DNA glycosylase superfamily	0.420153	0.266795	0.322273	-0.152303	0.228665	0.397418	comm_normal
BAB1_0669	Protein of unknown function DUF88	-0.448974	0.169338	0.213894	-0.130847	0.176677	0.34224	comm_normal
BAB1_0674	Cyclic nucleotide-binding domain:Bacterial regulatory protein, Crp family	2.79277	1.3354e-10	6.72931e-10	-0.955106	0.167845	0.329751	T_up_P_normal
BAB1_0675	Oxygen-independent coproporphyrinogen III oxidase HemN:Elongator protein 3/MiaB/NifB:Radical SAM	2.76492	4.14473e-06	1.16247e-05	1.52664	1.4e-06	4.01e-05	comm_up
BAB1_0677	Helix-turn-helix, AraC type	-1.11841	0.000261593	0.000566898	0.0399549	0.747702	0.785094	T_down_P_normal
BAB1_0680	Bacterial signal peptidase S26A:Signal peptidase	-1.47015	1.42292e-15	1.16408e-14	-0.9124	0.00567961	0.0325473	T_down_P_normal
BAB1_0685	Tyrosine specific protein phosphatase and dual specificity protein phosphatase	-0.532259	0.113463	0.149939	-0.099061	0.831558	0.855187	comm_normal
BAB1_0686	conserved hypothetical protein	-0.84218	1.85462e-05	4.66074e-05	-0.231	0.345564	0.500983	comm_normal
BAB1_0687	Glycine cleavage T protein (aminomethyl transferase)	0.692341	0.00157423	0.00297593	-0.36605	0.118442	0.265872	comm_normal
BAB1_0691	conserved hypothetical protein	0.0713043	0.792976	0.824774	0.957379	0.220829	0.389044	comm_normal
BAB1_0692	NUDIX hydrolase	0.199692	0.397829	0.456964	0.207072	0.337938	0.49585	comm_normal
BAB1_0693	Protein of unknown function DUF159	0.438109	0.135665	0.175264	0.0366091	0.626793	0.698204	comm_normal
BAB1_0701	HMG-CoA lyase-like:Alpha-isopropylmalate/homocitrate synthase:Aldehyde dehydrogenase:2-isopropylmalate synthase/homocitrate s...	-0.114124	0.554609	0.608633	-0.389782	0.190392	0.358375	comm_normal
BAB1_0706	peptidyl-prolyl cis-trans isomerase, putative	-0.532486	0.0918267	0.124157	-1.35321	0.0604241	0.175818	comm_normal
BAB1_0708	Predicted permease YjgP/YjgQ family	-2.31686	2.01293e-18	2.26776e-17	0.293608	0.309515	0.474971	T_down_P_normal
BAB1_0709	Predicted permease YjgP/YjgQ family	-0.934637	6.39986e-08	2.28293e-07	0.453668	0.358149	0.511644	comm_normal
BAB1_0711	DNA polymerase III chi subunit, HolC	-1.47313	7.50931e-07	2.31791e-06	0.405658	0.413997	0.557585	T_down_P_normal
BAB1_0712	conserved hypothetical protein	-2.20917	6.232e-25	1.24864e-23	0.347326	0.685474	0.736144	T_down_P_normal
BAB1_0713	ATP/GTP-binding site motif A (P-loop):ABC transporter:AAA ATPase	-0.231003	0.644612	0.692637	0.11448	0.340709	0.497439	comm_normal
BAB1_0714	DinB	1.84343	4.31874e-20	5.82682e-19	0.332593	0.507371	0.620052	T_up_P_normal
BAB1_0722	OmpA-like transmembrane domain	-4.85685	1.4095e-101	2.35806e-98	-1.77211	0.00794283	0.0420155	comm_down
BAB1_0723	Aminoacyl-tRNA synthetase, class I:Glutathione S-transferase, N-terminal	-2.06581	2.16185e-13	1.45545e-12	-0.789086	0.312975	0.476155	T_down_P_normal
BAB1_0725	conserved hypothetical protein	0.442004	0.0106749	0.0174662	1.22381	0.00909282	0.0455303	T_normal_P_up
BAB1_0729	conserved hypothetical protein	-0.261574	0.226655	0.278307	1.3521	0.0470679	0.150079	comm_normal
BAB1_0733	ATP/GTP-binding site motif A (P-loop):Protein of unknown function UPF0118	-1.32461	4.09751e-10	1.94196e-09	0.0233214	0.335937	0.493725	T_down_P_normal
BAB1_0734	UDP-glucose 4-epimerase	-0.891349	6.07379e-05	0.000142019	0.368637	0.0847252	0.218759	comm_normal
BAB1_0736	Short-chain dehydrogenase/reductase SDR:Glucose/ribitol dehydrogenase	6.29678	6.1709e-209	2.0648e-205	0.327869	1.66e-12	4.28e-10	T_up_P_normal
BAB1_0737	conserved hypothetical protein	1.38889	0.0120119	0.0194728	0.03971	0.912614	0.918401	T_up_P_normal
BAB1_0739	ETC complex I subunit conserved region	1.02513	1.88126e-05	4.7222e-05	0.621037	0.0509953	0.157963	T_up_P_normal
BAB1_0740	conserved hypothetical protein	0.610892	0.0147437	0.0235029	-0.156356	0.111156	0.257948	comm_normal
BAB1_0744	Helix-turn-helix motif	2.03566	1.17911e-20	1.65076e-19	-0.167155	0.683251	0.734905	T_up_P_normal
BAB1_0751	conserved hypothetical protein	0.761144	0.00608569	0.0104531	1.14499	0.0965697	0.236995	comm_normal
BAB1_0756	conserved hypothetical protein	0.494007	0.0266837	0.0404548	0.160466	0.631887	0.702361	comm_normal
BAB1_0757	Bacterial SH3-like region	2.22221	1.46232e-09	6.40434e-09	#NUM!	-	-	T_up_P_normal
BAB1_0758		2.11756	4.95293e-06	1.36624e-05	0.44598	0.115176	0.261972	T_up_P_normal
BAB1_0760	Cys/Met metabolism pyridoxal-phosphate-dependent enzymes:Cystathionine beta-lyase, bacterial	1.33865	4.68165e-14	3.398e-13	0.0633427	0.0833263	0.216754	T_up_P_normal
BAB1_0769	ATP/GTP-binding site motif A (P-loop):ABC transporter:AAA ATPase	-0.590984	0.0324232	0.0483243	-0.478837	0.126629	0.27732	comm_normal
BAB1_0770	NAD binding site:Flavoprotein monooxygenase:Adrenodoxin reductase:Aromatic-ring hydroxylase	-1.45383	7.4544e-07	2.30309e-06	1.15641	0.00234385	0.016358	T_down_P_up
BAB1_0771	conserved hypothetical protein	-0.502513	0.129449	0.168405	0.0048575	0.555092	0.647562	comm_normal
BAB1_0773	Lipocalin-related protein and Bos/Can/Equ allergen:Ppx/GppA phosphatase	-0.566234	0.00894091	0.0148542	-0.524174	0.0045818	0.0273186	comm_normal
BAB1_0776	conserved hypothetical protein	-2.55969	1.00416e-16	9.4115e-16	-1.8304	6.03e-08	3.89e-06	comm_down
BAB1_0779	conserved hypothetical protein	0.15158	0.541806	0.597522	-0.439239	0.49243	0.611241	comm_normal
BAB1_0781	Enoyl-CoA hydratase/isomerase	1.5887	1.22931e-15	1.01312e-14	-1.07621	0.0788347	0.211766	T_up_P_normal
BAB1_0785	Putative peptidoglycan binding domain 1:Twin-arginine translocation pathway signal	-1.65994	1.72261e-16	1.57482e-15	-0.175619	0.474994	0.601488	T_down_P_normal
BAB1_0794	SmpA/OmlA	0.660121	0.0490062	0.0705518	-0.455487	0.311687	0.475392	comm_normal
BAB1_0795	Ubiquinol-cytochrome C chaperone	-0.555951	0.100214	0.134233	-0.0665505	0.261889	0.429473	comm_normal
BAB1_0796	conserved hypothetical protein	-0.188043	0.521248	0.579626	0.146012	0.663272	0.722074	comm_normal
BAB1_0800	Bacterial regulatory protein, MerR family	2.05633	2.52313e-15	2.01971e-14	0.0268338	0.523211	0.628988	T_up_P_normal
BAB1_0804	Polysaccharide export protein	0.937317	0.000607165	0.00123126	0.230017	0.258226	0.425155	comm_normal
BAB1_0805	conserved domain protein	0.0373526	0.842878	0.866975	0.0269555	0.750551	0.787182	comm_normal
BAB1_0809	Putative agmatinase:Arginase/agmatinase/formiminoglutamase	1.36602	4.08126e-05	9.78216e-05	0.498045	0.21238	0.381322	T_up_P_normal
BAB1_0812	Phenylacetic acid degradation-related protein:Thioesterase superfamily	-0.399785	0.13785	0.177676	-0.63475	0.350447	0.505222	comm_normal
BAB1_0813	Cys/Met metabolism pyridoxal-phosphate-dependent enzymes:O-acetylhomoserine/O-acetylserine sulfhydrylase	0.564985	0.0308044	0.0461702	1.22428	0.000532638	0.00536016	T_normal_P_up
BAB1_0816	conserved hypothetical protein	1.21472	0.000780794	0.00155416	-0.0533035	0.872426	0.88443	T_up_P_normal
BAB1_0817	conserved hypothetical protein	1.81139	3.31799e-08	1.23082e-07	0.99982	0.0729208	0.201105	T_up_P_normal
BAB1_0819	conserved hypothetical protein	1.51118	0.00560178	0.00968158	0.106433	0.741988	0.782334	T_up_P_normal
BAB1_0827	Respiratory-chain NADH dehydrogenase, 51 kDa subunit	-2.28763	1.00946e-05	2.64913e-05	0.39638	0.293722	0.460798	T_down_P_normal
BAB1_0833	NADH-Ubiquinone oxidoreductase (complex I), chain 5/L, N-terminal:NADH/Ubiquinone/plastoquinone (complex I):NADH-ubiquinone o...	-4.16218	7.26645e-20	9.46052e-19	0.315307	0.167468	0.329751	T_down_P_normal
BAB1_0836	Biotin protein ligase, C-terminal:Biotin/lipoate A/B protein ligase domain:Biotin--acetyl-CoA-carboxylase ligase	-2.24772	1.62673e-07	5.53156e-07	0.168226	0.379243	0.529483	T_down_P_normal
BAB1_0837	Beta-lactamase-like	-0.96694	0.0156332	0.0248026	0.55565	0.0709793	0.197345	comm_normal
BAB1_0838	Glyoxalase/Bleomycin resistance protein/dioxygenase domain	1.48155	2.82749e-05	6.90569e-05	0.0269504	0.441536	0.577923	T_up_P_normal
BAB1_0843	Bacterial general secretion pathway protein H:Protein of unknown function DUF214	-1.50997	0.000143876	0.000321367	0.31746	0.21944	0.388255	T_down_P_normal
BAB1_0845	Phosphoesterase PHP, N-terminal:PHP domain C-terminal region:OB-fold nucleic acid binding domain:DNA polymerase III alpha sub...	1.3166	4.13398e-17	4.0924e-16	0.0175779	0.388382	0.537739	T_up_P_normal
BAB1_0846	conserved hypothetical protein	0.82191	0.0792275	0.108824	0.383479	0.324423	0.48468	comm_normal
BAB1_0847	conserved hypothetical protein	0.115361	0.638298	0.687176	-0.268471	0.25057	0.416539	comm_normal
BAB1_0853	Inositol phosphatase/fructose-1,6-bisphosphatase:Inositol monophosphatase	-1.69355	5.33432e-10	2.48588e-09	-0.606284	0.159679	0.320758	T_down_P_normal
BAB1_0854	Tetracycline resistance protein TetB:Drug resistance transporter Bcr/CflA subfamily:General substrate transporter:Major facil...	-1.2625	0.000341215	0.000723057	0.0403632	0.710329	0.755365	T_down_P_normal
BAB1_0855	Glutaredoxin:Glutaredoxin-related protein	2.53962	1.49289e-19	1.8779e-18	1.72469	0.118319	0.265872	T_up_P_normal
BAB1_0856	ATP/GTP-binding site motif A (P-loop):BolA-like protein	2.26332	9.46917e-26	2.11226e-24	0.422596	0.521552	0.627383	T_up_P_normal
BAB1_0858	lipoprotein, putative	-2.59449	1.22077e-10	6.17023e-10	-0.619822	0.310155	0.475372	T_down_P_normal
BAB1_0859	Glutathione S-transferase, N-terminal:Glutathione S-transferase, C-terminal	-1.32273	0.000153497	0.000341263	-0.9131	0.00990036	0.0482581	T_down_P_normal
BAB1_0863	conserved hypothetical protein	1.52217	9.68389e-14	6.76457e-13	0.00880089	0.548279	0.644501	T_up_P_normal
BAB1_0864	HpcH/HpaI aldolase	1.51094	8.53167e-08	3.00811e-07	-0.395482	0.0605862	0.176041	T_up_P_normal
BAB1_0865	conserved hypothetical protein	0.467867	0.17661	0.222407	0.664786	0.322269	0.484026	comm_normal
BAB1_0867	Glyoxalase/Bleomycin resistance protein/dioxygenase domain	3.0212	1.08682e-19	1.38798e-18	-0.223082	0.430151	0.569577	T_up_P_normal
BAB1_0870	Bacterial lipid A biosynthesis acyltransferase	-2.78266	2.21743e-16	1.98383e-15	0.0220885	0.311782	0.475392	T_down_P_normal
BAB1_0871	Zinc-containing alcohol dehydrogenase superfamily:Glucose/ribitol dehydrogenase	-2.85716	3.6673e-10	1.75047e-09	-0.616344	0.0831476	0.216754	T_down_P_normal
BAB1_0872	Beta-ketoacyl synthase:ATP/GTP-binding site motif A (P-loop)	-2.10177	1.64291e-07	5.58088e-07	-0.125981	0.129492	0.281651	T_down_P_normal
BAB1_0873	Beta-ketoacyl synthase	-1.10022	0.000335409	0.00071122	-1.38143	0.0093411	0.0461021	comm_down
BAB1_0874	Acyl carrier protein (ACP):Phosphopantetheine attachment site:Phosphopantetheine-binding domain	0.213447	0.589301	0.641445	-1.08715	0.023898	0.0933742	comm_normal
BAB1_0875		1.80914	1.11904e-06	3.39158e-06	-4.96238	0.00147045	0.0118963	T_up_P_down
BAB1_0878	conserved hypothetical protein	-0.385385	0.315978	0.372932	0.0941201	0.624608	0.696146	comm_normal
BAB1_0880	Haloacid dehalogenase/epoxide hydrolase:Haloacid dehalogenase-like hydrolase:HAD-superfamily hydrolase, subfamily IIB:HAD-sup...	0.546494	0.00132408	0.00252299	-0.369318	0.246586	0.413372	comm_normal
BAB1_0881	Solute-binding protein/glutamate receptor:Ionotropic glutamate receptor:Bacterial extracellular solute-binding protein, family 3	0.957499	1.20603e-05	3.11613e-05	0.739202	0.0892958	0.226294	comm_normal
BAB1_0883	Eukaryotic/viral aspartic protease, active site	1.07533	4.94469e-06	1.36509e-05	0.181875	0.31712	0.479985	T_up_P_normal
BAB1_0887	Bacterial regulatory proteins, AsnC family	0.698962	0.100758	0.134908	-1.63902	0.000246251	0.00286205	T_normal_P_down
BAB1_0893	Protein of unknown function DUF533	3.02624	3.70224e-15	2.88758e-14	0.448117	0.0927012	0.230969	T_up_P_normal
BAB1_0894	Protein of unknown function, HesB/YadR/YfhF	1.41776	3.15178e-11	1.70369e-10	-1.12937	0.437964	0.576194	T_up_P_normal
BAB1_0897	Antifreeze protein, type I	-2.24284	2.94458e-17	2.94987e-16	0.0275135	0.598107	0.678337	T_down_P_normal
BAB1_0898	Glycoside hydrolase, family 3, N-terminal	0.0479732	0.880612	0.899978	-0.852365	0.0903246	0.227521	comm_normal
BAB1_0899	Protein of unknown function DUF173	0.992731	2.50914e-08	9.4545e-08	0.784606	0.170403	0.333214	comm_normal
BAB1_0900	Conserved hypothetical protein 281	0.143959	0.491037	0.550054	0.542255	0.159076	0.319858	comm_normal
BAB1_0906	SAM (and some other nucleotide) binding motif:Rhodopsin-like GPCR superfamily:Protein-L-isoaspartate(D-aspartate) O-methyltra...	-1.89685	4.61698e-25	9.65525e-24	-1.0299	0.113255	0.259662	T_down_P_normal
BAB1_0907	Peptidoglycan-binding LysM:Peptidase M23/M37	-0.414858	0.363209	0.421539	-1.26122	4.02e-05	0.000668566	T_normal_P_down
BAB1_0908	ATP/GTP-binding site motif A (P-loop)	0.0271734	0.935827	0.945434	0.13024	0.254139	0.42044	comm_normal
BAB1_0911	conserved hypothetical protein	-2.08025	5.52611e-17	5.38782e-16	-0.115154	0.338493	0.496311	T_down_P_normal
BAB1_0912	conserved hypothetical protein	-1.42788	2.08213e-08	7.91682e-08	-0.421198	0.214164	0.383022	T_down_P_normal
BAB1_0914	conserved hypothetical protein	0.724064	0.235158	0.287692	-0.0134404	0.979015	0.980441	comm_normal
BAB1_0915	membrane protein, putative	0.237532	0.196475	0.244389	0.0229774	0.934311	0.938666	comm_normal
BAB1_0919	GCN5-related N-acetyltransferase	-1.6576	0.00063374	0.00128049	-0.0886421	0.272837	0.439394	T_down_P_normal
BAB1_0920	NADH:ubiquinone oxidoreductase 17.2 kD subunit	-0.254548	0.402074	0.461207	0.554988	0.296579	0.462809	comm_normal
BAB1_0922	conserved hypothetical protein	0.558718	0.051052	0.0730936	-0.330662	0.407182	0.553006	comm_normal
BAB1_0927	DSBA oxidoreductase	-2.72397	1.01087e-17	1.0537e-16	-1.95248	0.000583111	0.00572837	comm_down
BAB1_0928	TPR repeat	-2.07665	6.35273e-18	6.79112e-17	-0.0737455	0.405257	0.551726	T_down_P_normal
BAB1_0929	1-aminocyclopropane-1-carboxylate synthase:Aminotransferase, class I and II	0.304807	0.547764	0.602504	1.25718	0.000199155	0.0024311	T_normal_P_up
BAB1_0931	Cell wall hydrolase/autolysin	-1.84722	3.62299e-10	1.73179e-09	-0.392219	0.312844	0.476155	T_down_P_normal
BAB1_0932	Glycosyl transferase, family 51:Penicillin-binding protein, transpeptidase domain	-1.76863	4.02208e-12	2.38193e-11	1.59316	1.49e-07	7.3e-06	T_down_P_up
BAB1_0940	Protein of unknown function DUF455	-1.61422	1.06677e-08	4.17966e-08	-0.232883	0.271315	0.438468	T_down_P_normal
BAB1_0946	Esterase/lipase/thioesterase, active site	0.641341	0.00773584	0.0130399	0.112487	0.352519	0.507238	comm_normal
BAB1_0947	Aminotransferase, class V	2.27653	1.65535e-22	2.70185e-21	-0.0559456	0.227603	0.39615	T_up_P_normal
BAB1_0948	Protein of unknown function UPF0051	1.69449	1	1	0.375293	0.104098	0.247412	comm_normal
BAB1_0949	ATP/GTP-binding site motif A (P-loop):ABC transporter:AAA ATPase	0.583625	1	1	0.0322915	0.462037	0.593883	comm_normal
BAB1_0950	Protein of unknown function UPF0051	-0.902413	1	1	-0.450103	0.22113	0.389242	comm_normal
BAB1_0951	Aminotransferase, class V	-1.29183	0.00425187	0.00748702	-1.01918	0.000735094	0.00680044	comm_down
BAB1_0952	Protein of unknown function DUF59	0.781932	3.35374e-05	8.1316e-05	-0.412072	0.585893	0.670753	comm_normal
BAB1_0953	Glycosyl transferase, family 2	0.055338	0.825631	0.853169	-0.0559456	0.324031	0.48468	comm_normal
BAB1_0955	ATP-dependent helicase, DEAD-box:DEAD/DEAH box helicase:Helicase, C-terminal:ATP/GTP-binding site motif A (P-loop)	-1.00078	0.0492301	0.0707577	0.708106	0.00744242	0.0404045	comm_normal
BAB1_0956	Protein of unknown function, HesB/YadR/YfhF	1.80631	2.58358e-07	8.51691e-07	0.659697	0.211241	0.380936	T_up_P_normal
BAB1_0960	Heavy metal transport/detoxification protein:Heavy metal binding	5.5276	1.11331e-15	9.22061e-15	-0.654614	0.374269	0.525249	T_up_P_normal
BAB1_0962	SAM (and some other nucleotide) binding motif:Protein-L-isoaspartate(D-aspartate) O-methyltransferase:Site-specific DNA-methy...	0.805045	0.0232854	0.0357235	0.817517	0.102543	0.246323	comm_normal
BAB1_0963	Outer membrane efflux protein	-0.770468	0.00393904	0.00697357	0.869706	0.0076773	0.0411087	comm_normal
BAB1_0964	conserved hypothetical protein	0.452809	0.00783012	0.0131722	0.147029	0.643193	0.707306	comm_normal
BAB1_0974	conserved hypothetical protein	2.1129	5.84342e-18	6.28684e-17	-0.667533	0.300534	0.465817	T_up_P_normal
BAB1_0977	Fumarate lyase:Fe-S type hydro-lyases tartrate/fumarate alpha region:Fe-S type hydro-lyases tartrate/fumarate beta region	-0.388898	0.433534	0.493067	0.744369	0.0293563	0.107406	comm_normal
BAB1_0983	Phage integrase	-1.46945	6.9123e-22	1.06094e-20	1.7804	0.0819808	0.216274	T_down_P_normal
BAB1_0991	conserved hypothetical protein	-1.19373	3.73948e-05	9.02112e-05	-0.32699	0.694848	0.743116	T_down_P_normal
BAB1_0993	conserved hypothetical protein	1.09287	0.012171	0.0197211	0.849892	0.0966129	0.236995	T_up_P_normal
BAB1_0999	glycosyltransferase	-2.32513	5.79087e-22	9.01221e-21	-0.930707	0.00112551	0.00959471	T_down_P_normal
BAB1_1000	Glycosyl transferase, group 1	-1.69823	1.90807e-09	8.14338e-09	-1.00886	0.00261331	0.0177929	comm_down
BAB1_1008	Arsenate reductase:Arsenate reductase and related	-0.52657	0.00228588	0.0042164	-1.32029	0.00928558	0.045938	T_normal_P_down
BAB1_1010	D-alanyl-D-alanine carboxypeptidase 1, S11 family	-0.400831	0.108907	0.144661	0.0176568	0.715139	0.759697	comm_normal
BAB1_1012	Replication factor C conserved domain	0.00068411	0.997636	0.997636	0.0911733	0.277525	0.444311	comm_normal
BAB1_1015	TatD-related deoxyribonuclease	-1.24143	0.017338	0.0273131	0.00871938	0.670366	0.727111	T_down_P_normal
BAB1_1016	Beta-lactamase-like	-1.57933	0.000690012	0.00138416	-0.146001	0.201398	0.370638	T_down_P_normal
BAB1_1019	RNA-binding S4:Pseudouridine synthase:Pseudouridine synthase, Rlu:Pseudouridine synthase, RluD	-0.103869	0.743304	0.78302	0.458127	0.047875	0.150844	comm_normal
BAB1_1021	Haloacid dehalogenase-like hydrolase:HAD-superfamily hydrolase, subfamily IA, variant 3:HAD-superfamily hydrolase, subfamily ...	-0.163928	0.574853	0.628581	-0.319058	0.592904	0.675034	comm_normal
BAB1_1022	Beta tubulin	-1.10898	5.97351e-06	1.61972e-05	0.620942	0.0885293	0.225198	T_down_P_normal
BAB1_1029	conserved hypothetical protein	-0.667238	0.0588488	0.0829785	0.38278	0.304654	0.470787	comm_normal
BAB1_1030	Pyridine nucleotide-disulphide oxidoreductase, class-II:Mercuric reductase:ATP-dependent DNA ligase:Pyridine nucleotide-disul...	1.04091	4.46813e-07	1.4171e-06	1.42302	0.00530289	0.0308165	comm_up
BAB1_1031	Aminoacyl-tRNA synthetase, class I:DAHP synthetase, classII	-1.08674	1.1602e-10	5.88188e-10	-0.473873	0.0278871	0.104223	T_down_P_normal
BAB1_1035	Proline-rich extensin	0.633296	0.0298366	0.044889	0.890604	0.14094	0.295073	comm_normal
BAB1_1036	Malic oxidoreductase:Phosphate acetyl/butaryl transferase	-1.05634	0.00028508	0.000614216	0.0264634	0.843106	0.86148	T_down_P_normal
BAB1_1037	Mandelate racemase/muconate lactonizing enzyme	-0.488681	0.066874	0.0930397	0.634413	0.0410322	0.136612	comm_normal
BAB1_1038	Sulfate transporter/antisigma-factor antagonist STAS:Protein of unknown function DUF140	0.961922	2.19204e-07	7.3419e-07	-0.012788	0.640508	0.705859	comm_normal
BAB1_1039	ATP/GTP-binding site motif A (P-loop):ABC transporter:AAA ATPase	-0.409897	0.099319	0.133142	0.210655	0.146386	0.302599	comm_normal
BAB1_1040	Mce4/Rv3499c/MTV023.06c protein	-1.18015	2.74554e-10	1.33332e-09	0.388295	0.158527	0.319065	T_down_P_normal
BAB1_1041	Protein of unknown function DUF330	-1.90414	1.70192e-26	4.09684e-25	-0.12578	0.49489	0.613556	T_down_P_normal
BAB1_1043		-1.01352	4.78371e-10	2.24807e-09	1.52156	7.91e-08	4.66e-06	T_down_P_up
BAB1_1045	Cytochrome c heme-binding site:Ferredoxin:Adrenodoxin	1.01632	0.00588445	0.0101439	-1.37533	0.0284599	0.10598	T_up_P_normal
BAB1_1048	conserved hypothetical protein	-0.965953	2.20824e-09	9.37661e-09	0.640821	0.249498	0.415494	comm_normal
BAB1_1049	Dihydropteroate synthase, DHPS:Dihydropteroate synthase	0.416382	0.0341846	0.0507011	0.309736	0.342269	0.499364	comm_normal
BAB1_1050	Dihydroneopterin aldolase family:Dihydroneopterin aldolase	0.112138	0.690619	0.735225	-0.107009	0.336976	0.494791	comm_normal
BAB1_1053	Conserved hypothetical protein 1620	0.996923	6.55988e-05	0.000152957	0.512977	0.174724	0.339733	comm_normal
BAB1_1054	ATP/GTP-binding site motif A (P-loop):YcjX-like protein	2.08467	5.04153e-07	1.58841e-06	1.58532	5.37e-07	1.94e-05	comm_up
BAB1_1055	conserved hypothetical protein	0.714082	0.0596296	0.0840087	-0.491884	0.211492	0.381051	comm_normal
BAB1_1058	Proline-rich region:Proline-rich extensin	-0.797201	0.00775954	0.0130666	-0.715021	0.040256	0.135699	comm_normal
BAB1_1060	NAD binding site:Adrenodoxin reductase:Pyridine nucleotide-disulphide oxidoreductase, class I:FAD-dependent pyridine nucleoti...	-0.265357	0.259989	0.314961	0.108463	0.835163	0.856758	comm_normal
BAB1_1061	Beta-lactamase	-0.125084	0.615759	0.666305	-1.62298	0.00839612	0.0432746	T_normal_P_down
BAB1_1062	Mechanosensitive (MS) ion channel	-1.12297	5.09502e-07	1.60225e-06	0.0678895	0.361827	0.514429	T_down_P_normal
BAB1_1063	Ribonucleotide reductase large subunit	-0.832116	0.0190174	0.0296516	0.457727	0.0999327	0.242542	comm_normal
BAB1_1065	NUDIX hydrolase	-0.199497	0.360776	0.419151	-0.0993568	0.342578	0.499462	comm_normal
BAB1_1068	Universal stress protein (Usp)	0.556673	0.188275	0.235239	-0.321193	0.0736613	0.202079	comm_normal
BAB1_1069	Molybdenum cofactor biosynthesis protein	0.665456	0.000218895	0.00047902	0.102329	0.576013	0.662274	comm_normal
BAB1_1070	Flavodoxin	-0.238365	0.434846	0.494225	1.95558	1.16e-05	0.000227488	T_normal_P_up
BAB1_1073	Cysteine synthase/cystathionine beta-synthase P-phosphate attachment site:Pyridoxal-5'-phosphate-dependent enzyme, beta family	0.440424	0.270436	0.326317	0.309969	0.700725	0.748238	comm_normal
BAB1_1074	Alanyl-transfer RNA synthetase	-0.351539	0.416132	0.475863	0.0443985	0.182209	0.34783	comm_normal
BAB1_1075	Thiosulfate sulfurtransferase:Rhodanese-like	-0.355313	0.0892926	0.121186	1.04143	0.00616486	0.0344664	T_normal_P_up
BAB1_1076	GCN5-related N-acetyltransferase	-0.303378	0.235055	0.287692	0.757614	0.101177	0.244699	comm_normal
BAB1_1077	Acetyl-CoA hydrolase/transferase	1.87196	0.00331637	0.0059563	-0.581668	0.0835823	0.216893	T_up_P_normal
BAB1_1085	SAM (and some other nucleotide) binding motif:TPR repeat	1.0774	0.000564951	0.00114983	-0.372617	0.187304	0.355155	T_up_P_normal
BAB1_1089	ATP/GTP-binding site motif A (P-loop):MazG family protein	1.30165	2.28474e-07	7.60669e-07	-0.122388	0.478864	0.602867	T_up_P_normal
BAB1_1090	nitrilotriacetate monooxygenase component B	-2.10235	8.25569e-29	2.30196e-27	-0.492138	0.324451	0.48468	T_down_P_normal
BAB1_1091	Nitroreductase family	-0.769489	0.000358693	0.000759131	1.21705	0.00455157	0.0272171	T_normal_P_up
BAB1_1092	conserved hypothetical protein	0.106692	0.626693	0.675988	0.283051	0.47414	0.601488	comm_normal
BAB1_1095	Protein of unknown function DUF37	0.368349	0.0740867	0.102224	-0.292482	0.630832	0.701567	comm_normal
BAB1_1096	Nitrogen-fixing NifU-like, N-terminal	0.752515	3.42636e-06	9.74051e-06	0.872462	0.0307472	0.110894	comm_normal
BAB1_1099	Patatin	-0.793511	2.03745e-05	5.08375e-05	0.310924	0.20599	0.375073	comm_normal
BAB1_1109	Acyl-CoA dehydrogenase:Acyl-CoA dehydrogenase, C-terminal:Acyl-CoA dehydrogenase, central domain:Acyl-CoA dehydrogenase, N-te...	-1.62148	5.61603e-06	1.53273e-05	-0.187284	0.445879	0.581446	T_down_P_normal
BAB1_1111	Bacterial luciferase	-1.48259	2.86665e-10	1.39012e-09	0.0620338	0.118009	0.265778	T_down_P_normal
BAB1_1112	Acriflavin resistance protein	-2.0464	6.59043e-14	4.69182e-13	1.89125	1.09e-05	0.000216306	T_down_P_up
BAB1_1113	conserved hypothetical protein	0.107439	0.642163	0.690623	1.80513	0.000443705	0.00459982	T_normal_P_up
BAB1_1114	Bacterial regulatory protein TetR, HTH motif	-1.12246	9.49258e-05	0.000216659	-0.0827946	0.418329	0.559738	T_down_P_normal
BAB1_1117	ATP/GTP-binding site motif A (P-loop):Peptidyl-prolyl cis-trans isomerase, cyclophilin type	-0.426213	0.0277704	0.0420261	-0.245742	0.195567	0.364531	comm_normal
BAB1_1122	Multiple antibiotic resistance (MarC)-related proteins	-1.01163	1.13861e-06	3.44778e-06	0.33204	0.644847	0.707993	T_down_P_normal
BAB1_1124	Bacterial regulatory protein, GntR family	-1.05156	0.00298785	0.00540398	-0.696015	0.158304	0.318928	T_down_P_normal
BAB1_1129	Histone-like bacterial DNA-binding protein	0.0590089	0.90603	0.920333	-1.61535	0.00190992	0.0143802	T_normal_P_down
BAB1_1137	NAD binding site:TrkA-N:TrkA potassium uptake protein:TrkA-C	-0.0109798	0.958918	0.964492	-0.0344993	0.267518	0.435932	comm_normal
BAB1_1138	CbxX/CfqX superfamily:Chaperonin clpA/B:Response regulator receiver:Sigma-54 factor interaction domain:Helix-turn-helix, Fis-...	-0.916119	0.00265416	0.00485025	-0.667382	0.00631494	0.03521	comm_normal
BAB1_1141	ATP-binding region, ATPase-like:Histidine kinase A, N-terminal:Bacterial sensor protein, C-terminal:Histidine kinase	-1.20944	1.14612e-08	4.47125e-08	-2.25883	1.79e-06	4.86e-05	comm_down
BAB1_1142	Protein of unknown function UPF0034:FMN/related compound-binding core:Putative TIM-barrel protein nifR3 family	-0.911349	0.000811128	0.00160814	-0.704637	0.108869	0.254787	comm_normal
BAB1_1144	CinA, C-terminal	-1.83687	1.22127e-13	8.44294e-13	0.210352	0.416479	0.559244	T_down_P_normal
BAB1_1146	Protein of unknown function UPF0083	-1.46463	3.64125e-07	1.17038e-06	-0.00448687	0.8274	0.85216	T_down_P_normal
BAB1_1149	Pyridine nucleotide-disulphide oxidoreductase, class-II:Mercuric reductase:Pyridine nucleotide-disulphide oxidoreductase, cla...	-4.05498	2.21155e-57	3.69992e-55	-0.966731	0.00117645	0.00994675	T_down_P_normal
BAB1_1151	Biotin/lipoyl attachment:2-oxo acid dehydrogenase, acyltransferase component, lipoyl-binding:Transketolase, central region:Tr...	-2.49733	3.65043e-30	1.13096e-28	-2.58877	2.09e-05	0.000364599	comm_down
BAB1_1153	Septum formation initiator	-0.884808	0.000379837	0.00079933	0.318752	0.518179	0.626445	comm_normal
BAB1_1154	SAM (and some other nucleotide) binding motif:Site-specific DNA-methyltransferase (cytosine-N4-specific)	1.22297	6.02212e-07	1.87442e-06	0.146012	0.834798	0.856758	T_up_P_normal
BAB1_1159	ErfK/YbiS/YcfS/YnhG	-0.705239	0.000604128	0.00122659	-0.512115	0.0536732	0.163428	comm_normal
BAB1_1160	Preprotein translocase SecG subunit	0.121572	0.782572	0.815728	-0.3352	0.498103	0.614545	comm_normal
BAB1_1162	peptidyl-prolyl cis-trans isomerase D	-1.60509	2.54557e-05	6.2906e-05	0.919753	0.000499032	0.00509655	T_down_P_normal
BAB1_1172	conserved hypothetical protein	-2.09659	1.04359e-05	2.73015e-05	-0.256389	0.311408	0.475392	T_down_P_normal
BAB1_1178	Mammalian sterol-regulatory element binding protein (SREBP) site 2 protease:PDZ/DHR/GLGF domain:Zinc metalloprotease (putativ...	-1.44169	4.85514e-08	1.76383e-07	-0.388578	0.0694191	0.194317	T_down_P_normal
BAB1_1180	RNA-binding region RNP-1 (RNA recognition motif):Di-trans-poly-cis-decaprenylcistransferase	0.538849	0.00483098	0.00845422	-1.21799	0.0103079	0.0494537	T_normal_P_down
BAB1_1186	ATP/GTP-binding site motif A (P-loop)	-0.881341	0.00610378	0.0104756	-1.51721	4.19e-06	9.37e-05	T_normal_P_down
BAB1_1187	Endoribonuclease L-PSP	-0.503716	0.0821577	0.112387	1.22674	0.214732	0.383114	comm_normal
BAB1_1188	Glycerophosphoryl diester phosphodiesterase	-0.517134	0.108861	0.144658	0.221347	0.171926	0.335239	comm_normal
BAB1_1189	Protein of unknown function DUF482	-0.691971	0.0142178	0.0227187	0.141812	0.477316	0.602633	comm_normal
BAB1_1190	Histidine triad (HIT) protein	-0.0546951	0.868955	0.889696	-0.0440632	0.603541	0.681827	comm_normal
BAB1_1195	conserved hypothetical protein	1.0347	0.000298357	0.000639528	0.0490706	0.503265	0.617263	T_up_P_normal
BAB1_1199	Protein of unknown function DUF218	2.25834	6.72124e-14	4.76467e-13	-0.0665301	0.57766	0.663537	T_up_P_normal
BAB1_1201	Bacterial regulatory protein, MerR family	0.371204	0.0664914	0.0926614	0.158336	0.360933	0.513955	comm_normal
BAB1_1202	conserved hypothetical protein	0.649649	0.0140419	0.0224912	0.225738	0.562471	0.652264	comm_normal
BAB1_1209	Helix-turn-helix motif	0.505013	0.00150142	0.0028431	-0.299902	0.365318	0.517262	comm_normal
BAB1_1210	Carboxyl transferase family:Acetyl-CoA carboxylase carboxyl transferase, beta subunit	1.87216	1.10429e-07	3.84091e-07	-1.40841	0.051329	0.158521	T_up_P_normal
BAB1_1211	Biotin/lipoyl attachment:Biotin-requiring enzyme, attachment site:Carbamoyl-phosphate synthase L chain, ATP-binding:Carbamoyl...	-0.919078	5.05775e-06	1.39171e-05	0.290709	0.112988	0.259662	comm_normal
BAB1_1213	conserved hypothetical protein	0.950364	0.0308123	0.0461702	1.80115	0.034027	0.118358	comm_normal
BAB1_1214	membrane protein, putative	-5.33884	5.4372e-38	2.84264e-36	-4.0697	8.01e-06	0.00016525	comm_down
BAB1_1216	Tetracycline resistance protein TetB	-4.10564	2.08681e-16	1.87701e-15	-0.114933	8.88e-16	1.83e-12	T_down_P_normal
BAB1_1219	Family of unknown function ThiJ/PfpI:Intracellular protease PfpI	0.938542	0.118632	0.155725	-1.08975	0.460201	0.592935	comm_normal
BAB1_1220	conserved domain protein	-0.495299	0.368324	0.426588	-0.0440257	0.934571	0.938666	comm_normal
BAB1_1221	Isocitrate/isopropylmalate dehydrogenase:Isocitrate dehydrogenase NADP-dependent, eukaryotic	-3.09308	4.07184e-13	2.64039e-12	-1.52649	0.000357641	0.00386735	comm_down
BAB1_1226	MotY protein:Bacterial outer membrane protein:OmpA/MotB domain	-2.27795	1.99926e-29	5.97279e-28	-1.05711	0.0239671	0.093467	T_down_P_normal
BAB1_1227	transcriptional regulatory protein	-0.675317	7.39317e-05	0.000170839	-1.53263	0.122046	0.271901	comm_normal
BAB1_1228	Shikimate kinase:Replication factor C conserved domain:ATP/GTP-binding site motif A (P-loop):AAA ATPase:AAA ATPase, central r...	0.398563	0.132775	0.172063	0.220125	0.356329	0.510539	comm_normal
BAB1_1229	Serine proteases, V8 family:Serine protease, trypsin family:PDZ/DHR/GLGF domain:HtrA/DegQ protease	-0.899982	0.00029986	0.000641926	-1.50621	0.000246943	0.00286205	T_normal_P_down
BAB1_1274	CBS domain	2.75891	7.122e-08	2.53243e-07	1.02673	0.00604735	0.0339937	comm_up
BAB1_1275	Rhomboid-like protein	-0.670518	0.00657041	0.0112052	0.0264837	0.955578	0.9579	comm_normal
BAB1_1279	Bacterial transferase hexapeptide repeat	1.55974	6.58809e-19	7.73465e-18	2.46819	0.0058032	0.0329807	comm_up
BAB1_1280	conserved hypothetical protein	0.582749	0.117768	0.154771	1.29531	0.0396436	0.133854	comm_normal
BAB1_1281	WW/Rsp5/WWP domain:Bacterial transferase hexapeptide repeat:Serine O-acetyltransferase	-0.0407684	0.885953	0.90378	-1.16235	0.00428072	0.0259739	T_normal_P_down
BAB1_1282	Alpha/beta hydrolase fold:Esterase/lipase/thioesterase, active site:Prolyl aminopeptidase S33:Alpha/beta hydrolase	0.452867	0.0752315	0.103603	-0.308918	0.241484	0.408322	comm_normal
BAB1_1283	Protein of unknown function DUF192	1.52408	6.52921e-06	1.759e-05	0.275624	0.103042	0.246323	T_up_P_normal
BAB1_1284	Cold-shock DNA-binding domain	0.987495	2.39402e-07	7.92322e-07	-0.00863147	0.872911	0.884487	comm_normal
BAB1_1293	Homoserine dehydrogenase:Amino acid-binding ACT:Homoserine dehydrogenase, NAD binding domain	-0.583447	0.0384781	0.056493	0.492025	0.303661	0.47031	comm_normal
BAB1_1294	Aminotransferase, class-I:Aminotransferase, class I and II	-0.262393	0.41381	0.473993	0.100865	0.606503	0.683714	comm_normal
BAB1_1295	conserved hypothetical protein	1.04037	3.54189e-11	1.9084e-10	0.545798	0.0101974	0.0490377	T_up_P_normal
BAB1_1297	conserved hypothetical protein	2.23123	4.68923e-13	3.02315e-12	-0.352865	0.443862	0.580283	T_up_P_normal
BAB1_1302	membrane protein, putative	-0.203831	0.752431	0.789619	-1.77688	0.000160024	0.00200078	T_normal_P_down
BAB1_1303	SAM (and some other nucleotide) binding motif:Uroporphyrin-III C/tetrapyrrole (Corrin/Porphyrin) methyltransferase:Precorrin-...	2.20443	1.15973e-22	1.92102e-21	0.0604361	0.476626	0.60213	T_up_P_normal
BAB1_1304	Nitrite/sulfite reductase ferredoxin-like half domain:Nitrite and sulfite reductase iron-sulfur/siroheme-binding site:Nitrite...	0.405986	0.165394	0.209387	0.357384	0.0947916	0.234479	comm_normal
BAB1_1305	Precorrin-8X methylmutase CbiC/CobH	-0.527478	0.1288	0.167625	-0.695399	0.0413418	0.13734	comm_normal
BAB1_1307	Uroporphyrin-III C/tetrapyrrole (Corrin/Porphyrin) methyltransferase:Cobalamin (vitamin B12) biosynthesis CbiG protein:Precor...	-2.31659	1.43712e-06	4.27052e-06	0.0146597	0.865003	0.878754	T_down_P_normal
BAB1_1308		-1.31616	0.00186066	0.00348002	0.411012	0.310975	0.475392	T_down_P_normal
BAB1_1313	Leu/Ile/Val-binding protein family	1.37089	8.93507e-06	2.36151e-05	-0.00448687	0.596947	0.678091	T_up_P_normal
BAB1_1317	Uroporphyrin-III C/tetrapyrrole (Corrin/Porphyrin) methyltransferase:Uroporphiryn-III C-methyltransferase:Uroporphyrin-III C-...	1.13649	1.43539e-05	3.6775e-05	-0.0746191	0.164314	0.326885	T_up_P_normal
BAB1_1320	Uroporphyrin-III C/tetrapyrrole (Corrin/Porphyrin) methyltransferase:Uroporphiryn-III C-methyltransferase:Pecorrin-4 C11-meth...	0.894612	9.95189e-08	3.46865e-07	-0.180671	0.4494	0.584732	comm_normal
BAB1_1322	conserved hypothetical protein	1.66255	9.45439e-13	5.89095e-12	0.650469	0.197272	0.365653	T_up_P_normal
BAB1_1327	Dynamin:ATP/GTP-binding site motif A (P-loop):Cobalamin synthesis protein/P47K	1.64269	4.67489e-21	6.6847e-20	-1.79953	0.000120129	0.00161978	T_up_P_down
BAB1_1333	Acyl-CoA dehydrogenase:Acyl-CoA dehydrogenase, C-terminal:Acyl-CoA dehydrogenase, central domain:Acyl-CoA dehydrogenase, N-te...	0.868747	0.120302	0.157732	-1.01967	0.000557748	0.00553189	T_normal_P_down
BAB1_1334	3-hydroxyisobutyrate dehydrogenase:6-phosphogluconate dehydrogenase, NAD binding domain:6-phosphogluconate dehydrogenase	0.280664	0.62817	0.677363	-0.199428	0.243334	0.409795	comm_normal
BAB1_1336	conserved hypothetical protein	2.51415	1.59303e-32	5.67051e-31	2.14652	0.409822	0.554964	T_up_P_normal
BAB1_1337	Bacterial regulatory protein LysR, HTH motif:LysR substrate binding domain	3.24902	1.97618e-40	1.37756e-38	2.70843	0.000477571	0.00490164	comm_up
BAB1_1341	conserved hypothetical protein	1.94653	5.74682e-24	1.06237e-22	0.82652	0.244098	0.410701	T_up_P_normal
BAB1_1342	Mechanosensitive (MS) ion channel:Mechanosensitive (MS) ion channel subdomain	-0.610084	0.0223167	0.0343634	1.18995	0.0046905	0.0278522	T_normal_P_up
BAB1_1345	Binding-protein-dependent transport systems inner membrane component:ATP/GTP-binding site motif A (P-loop):TrkA-N:Potassium e...	-0.558257	0.000640521	0.00129263	-0.163269	0.2208	0.389044	comm_normal
BAB1_1350	Binding-protein-dependent transport systems inner membrane component	-0.967851	0.101157	0.13528	-0.104925	0.805782	0.834017	comm_normal
BAB1_1351	Prokaryotic sulfate-/thiosulfate-binding protein:Bacterial extracellular solute-binding protein, family 1	-0.124533	0.847093	0.870394	0.697199	0.498041	0.614545	comm_normal
BAB1_1353	CBS domain:Transporter associated domain:Integral membrane protein TerC family	-1.37545	1.1503e-10	5.84053e-10	0.287843	0.519781	0.627081	T_down_P_normal
BAB1_1355	Calcium-binding EF-hand	-2.27462	6.28255e-08	2.24588e-07	-0.268949	0.251452	0.41767	T_down_P_normal
BAB1_1357	Short-chain dehydrogenase/reductase SDR:Glucose/ribitol dehydrogenase	0.694522	0.184952	0.231432	-4.40626	2.35e-05	0.000406143	T_normal_P_down
BAB1_1358	ATP/GTP-binding site motif A (P-loop):ABC transporter:AAA ATPase	-0.120783	0.829726	0.855551	-2.60363	0.135695	0.288561	comm_normal
BAB1_1362	Periplasmic binding protein/LacI transcriptional regulator	0.00646279	0.992928	0.993819	-2.38372	9.17e-09	7.57e-07	T_normal_P_down
BAB1_1363	Oxidoreductase, N-terminal:ATP/GTP-binding site motif A (P-loop):Oxidoreductase, C-terminal	0.655625	0.0986902	0.132458	-0.0220805	0.392783	0.54129	comm_normal
BAB1_1364	ATP/GTP-binding site motif A (P-loop):ABC transporter:AAA ATPase	0.322234	0.498102	0.557036	0.210919	0.233333	0.402144	comm_normal
BAB1_1366	Periplasmic binding protein	0.709716	0.126925	0.165442	-0.00407975	0.621687	0.694138	comm_normal
BAB1_1367	TonB-dependent receptor protein	2.46318	1.62544e-06	4.77919e-06	0.5618	0.0259094	0.0986181	T_up_P_normal
BAB1_1371	Gram-negative bacterial RTX secretion protein D:Secretion protein HlyD	3.56281	2.91834e-06	8.37458e-06	1.8369	0.0795968	0.213257	T_up_P_normal
BAB1_1383	Urea transporter	-2.13641	1.12873e-10	5.74845e-10	0.679761	0.250326	0.41647	T_down_P_normal
BAB1_1384	ATP-dependent DNA ligase	-1.50284	1.09781e-06	3.33025e-06	1.19248	0.13956	0.294088	T_down_P_normal
BAB1_1386	conserved hypothetical protein	-3.65531	1.21148e-28	3.32264e-27	1.25435	0.429555	0.569519	T_down_P_normal
BAB1_1387	Cobalt transport protein	-3.6721	7.46218e-27	1.82252e-25	0.403184	0.433151	0.572447	T_down_P_normal
BAB1_1388	ATP/GTP-binding site motif A (P-loop):ABC transporter:AAA ATPase	-2.60049	8.55102e-33	3.10997e-31	0.860799	0.0214371	0.085707	T_down_P_normal
BAB1_1391	conserved hypothetical protein	-2.73719	1.73902e-26	4.15626e-25	1.21991	0.00219377	0.0157192	T_down_P_up
BAB1_1392	conserved hypothetical protein	0.283733	0.353834	0.411713	-0.649673	0.0934499	0.232554	comm_normal
BAB1_1394	NUDIX hydrolase	0.102985	0.650907	0.698056	-0.865866	0.00128364	0.010678	comm_normal
BAB1_1395	Endonuclease/exonuclease/phosphatase family	-0.937094	0.0146033	0.02329	-0.33276	0.138472	0.292093	comm_normal
BAB1_1396	conserved domain protein	0.768019	0.0822306	0.112441	1.65603	0.0833817	0.216754	comm_normal
BAB1_1397	Aminotransferase, class I and II	-0.474566	0.301583	0.358764	-2.02927	6.2e-05	0.000920325	T_normal_P_down
BAB1_1400	Bacterial regulatory protein TetR, HTH motif	1.82538	0.0021379	0.00395435	-0.522194	0.0661073	0.187077	T_up_P_normal
BAB1_1405	conserved hypothetical protein	-0.821457	1.76196e-05	4.44275e-05	0.477873	0.455321	0.589289	comm_normal
BAB1_1406	ATP/GTP-binding site motif A (P-loop)	1.03343	0.0171402	0.0270269	-0.317751	0.237756	0.406387	T_up_P_normal
BAB1_1410	Phosphoserine phosphatase SerB:Haloacid dehalogenase-like hydrolase:HAD-superfamily hydrolase, subfamily IB (PSPase-like)	0.927309	0.00742071	0.0125593	0.00912504	0.708976	0.754704	comm_normal
BAB1_1411	NAD binding site:Pyridine nucleotide-disulphide oxidoreductase, class I:FAD-dependent pyridine nucleotide-disulphide oxidored...	-1.6062	4.8158e-08	1.75339e-07	0.0945124	0.349703	0.504855	T_down_P_normal
BAB1_1413	Serine proteases, V8 family:Serine protease, trypsin family:PDZ/DHR/GLGF domain:HtrA/DegQ protease:Glucose/ribitol dehydrogenase	-1.45288	5.11748e-06	1.40699e-05	-0.103379	0.525043	0.628988	T_down_P_normal
BAB1_1414	conserved hypothetical protein	-1.5753	1.58231e-08	6.10658e-08	-0.129817	0.601109	0.680993	T_down_P_normal
BAB1_1416	Band 7 protein:Stomatin	-1.45082	1.66088e-06	4.87484e-06	0.530253	0.182429	0.34783	T_down_P_normal
BAB1_1419	conserved hypothetical protein	1.29556	1.25009e-07	4.31662e-07	1.64204	0.0175829	0.074179	T_up_P_normal
BAB1_1422	Beta and gamma crystallin:Bacterial regulatory protein TetR, HTH motif	-2.30075	8.86137e-36	4.00678e-34	0.614416	0.102948	0.246323	T_down_P_normal
BAB1_1423	conserved hypothetical protein	0.843278	0.000386909	0.00081217	-0.693156	0.382267	0.531771	comm_normal
BAB1_1425	conserved hypothetical protein	2.53211	7.69528e-07	2.37094e-06	-0.0459102	0.297023	0.462809	T_up_P_normal
BAB1_1427	Alpha-isopropylmalate/homocitrate synthase:AsmA	1.17539	0.00137935	0.00261936	0.315758	0.010019	0.0485192	T_up_P_normal
BAB1_1429	FAD linked oxidase, C-terminal:FAD linked oxidase, N-terminal	-0.419611	0.0148174	0.0235977	0.254311	0.607329	0.683908	comm_normal
BAB1_1430	conserved hypothetical protein	-0.356145	0.0918375	0.124157	0.574483	0.38105	0.530794	comm_normal
BAB1_1431	conserved hypothetical protein	0.73076	0.123479	0.16158	-0.152902	0.439553	0.576477	comm_normal
BAB1_1432	UvrD/REP helicase:ATP/GTP-binding site motif A (P-loop)	-0.10588	0.669508	0.715482	0.550801	0.00306843	0.0199062	comm_normal
BAB1_1433	conserved hypothetical protein	1.73905	4.84723e-08	1.76292e-07	-1.28576	0.0445351	0.144006	T_up_P_normal
BAB1_1434	Bacterial transferase hexapeptide repeat	0.668512	0.00558336	0.00965973	0.970633	0.0549961	0.165555	comm_normal
BAB1_1435	Electron transport protein SCO1/SenC	3.98735	3.77393e-49	4.20919e-47	-4.48123	0.00554246	0.0319388	T_up_P_down
BAB1_1437	Metallopeptidase family M24	-0.919745	3.39029e-05	8.21427e-05	-0.598174	0.112811	0.259662	comm_normal
BAB1_1438	conserved hypothetical protein	-0.788824	0.00285912	0.00519079	0.989044	0.00593826	0.0334717	comm_normal
BAB1_1456	Beta-lactamase, class A:Penicillin-binding protein, transpeptidase domain:ATP/GTP-binding site motif A (P-loop):Penicillin-bi...	-2.34244	1.64935e-45	1.67234e-43	0.375266	0.057772	0.170019	T_down_P_normal
BAB1_1457	conserved hypothetical protein	-2.07602	3.10024e-24	5.7952e-23	0.345327	0.634528	0.703402	T_down_P_normal
BAB1_1462	Putative peptidoglycan binding domain 1:N-acetylmuramoyl-L-alanine amidase, family 2	-0.120128	0.565375	0.619027	0.284945	0.470313	0.598713	comm_normal
BAB1_1463	Heat shock protein DnaJ, N-terminal	1.2661	4.02593e-06	1.1339e-05	0.113884	0.268175	0.436313	T_up_P_normal
BAB1_1464	Antifreeze protein, type I	1.0472	0.00180267	0.00337913	0.0214237	0.262988	0.429568	T_up_P_normal
BAB1_1465	Glycoside hydrolase, family 25	-0.783733	0.014541	0.0232018	0.983691	0.0559166	0.166941	comm_normal
BAB1_1466	Putative peptidoglycan binding domain 1	-2.80494	7.06512e-45	6.56663e-43	-0.487192	0.0827174	0.216281	T_down_P_normal
BAB1_1469	SAM (and some other nucleotide) binding motif:Generic methyltransferase:Bacterial regulatory protein, ArsR family	-2.04172	1.53027e-09	6.66704e-09	-0.166966	0.134097	0.286791	T_down_P_normal
BAB1_1470	conserved hypothetical protein	-0.786308	0.0278053	0.0420599	-0.597089	0.125305	0.276179	comm_normal
BAB1_1474	ATP/GTP-binding site motif A (P-loop):ABC transporter:AAA ATPase	-1.30996	0.00558318	0.00965973	-0.432741	0.124846	0.275463	T_down_P_normal
BAB1_1476	Esterase/lipase/thioesterase, active site:Prolyl aminopeptidase S33	0.923579	0.00103674	0.00201565	0.241267	0.292911	0.460798	comm_normal
BAB1_1482	Phthalate dioxygenase reductase:Ferredoxin:Phenol hydroxylase reductase:Oxidoreductase FAD/NAD(P)-binding:Flavoprotein pyridi...	0.922842	1.75486e-05	4.42816e-05	0.211828	0.239037	0.407211	comm_normal
BAB1_1483	PhnA protein	0.282127	0.291607	0.347974	0.519672	0.294723	0.461348	comm_normal
BAB1_1484	Isochorismatase hydrolase family	0.794143	0.0105656	0.0173043	-0.435524	0.639578	0.70537	comm_normal
BAB1_1485	Protein of unknown function DUF475	0.153848	0.641146	0.690021	-0.379386	0.524244	0.628988	comm_normal
BAB1_1486	conserved hypothetical protein	0.247033	0.333834	0.390836	-0.326014	0.526766	0.628988	comm_normal
BAB1_1488	Choloylglycine hydrolase	-1.25172	4.73701e-06	1.31209e-05	-0.0479749	0.496226	0.613737	T_down_P_normal
BAB1_1489	conserved hypothetical protein	1.30626	5.83067e-15	4.48493e-14	-1.89479	2.54e-07	1.07e-05	T_up_P_down
BAB1_1492	conserved hypothetical protein	3.3698	1.97931e-17	2.01913e-16	-0.216044	0.26407	0.430994	T_up_P_normal
BAB1_1495	Antifreeze protein, type I	-1.47805	7.27351e-05	0.000168307	0.72123	0.28267	0.449959	T_down_P_normal
BAB1_1496	conserved hypothetical protein	-0.659787	0.00706146	0.0119816	0.574432	0.390622	0.540112	comm_normal
BAB1_1497	conserved hypothetical protein	0.0420312	0.821904	0.850105	0.559509	0.201738	0.370916	comm_normal
BAB1_1500	Na+/Pi-cotransporter	1.42116	2.76565e-06	7.9569e-06	0.468511	0.124224	0.274972	T_up_P_normal
BAB1_1501	GatB/Yqey	0.838352	0.0352089	0.0520358	-0.805563	0.180159	0.345754	comm_normal
BAB1_1504	Neutral zinc metallopeptidases, zinc-binding region:Putative neutral zinc metallopeptidase	1.00524	0.00418325	0.0073708	-0.0450206	0.489003	0.608761	T_up_P_normal
BAB1_1510	ABC transporter	0.907388	0.00166761	0.00314356	1.19537	0.000864717	0.00765627	T_normal_P_up
BAB1_1512	Cold-shock DNA-binding domain	-0.376384	0.344663	0.402668	1.31977	0.0656587	0.186391	comm_normal
BAB1_1513	Glutathione S-transferase, N-terminal:Glutathione S-transferase, C-terminal	6.49822	3.63392e-77	1.51989e-74	0.432394	2.97e-09	2.92e-07	T_up_P_normal
BAB1_1517	Bacterial regulatory protein LysR, HTH motif:LysR substrate binding domain	0.586885	0.00925327	0.015335	-0.552807	0.091364	0.229299	comm_normal
BAB1_1519	Pyrokinin:Potassium channel TASK:Cation transporter	0.82461	0.00764776	0.0129044	0.611082	0.370812	0.521756	comm_normal
BAB1_1524	conserved hypothetical protein	0.159232	0.417734	0.477532	-0.667382	0.196034	0.364895	comm_normal
BAB1_1527	conserved hypothetical protein	-1.51294	1.86271e-12	1.13321e-11	-0.13303	0.833557	0.856389	T_down_P_normal
BAB1_1528	Thioesterase superfamily	-0.857683	0.0115415	0.0187466	-0.610276	0.0225811	0.0897586	comm_normal
BAB1_1532	Cold-shock DNA-binding domain	-0.239173	0.248349	0.302392	0.311076	0.549516	0.645588	comm_normal
BAB1_1534	Beta-lactamase-like	3.8005	7.36088e-14	5.1961e-13	-3.04464	1.02e-06	3.3e-05	T_up_P_down
BAB1_1537	Bacterial regulatory protein, MarR family	1.0962	1.52692e-06	4.5095e-06	-2.51742	9e-07	2.96e-05	T_up_P_down
BAB1_1538	Response regulator receiver:Transcriptional regulatory protein, C terminal	0.93677	1.33928e-06	4.00109e-06	-0.0915102	0.267805	0.436055	comm_normal
BAB1_1539	ATP-binding region, ATPase-like:Histidine kinase, HAMP region:Histidine kinase A, N-terminal:Bacterial sensor protein, C-term...	-0.912126	4.0016e-07	1.28005e-06	0.38639	0.0419711	0.137911	comm_normal
BAB1_1543	Protein of unknown function DUF526	2.56971	2.91297e-21	4.27492e-20	1.73651	0.00221955	0.0158441	comm_up
BAB1_1545	Protein of unknown function DUF185	-1.86395	2.91814e-07	9.55681e-07	0.0499776	0.552266	0.647344	T_down_P_normal
BAB1_1546	Protein of unknown function DUF152	-0.52127	0.0371973	0.0547568	0.334375	0.470525	0.598713	comm_normal
BAB1_1547	Metallopeptidase family M24	-1.56647	3.22141e-13	2.1135e-12	0.126534	0.521492	0.627383	T_down_P_normal
BAB1_1548	lipoprotein, putative	-2.13027	2.8622e-29	8.4008e-28	-0.216044	0.231116	0.399658	T_down_P_normal
BAB1_1550	Proline-rich region:ATP/GTP-binding site motif A (P-loop)	1.66825	1.23256e-11	6.90814e-11	-0.0121818	0.24274	0.409128	T_up_P_normal
BAB1_1554	MaoC-like dehydratase	-1.40205	0.000250411	0.000544074	-0.060481	0.852058	0.868905	T_down_P_normal
BAB1_1555	MaoC-like dehydratase	-2.1042	3.58093e-06	1.01369e-05	0.106496	0.368446	0.520619	T_down_P_normal
BAB1_1557	Cytochrome c heme-binding site:Ribosomal protein P2:Cytochrome c1	1.09149	5.77784e-05	0.000135478	-0.18191	0.213227	0.382145	T_up_P_normal
BAB1_1559	Rieske iron-sulfur protein:Rieske [2Fe-2S] domain:Twin-arginine translocation pathway signal:Ubiquinol-cytochrome c reductase...	2.00071	5.3816e-20	7.13698e-19	0.0910804	0.188166	0.356276	T_up_P_normal
BAB1_1560	Uridine kinase:ABC transporter, transmembrane region:ATP/GTP-binding site motif A (P-loop):ABC transporter:AAA ATPase	0.632724	0.0401617	0.0587844	-0.0440632	0.286559	0.455097	comm_normal
BAB1_1561	ABC transporter, transmembrane region:ATP/GTP-binding site motif A (P-loop):ABC transporter:AAA ATPase	2.5071	7.47987e-13	4.73916e-12	1.24644	0.00839048	0.0432746	comm_up
BAB1_1563	purine nucleoside permease	-3.56022	3.86106e-56	5.87233e-54	-3.28815	2.11e-08	1.5e-06	comm_down
BAB1_1565	conserved hypothetical protein	1.05364	0.0186044	0.0291571	0.444913	0.483951	0.606556	T_up_P_normal
BAB1_1570	Polynucleotide adenylyltransferase	0.612492	0.000961474	0.00187914	-0.103379	0.558699	0.649716	comm_normal
BAB1_1571	NUDIX hydrolase	2.11615	2.30304e-19	2.8227e-18	-0.188301	0.207068	0.376442	T_up_P_normal
BAB1_1572	conserved hypothetical protein	2.43722	6.7095e-17	6.46974e-16	0.336817	0.457021	0.591019	T_up_P_normal
BAB1_1573	Chaperonin clpA/B:AAA ATPase	0.0877974	0.769522	0.804128	0.358221	0.316678	0.479985	comm_normal
BAB1_1574	Protein of unknown function DUF58	-0.620853	0.0861098	0.117266	-0.0898641	0.429466	0.569519	comm_normal
BAB1_1575	RNA-binding region RNP-1 (RNA recognition motif):Blue (type 1) copper domain	-1.75602	2.50328e-07	8.27664e-07	-0.998774	0.00194036	0.0144512	T_down_P_normal
BAB1_1576	conserved hypothetical protein	-2.1422	2.70985e-11	1.47434e-10	-0.205137	0.105064	0.248848	T_down_P_normal
BAB1_1578	Glutathione S-transferase, C-terminal	0.743623	4.24567e-05	0.000101544	0.144344	0.255486	0.421465	comm_normal
BAB1_1579	OmpW family	3.83021	1.42236e-07	4.87624e-07	1.95978	0.179299	0.345086	T_up_P_normal
BAB1_1580	NUDIX hydrolase	0.617794	0.0304559	0.045718	-0.176286	0.447715	0.583104	comm_normal
BAB1_1581	Metallo-phosphoesterase	0.960303	5.93141e-05	0.000138884	-0.975829	0.0403808	0.135898	comm_normal
BAB1_1586	Glutamine amidotransferase class-I:Carbamoyl-phosphate synthase, GATase domain:Anthranilate synthase component I and chorisma...	1.6481	4.59457e-23	7.96551e-22	0.5119	0.0335172	0.116801	T_up_P_normal
BAB1_1589	Major facilitator superfamily (MFS)	1.05976	0.000692044	0.00138741	0.449754	0.454702	0.588858	T_up_P_normal
BAB1_1590	methyltransferase	1.83023	8.02244e-06	2.13889e-05	0.771514	0.0739836	0.202425	T_up_P_normal
BAB1_1591	conserved hypothetical protein	2.96721	1.72978e-10	8.55243e-10	1.03012	0.00272886	0.0184741	comm_up
BAB1_1593	Substrate-binding region of ABC-type glycine betaine transport system	-0.905292	0.00377225	0.00669245	0.358779	0.706689	0.753048	comm_normal
BAB1_1595	ATP/GTP-binding site motif A (P-loop):ABC transporter:AAA ATPase	-2.05019	7.38281e-10	3.3886e-09	-0.2516	0.47502	0.601488	T_down_P_normal
BAB1_1609	conserved hypothetical protein	-1.69604	5.76516e-09	2.33256e-08	0.186162	0.634997	0.703544	T_down_P_normal
BAB1_1610	conserved hypothetical protein	1.24449	9.30702e-07	2.84395e-06	0.784352	0.347528	0.50277	T_up_P_normal
BAB1_1611	conserved hypothetical protein	-1.17883	8.65946e-10	3.92609e-09	0.0178228	0.437719	0.576194	T_down_P_normal
BAB1_1612	conserved hypothetical protein	-1.25053	8.03916e-09	3.18708e-08	-0.461694	0.214255	0.383022	T_down_P_normal
BAB1_1615	conserved hypothetical protein	-3.22587	4.04009e-26	9.3876e-25	-0.267783	0.117707	0.265388	T_down_P_normal
BAB1_1616	DegT/DnrJ/EryC1/StrS aminotransferase	0.878887	0.000345935	0.000732594	0.0883253	0.585496	0.670671	comm_normal
BAB1_1617	Oxidoreductase, N-terminal:Oxidoreductase, C-terminal	0.458343	0.310592	0.367223	-1.16053	0.0262089	0.0995745	comm_normal
BAB1_1623	AsmA	-0.245871	0.448016	0.506954	-0.628826	0.0394854	0.133718	comm_normal
BAB1_1628	Bacterial periplasmic spermidine/putrescine-binding protein:Bacterial extracellular solute-binding protein, family 1	0.186785	0.289794	0.34618	-1.16187	0.0614111	0.17719	comm_normal
BAB1_1631	Isocitrate lyase and phosphorylmutase:Isocitrate lyase	0.935671	0.000457619	0.000945764	-0.224775	0.253094	0.419722	comm_normal
BAB1_1632	conserved hypothetical protein	-0.16345	0.596916	0.648679	0.758317	0.533076	0.632902	comm_normal
BAB1_1634	Short-chain dehydrogenase/reductase SDR:Glucose/ribitol dehydrogenase	0.398586	0.278435	0.334282	0.173202	0.310914	0.475392	comm_normal
BAB1_1635	Short-chain dehydrogenase/reductase SDR:Glucose/ribitol dehydrogenase	-0.489707	0.129623	0.168566	0.0886413	0.542224	0.640302	comm_normal
BAB1_1647	Short-chain dehydrogenase/reductase SDR:Glucose/ribitol dehydrogenase	-3.43697	2.58178e-07	8.51691e-07	2.05687	0.00416043	0.0255446	T_down_P_up
BAB1_1648	Periplasmic binding protein/LacI transcriptional regulator	-3.91078	1.18776e-06	3.5901e-06	1.66055	0.0168772	0.0720861	T_down_P_normal
BAB1_1650	ATP/GTP-binding site motif A (P-loop):ABC transporter:AAA ATPase	-1.02201	0.0572623	0.0809804	1.3665	9.19e-05	0.00129015	T_normal_P_up
BAB1_1652	conserved hypothetical protein	4.57173	1.0023e-16	9.4115e-16	2.28794	0.00183534	0.0140408	comm_up
BAB1_1654	Bacterial regulatory proteins, IclR family	1.16678	1.41792e-06	4.22471e-06	0.50684	0.34506	0.500956	T_up_P_normal
BAB1_1657	Basic helix-loop-helix dimerization domain bHLH	1.3305	8.59003e-05	0.000197135	0.117387	0.344249	0.500131	T_up_P_normal
BAB1_1658	HNH endonuclease:HNH nuclease	1.5988	1.47275e-06	4.36864e-06	1.78685	0.0294413	0.1075	T_up_P_normal
BAB1_1661	HhH-GPD	2.18979	5.39646e-20	7.13698e-19	0.0011155	0.487014	0.607442	T_up_P_normal
BAB1_1662	Glutamyl-tRNA synthetase, class Ic:Aminoacyl-tRNA synthetase, class I	1.90861	1.70725e-11	9.44625e-11	-0.265054	0.401239	0.549102	T_up_P_normal
BAB1_1664	GCN5-related N-acetyltransferase	0.706292	0.00260961	0.00477982	-0.892596	0.0969011	0.237419	comm_normal
BAB1_1666	Prenyl group binding site (CAAX box):RNA-binding S4:Pseudouridine synthase:Pseudouridine synthase, Rlu:Pseudouridine synthase...	0.791657	0.000364568	0.00076996	-0.394485	0.134508	0.287119	comm_normal
BAB1_1667	conserved hypothetical protein	-1.20376	0.0152688	0.0242705	1.77479	0.403626	0.551079	T_down_P_normal
BAB1_1669	PAS-associated C-terminal domain	0.787611	5.38969e-05	0.000127438	1.11693	0.0325936	0.11455	comm_normal
BAB1_1671	Response regulator receiver	-0.176281	0.550156	0.604738	1.60247	0.0243155	0.0942777	comm_normal
BAB1_1672	Sigma factor, ECF subfamily:Sigma-70 region 2:Sigma-70 region 4	1.02223	0.00047678	0.000981123	-3.51676	0.000213877	0.00256528	T_up_P_down
BAB1_1673	ATP-binding region, ATPase-like:Histidine kinase	2.11838	6.37153e-15	4.86739e-14	1.00147	0.230638	0.399501	T_up_P_normal
BAB1_1674		-1.21968	4.40875e-05	0.000105219	0.359594	0.0217076	0.0864534	T_down_P_normal
BAB1_1675	DNA gyrase, subunit B	-0.158875	0.501091	0.560003	1.62132	0.0197704	0.080288	comm_normal
BAB1_1676		0.948826	7.35159e-06	1.96945e-05	1.67652	0.000290011	0.00326937	T_normal_P_up
BAB1_1678	conserved hypothetical protein	2.91619	3.91855e-44	3.36192e-42	-0.0411438	0.806664	0.834159	T_up_P_normal
BAB1_1680	Biopolymer transport protein ExbD/TolR	1.31777	0.000487417	0.000999938	-0.700245	0.0886923	0.225335	T_up_P_normal
BAB1_1681	ATP/GTP-binding site motif A (P-loop):Proline-rich extensin:Gram-negative bacterial tonB protein:TonB, C-terminal	1.42272	8.60022e-07	2.63761e-06	-0.492926	0.470196	0.598713	T_up_P_normal
BAB1_1688	Bacterial regulatory proteins, AsnC family:Helix-turn-helix, Fis-type	1.10749	5.57563e-05	0.000131012	-0.691816	0.262582	0.429568	T_up_P_normal
BAB1_1691	membrane protein, putative	2.36181	6.93063e-28	1.84047e-26	1.52334	0.0701401	0.195539	T_up_P_normal
BAB1_1692	Thromboxane receptor:General substrate transporter:Major facilitator superfamily (MFS)	-0.0619897	0.854284	0.876282	0.209744	0.23679	0.405757	comm_normal
BAB1_1693	Basic-leucine zipper (bZIP) transcription factor	0.119358	0.508803	0.567674	0.703344	0.103574	0.246903	comm_normal
BAB1_1696	GCN5-related N-acetyltransferase	0.97065	0.0288602	0.0435767	-0.366168	0.246405	0.413372	comm_normal
BAB1_1697	ATP/GTP-binding site motif A (P-loop):Amino acid-binding ACT:D-isomer specific 2-hydroxyacid dehydrogenase, catalytic domain:...	1.89655	1.32255e-12	8.10483e-12	-1.16205	9.05e-07	2.96e-05	T_up_P_down
BAB1_1700	Bile acid:sodium symporter	0.43747	0.0357273	0.0527553	-0.989433	0.0950876	0.234648	comm_normal
BAB1_1711	Biopolymer transport protein ExbD/TolR	-2.10744	1.5024e-19	1.88279e-18	0.0951904	0.282346	0.449807	T_down_P_normal
BAB1_1713	conserved hypothetical protein	-1.30535	3.45296e-06	9.79119e-06	-0.513428	0.0182999	0.0763973	T_down_P_normal
BAB1_1719	thiamine-phosphate pyrophosphorylase, putative	0.252222	0.372451	0.430324	-0.136582	0.569732	0.658095	comm_normal
BAB1_1720	Sel1-like repeat	-1.44697	5.92062e-06	1.60705e-05	0.0106567	0.588518	0.672266	T_down_P_normal
BAB1_1723	Inositol phosphatase/fructose-1,6-bisphosphatase:Inositol monophosphatase	-3.13113	8.2873e-12	4.74817e-11	-0.276206	0.0465311	0.148997	T_down_P_normal
BAB1_1725	conserved hypothetical protein	-0.583639	0.0161319	0.0255333	-0.0362441	0.169179	0.331135	comm_normal
BAB1_1726	OmpA/MotB domain	-1.61592	3.59449e-11	1.93363e-10	-0.185015	0.306789	0.472318	T_down_P_normal
BAB1_1727	Uridine kinase:ABC transporter, transmembrane region:ATP/GTP-binding site motif A (P-loop):ABC transporter:AAA ATPase:Phospho...	2.74833	1.17736e-12	7.22837e-12	0.591237	0.319575	0.481933	T_up_P_normal
BAB1_1729	Protein of unknown function DUF28	-1.00285	0.0518586	0.0741534	-0.634825	0.482652	0.606	comm_normal
BAB1_1730	Bacterial regulatory protein, GntR family	0.180852	0.37207	0.430033	0.156658	0.524108	0.628988	comm_normal
BAB1_1732	2Fe-2S ferredoxins, iron-sulfur binding protein	-0.901776	0.000950473	0.00186417	0.892985	0.390881	0.540112	comm_normal
BAB1_1734	Metallo-phosphoesterase:Conserved hypothetical protein 282	0.988812	0.0333801	0.0496179	-0.295939	0.118566	0.265872	comm_normal
BAB1_1735	5-formyltetrahydrofolate cyclo-ligase	1.94059	3.65299e-15	2.85582e-14	0.211046	0.863333	0.878251	T_up_P_normal
BAB1_1737	Protein of unknown function DUF710	1.30783	9.09661e-06	2.39663e-05	0.0536506	0.710013	0.755365	T_up_P_normal
BAB1_1738	conserved hypothetical protein	1.18059	4.17565e-05	9.99408e-05	0.622135	0.216278	0.384639	T_up_P_normal
BAB1_1744	AMP-dependent synthetase and ligase	-0.97569	0.144711	0.185874	2.95237	2.52e-06	6.51e-05	T_normal_P_up
BAB1_1747	Bacterial regulatory protein, DeoR family	0.794223	0.0126843	0.0205032	-0.0586771	0.524546	0.628988	comm_normal
BAB1_1748	Phenylacetic acid degradation-related protein:Thioesterase superfamily	1.03147	0.038601	0.0566238	-0.125377	0.777892	0.811731	comm_normal
BAB1_1749	conserved hypothetical protein	0.210899	0.511511	0.569936	-1.48881	0.00213209	0.0155221	T_normal_P_down
BAB1_1750	Zinc-containing alcohol dehydrogenase superfamily:Glucose/ribitol dehydrogenase	1.78597	6.09352e-08	2.18531e-07	0.0303327	0.167215	0.329751	T_up_P_normal
BAB1_1751	conserved hypothetical protein	0.235535	0.548443	0.603053	0.686155	0.552655	0.647427	comm_normal
BAB1_1756	Protein of unknown function DUF465	-0.489253	0.0500066	0.0717813	-1.6744	0.207107	0.376442	comm_normal
BAB1_1760	TPR repeat	1.26317	8.37099e-06	2.22296e-05	-0.0707626	0.385989	0.535796	T_up_P_normal
BAB1_1762	conserved hypothetical protein	-0.959414	8.83892e-06	2.33795e-05	-1.32988	0.0657539	0.186391	comm_normal
BAB1_1763	N-formylglutamate amidohydrolase	-0.746245	0.0370396	0.0545487	1.75996	0.000592215	0.00576293	T_normal_P_up
BAB1_1765	conserved hypothetical protein	-1.73354	1.32738e-15	1.09126e-14	-0.345141	0.784722	0.815969	T_down_P_normal
BAB1_1766	H+-transporting two-sector ATPase, A subunit:ATP/GTP-binding site motif A (P-loop):ABC transporter:AAA ATPase	0.0481445	0.903694	0.919076	0.0981943	0.516725	0.626445	comm_normal
BAB1_1769	Thiamin pyrophosphokinase, catalytic domain	0.717454	0.0553122	0.0785285	-0.241604	0.167959	0.329751	comm_normal
BAB1_1773	Peptidase family M48:Neutral zinc metallopeptidases, zinc-binding region	0.752338	0.00651328	0.0111191	-0.0345563	0.771981	0.806787	comm_normal
BAB1_1774	MOSC domain	-0.0543588	0.792041	0.824058	-2.21758	0.0572728	0.16962	comm_normal
BAB1_1775	Sigma-70 factor family:Sigma-70 region 2:Sigma-70 region 4	0.52139	0.112303	0.148583	-0.175083	0.112761	0.259662	comm_normal
BAB1_1777	Transcription factor CarD	-1.20984	1.90217e-10	9.35978e-10	-0.632384	0.0252596	0.0968769	T_down_P_normal
BAB1_1781	DEAD/DEAH box helicase:Helicase, C-terminal:ATP/GTP-binding site motif A (P-loop):Aldehyde dehydrogenase	-0.87037	0.0322205	0.048065	-0.0911684	0.178957	0.345035	comm_normal
BAB1_1784	Domain of unknown function DUF336	0.437063	0.0525356	0.0749933	-1.05208	0.00790925	0.0419455	T_normal_P_down
BAB1_1787	Polyprenyl synthetase	0.640021	0.0987875	0.132535	-0.747976	0.0822498	0.216281	comm_normal
BAB1_1789	Eukaryotic thiol (cysteine) protease:Short-chain dehydrogenase/reductase SDR:Glucose/ribitol dehydrogenase	0.261754	0.591131	0.643227	0.161753	0.459551	0.592533	comm_normal
BAB1_1792	Leu/Ile/Val-binding protein family:Extracellular ligand-binding receptor	-2.45963	0.000189641	0.000418562	-1.90369	0.000442492	0.00459982	comm_down
BAB1_1794	Leu/Ile/Val-binding protein family:Extracellular ligand-binding receptor	-1.79678	0.000879439	0.001734	-2.68215	2.94e-06	7.22e-05	comm_down
BAB1_1795	conserved hypothetical protein	-1.78323	2.9517e-10	1.42517e-09	-3.01219	0.211773	0.381051	T_down_P_normal
BAB1_1796	ATP/GTP-binding site motif A (P-loop):Mitochondrial substrate carrier:ABC transporter:AAA ATPase	-4.14167	4.5036e-50	5.3818e-48	-2.90711	2.86e-06	7.22e-05	comm_down
BAB1_1798	Bacterial inner-membrane translocator	-3.09841	9.47462e-28	2.47673e-26	-2.04519	0.0030683	0.0199062	comm_down
BAB1_1801	NAD binding site:TrkA potassium uptake protein	0.770534	0.00928066	0.0153728	0.651929	0.156621	0.316773	comm_normal
BAB1_1803	Bacterial regulatory protein, GntR family	0.513618	0.0572973	0.0809957	-0.101587	0.326181	0.486559	comm_normal
BAB1_1804	Bacterial regulatory protein, MarR family	3.15995	1.84665e-12	1.12548e-11	0.170788	0.75241	0.788731	T_up_P_normal
BAB1_1811	conserved hypothetical protein	0.714669	0.0102987	0.0169157	-0.631665	0.460437	0.592935	comm_normal
BAB1_1814	conserved hypothetical protein	-0.108007	0.76666	0.801889	-0.374258	0.13586	0.288561	comm_normal
BAB1_1816	Protein of unknown function UPF0001	1.30864	5.56681e-08	2.00717e-07	-0.853929	0.0868723	0.222079	T_up_P_normal
BAB1_1818	usg protein, putative	2.9961	0.00235437	0.00434034	2.22026	0.148359	0.304845	T_up_P_normal
BAB1_1820	conserved hypothetical protein	2.91847	2.08206e-07	6.99454e-07	0.0700285	0.497251	0.614545	T_up_P_normal
BAB1_1823	Aldehyde dehydrogenase	-1.3234	2.10572e-10	1.03461e-09	0.0896164	0.489547	0.608761	T_down_P_normal
BAB1_1827	ATP/GTP-binding site motif A (P-loop):Bacterial NAD-glutamate dehydrogenase	-3.38802	5.318e-61	1.36877e-58	0.936774	1.51e-05	0.000291828	T_down_P_normal
BAB1_1828	conserved hypothetical protein	-1.72514	6.88039e-19	8.04958e-18	-0.227846	0.513381	0.623003	T_down_P_normal
BAB1_1829	Protein of unknown function DUF477	-1.23508	9.24289e-12	5.2776e-11	-0.0103573	0.51782	0.626445	T_down_P_normal
BAB1_1830	LemA family	-0.341277	0.0698698	0.0968453	0.560034	0.300532	0.465817	comm_normal
BAB1_1833	Chorismate mutase	-3.09278	2.1974e-05	5.46249e-05	-0.229468	0.269707	0.437618	T_down_P_normal
BAB1_1836	lytic murein transglycosylase, putative	-0.724184	0.0882333	0.119977	-0.346149	0.293233	0.460798	comm_normal
BAB1_1837	Carbonic anhydrase, prokaryotic	-0.302799	0.193271	0.240941	-1.11905	0.177995	0.343824	comm_normal
BAB1_1838	Pyridoxal kinase	-0.129697	0.582303	0.635067	0.070496	0.419388	0.560361	comm_normal
BAB1_1841	Bacterial regulatory protein LysR, HTH motif:LysR substrate binding domain	1.49023	1.96893e-08	7.51202e-08	0.0257575	0.53761	0.636676	T_up_P_normal
BAB1_1845	PDZ/DHR/GLGF domain:Tail specific protease:Carboxyl-terminal protease	0.606553	0.000597525	0.00121392	0.275989	0.0418103	0.137911	comm_normal
BAB1_1846	Peptidase M23/M37	1.51377	3.00999e-08	1.12279e-07	0.448924	0.236806	0.405757	T_up_P_normal
BAB1_1855	GCN5-related N-acetyltransferase	-2.05559	5.57311e-06	1.52226e-05	-1.12789	0.196509	0.364895	T_down_P_normal
BAB1_1860	SAM (and some other nucleotide) binding motif:Helix-turn-helix motif	-0.733125	1.06574e-05	2.78375e-05	-0.156617	0.116025	0.262743	comm_normal
BAB1_1864	conserved hypothetical protein	0.522245	0.179153	0.225017	-0.726045	0.0742085	0.202628	comm_normal
BAB1_1865	conserved hypothetical protein	-0.812114	0.000606451	0.00123055	0.0975084	0.538784	0.637701	comm_normal
BAB1_1866	Peptidase M23/M37	-0.37057	0.227132	0.278688	0.112306	0.458868	0.592303	comm_normal
BAB1_1867	ErfK/YbiS/YcfS/YnhG	-2.34374	3.88506e-21	5.62745e-20	0.728551	0.0405645	0.136072	T_down_P_normal
BAB1_1869	conserved hypothetical protein	0.913617	0.026108	0.0396179	0.0229097	0.539126	0.637739	comm_normal
BAB1_1874	Aspartate/glutamate/uridylate kinase:Glutamate 5-kinase:Aspartate kinase:Amino acid-binding ACT:Aspartate kinase, monofunctio...	-0.163577	0.710204	0.752245	-0.649269	0.044352	0.143865	comm_normal
BAB1_1877	conserved hypothetical protein	4.46776	1.88265e-09	8.06575e-09	1.20278	0.0192992	0.0793052	T_up_P_normal
BAB1_1878	Protein of unknown function UPF0012:Nitrilase/cyanide hydratase and apolipoprotein N-acyltransferase	5.19181	1.57401e-12	9.62825e-12	0.605377	0.030372	0.109925	T_up_P_normal
BAB1_1881	conserved hypothetical protein	-0.100444	0.75351	0.790111	-0.258531	0.106765	0.251147	comm_normal
BAB1_1884		-0.800019	0.000124016	0.000279245	1.43806	0.000304664	0.00339741	T_normal_P_up
BAB1_1885		0.978378	4.14886e-09	1.71172e-08	1.75355	4.09e-05	0.000669439	T_normal_P_up
BAB1_1890	YCII-related domain	-1.94716	1.60566e-08	6.17532e-08	-0.0604328	0.673724	0.729986	T_down_P_normal
BAB1_1891	Family of unknown function DUF589	-2.05555	6.63433e-09	2.66488e-08	0.347283	0.327105	0.487234	T_down_P_normal
BAB1_1892	SAM (and some other nucleotide) binding motif	-1.98484	6.73076e-07	2.08722e-06	-0.201696	0.656643	0.71703	T_down_P_normal
BAB1_1894	Bacterial regulatory protein, GntR family:Aminotransferase, class I and II	1.12789	0.00468805	0.00820839	-0.0178561	0.528405	0.630115	T_up_P_normal
BAB1_1895	ATP/GTP-binding site motif A (P-loop):Cell divisionFtsK/SpoIIIE protein:AAA ATPase	-0.878005	9.91373e-07	3.02382e-06	1.40881	0.0015835	0.012613	T_normal_P_up
BAB1_1897	Acyl-CoA thioesterase	0.754204	0.0633592	0.08874	0.286267	0.200823	0.369909	comm_normal
BAB1_1898	NAD binding site:UbiH/COQ6 monooxygenase:Flavoprotein monooxygenase:Pyridine nucleotide-disulphide oxidoreductase, class I:FA...	2.10123	1.08774e-25	2.39445e-24	1.84102	4.17e-05	0.000671608	comm_up
BAB1_1899	Glyoxalase/Bleomycin resistance protein/dioxygenase domain	1.5056	1.89063e-05	4.74216e-05	-0.123749	0.318988	0.481752	T_up_P_normal
BAB1_1900	4Fe-4S ferredoxin, iron-sulfur binding domain:Succinate dehydrogenase/fumarate reductase iron-sulfur protein:2Fe-2S ferredoxin	-1.71275	0.00262411	0.00480321	-0.668379	0.0479659	0.150844	T_down_P_normal
BAB1_1901	FAD-dependent pyridine nucleotide-disulphide oxidoreductase:Fumarate reductase/succinate dehydrogenase, FAD-binding site:Fuma...	-1.42316	0.0106161	0.0173784	-0.544478	0.357645	0.511644	T_down_P_normal
BAB1_1902		-0.810347	0.106873	0.142261	-0.0639818	0.638948	0.70527	comm_normal
BAB1_1904	GCN5-related N-acetyltransferase	0.63895	0.00363387	0.00647785	0.842223	0.0372068	0.126454	comm_normal
BAB1_1911	Antibiotic biosynthesis monooxygenase	-1.25017	3.76289e-08	1.38055e-07	0.584507	0.486336	0.607442	T_down_P_normal
BAB1_1917	conserved hypothetical protein	0.597675	0.000453612	0.000938064	0.0321615	0.535785	0.63488	comm_normal
BAB1_1919	conserved hypothetical protein	0.528016	0.0163577	0.0258663	-0.306656	0.603829	0.681827	comm_normal
BAB1_1929	ATP/GTP-binding site motif A (P-loop):AFG1-like ATPase	-2.5175	1.23037e-37	6.23762e-36	0.331349	0.222555	0.391083	T_down_P_normal
BAB1_1933	Protein of unknown function UPF0004:MiaB-like tRNA modifying enzyme:Elongator protein 3/MiaB/NifB:Radical SAM	-1.84111	1.99753e-08	7.61247e-08	1.11213	0.163982	0.326615	T_down_P_normal
BAB1_1940	NUDIX hydrolase	-0.620525	0.0483608	0.069778	1.19491	0.173547	0.337761	comm_normal
BAB1_1944	PpiC-type peptidyl-prolyl cis-trans isomerase	-0.400073	0.41886	0.47833	0.704623	0.0121276	0.0559121	comm_normal
BAB1_1948	conserved hypothetical protein	0.0095794	0.960703	0.96586	0.19473	0.205464	0.374446	comm_normal
BAB1_1953	Bacterial regulatory protein LysR, HTH motif:LysR substrate binding domain	1.42262	2.34087e-07	7.7704e-07	0.122031	0.553169	0.647427	T_up_P_normal
BAB1_1954	Solute-binding protein/glutamate receptor:Bacterial extracellular solute-binding protein, family 3	1.14881	0.033407	0.0496359	0.519934	0.332323	0.492163	T_up_P_normal
BAB1_1961	Asparaginase/glutaminase	-0.882013	0.00186991	0.00349388	0.239026	0.742516	0.782334	comm_normal
BAB1_1962	Bacterial regulatory proteins, AsnC family:Bacterial regulatory protein, GntR family	-2.23174	4.83671e-18	5.25442e-17	0.629302	0.0185424	0.076728	T_down_P_normal
BAB1_1964	Tetracycline resistance protein:NADH-ubiquinone oxidoreductase, chain 4:General substrate transporter:Major facilitator super...	-5.01018	9.75274e-42	7.2517e-40	2.82121	0.00851332	0.0432746	T_down_P_up
BAB1_1966	Cys/Met metabolism pyridoxal-phosphate-dependent enzymes	1.76431	0.000270786	0.00058606	0.250564	0.194207	0.362926	T_up_P_normal
BAB1_1967	Universal stress protein (Usp):Usp domain	3.00701	1.32826e-05	3.42138e-05	1.74505	0.00142382	0.0115643	comm_up
BAB1_1968	ATP/GTP-binding site motif A (P-loop):Pyridoxal-5'-phosphate-dependent enzyme, beta family:Glucose/ribitol dehydrogenase:Cyst...	0.336891	0.534725	0.591887	-3.48913	1.08e-07	5.77e-06	T_normal_P_down
BAB1_1970	3-hydroxyacyl-CoA dehydrogenase, C-terminal:3-hydroxyacyl-CoA dehydrogenase, NAD binding domain:3-hydroxyacyl-CoA dehydrogenase	0.420125	0.223601	0.27486	0.567951	0.180168	0.345754	comm_normal
BAB1_1974	6-pyruvoyl tetrahydropterin synthase and hypothetical protein	-1.86812	0.0448527	0.0651376	-0.175668	0.475058	0.601488	comm_normal
BAB1_1976	Protein of unknown function DUF80	0.458393	0.0240035	0.0367409	-0.396027	0.319948	0.482142	comm_normal
BAB1_1978	Short-chain dehydrogenase/reductase SDR:Glucose/ribitol dehydrogenase	0.943539	5.10621e-09	2.07347e-08	-1.2492	0.27037	0.437825	comm_normal
BAB1_1980	Protein of unknown function DUF188	-1.20393	1.17716e-08	4.58529e-08	-0.313178	0.496012	0.613737	T_down_P_normal
BAB1_1981	Sodium:dicarboxylate symporter:Thioredoxin type domain:Thioredoxin domain 2	-0.0216045	0.933132	0.943543	0.967857	0.0159448	0.0686727	comm_normal
BAB1_1985		-1.54525	1.28726e-09	5.67482e-09	-0.107858	0.603146	0.681827	T_down_P_normal
BAB1_1987	Generic methyltransferase	1.45136	3.88789e-12	2.31064e-11	0.569323	0.141323	0.295389	T_up_P_normal
BAB1_1989	Prephenate dehydrogenase:TrkA potassium uptake protein	-1.98252	1.24928e-06	3.7557e-06	-0.650306	0.0772437	0.208851	T_down_P_normal
BAB1_1991	ChaC-like protein	1.71261	2.52267e-09	1.06442e-08	-0.358921	0.63818	0.70527	T_up_P_normal
BAB1_1994	Mercuric reductase:Phospholipid/glycerol acyltransferase	-1.36357	0.000128987	0.000289659	-0.199612	0.623735	0.695549	T_down_P_normal
BAB1_1995	conserved hypothetical protein	-0.556385	0.021632	0.0334477	0.0580984	0.478527	0.602867	comm_normal
BAB1_1996	membrane protein, putative	0.341394	0.103496	0.137967	0.251168	0.109934	0.255398	comm_normal
BAB1_1999	conserved hypothetical protein	1.54794	5.5194e-14	3.96307e-13	0.161424	0.178886	0.345035	T_up_P_normal
BAB1_2003	conserved hypothetical protein	-0.538868	0.00688394	0.0117041	0.894648	0.0312599	0.11196	comm_normal
BAB1_2004	AP endonuclease, family 1:Exodeoxyribonuclease III xth:Endonuclease/exonuclease/phosphatase family	0.446951	0.249926	0.303982	-0.104638	0.193688	0.362594	comm_normal
BAB1_2005	Cyclic nucleotide-binding domain:cAMP-dependent protein kinase:Delta crystallin	-0.582653	0.0172049	0.0271162	0.746235	0.277312	0.444311	comm_normal
BAB1_2006	Response regulator receiver:Transcriptional regulatory protein, C terminal	0.374363	0.0232266	0.0356496	0.147123	0.15769	0.318311	comm_normal
BAB1_2017	conserved hypothetical protein	-0.874136	0.00190284	0.00355296	-0.240713	0.495394	0.613737	comm_normal
BAB1_2018	Bacterial regulatory protein, MerR family	3.35506	4.67817e-18	5.09874e-17	0.130538	0.316647	0.479985	T_up_P_normal
BAB1_2022	Von Willebrand factor, type A:Cobalt chelatase, pCobT subunit	-0.368477	0.11502	0.151459	0.622589	0.0308011	0.110895	comm_normal
BAB1_2023	Chaperonin clpA/B:ATP/GTP-binding site motif A (P-loop):Cobalt chelatase, pCobS small subunit	-0.475332	0.0528008	0.0752886	0.243835	0.629703	0.700779	comm_normal
BAB1_2025	Heat shock protein DnaJ, N-terminal:Heat shock protein DnaJ	-0.650518	0.0110662	0.0180447	0.355591	0.138441	0.292093	comm_normal
BAB1_2028	CBS domain:CBS:Transporter associated domain	0.457762	0.0536637	0.0763755	-0.629352	0.0105474	0.0503687	comm_normal
BAB1_2034	Pollen allergen Poa pIX/Phl pVI, C-terminal	-0.0248837	0.897421	0.913529	0.648945	0.305814	0.471521	comm_normal
BAB1_2035	Protein of unknown function UPF0033	-1.9252	1.43844e-09	6.31629e-09	0.388109	0.308868	0.474456	T_down_P_normal
BAB1_2036	ATP/GTP-binding site motif A (P-loop):Cobalamin synthesis protein/P47K	-2.0028	8.41365e-13	5.28181e-12	0.0176594	0.211859	0.381051	T_down_P_normal
BAB1_2037	D-alanyl-D-alanine carboxypeptidase 1, S11 family	0.0364081	0.850786	0.873498	1.14628	0.000220216	0.00262604	T_normal_P_up
BAB1_2038	Antifreeze protein, type I:Peptidase M20/M25/M40	-0.0689761	0.679591	0.724868	1.59521	0.00178122	0.0137114	T_normal_P_up
BAB1_2039	Short-chain dehydrogenase/reductase SDR:Glucose/ribitol dehydrogenase	1.27899	0.000108965	0.000246851	-0.166485	0.356144	0.510539	T_up_P_normal
BAB1_2045	Aldehyde dehydrogenase	1.25119	0.000322471	0.000686379	-1.2906	0.0282179	0.105268	T_up_P_normal
BAB1_2049	Oxidoreductase, N-terminal:Oxidoreductase, C-terminal	-1.01315	0.081077	0.111045	-0.835845	0.0782965	0.210869	comm_normal
BAB1_2050	Bacterial regulatory protein LacI, HTH motif:Periplasmic binding protein/LacI transcriptional regulator	0.69702	0.0402744	0.0589235	0.0733118	0.540383	0.63886	comm_normal
BAB1_2051	conserved hypothetical protein	-0.831897	3.29186e-06	9.38209e-06	1.02934	0.00188639	0.014255	T_normal_P_up
BAB1_2052	Bacterial luciferase	-0.315219	0.139895	0.179965	1.18041	0.0172479	0.0732149	comm_normal
BAB1_2054	Protein of unknown function DUF534	0.0691907	0.813384	0.842334	-0.728979	0.0590691	0.173589	comm_normal
BAB1_2057	ATP/GTP-binding site motif A (P-loop):ABC transporter:AAA ATPase	-2.04649	2.60705e-06	7.53296e-06	-0.0221226	0.414608	0.557585	T_down_P_normal
BAB1_2058	putative DNA polymerase III, delta subunit	1.13891	0.000398457	0.000833795	-0.106139	0.312956	0.476155	T_up_P_normal
BAB1_2059	ParB-like nuclease:ParB-like partition protein	0.0858231	0.62915	0.678201	0.210331	0.651372	0.713259	comm_normal
BAB1_2060	NifH/frxC family:ATPase, ParA type	0.697493	8.29396e-06	2.20776e-05	-0.242693	0.6495	0.711587	comm_normal
BAB1_2064	Protein of unknown function DUF255	-0.249318	0.246476	0.30033	1.08313	0.036948	0.126198	comm_normal
BAB1_2066	Conserved hypothetical protein 701	0.336189	0.302873	0.360004	#NUM!	-	-	comm_normal
BAB1_2068	Protein of unknown function DUF299	-0.532817	0.0318081	0.0475134	-0.0334011	0.405207	0.551726	comm_normal
BAB1_2074	FxsA cytoplasmic membrane protein	-0.302491	0.373001	0.430812	0.0531615	0.527155	0.628988	comm_normal
BAB1_2075	Calcium-binding EF-hand	0.496878	0.0103289	0.0169331	1.21615	0.00122632	0.0102425	T_normal_P_up
BAB1_2076	MltA family	0.759709	6.6926e-05	0.000155835	1.17333	0.00361361	0.0225905	T_normal_P_up
BAB1_2077	Smr protein/MutS2 C-terminal	-0.561022	0.0164117	0.0259394	0.0540176	0.34811	0.50326	comm_normal
BAB1_2078	Helix-turn-helix motif	-0.430154	0.0695991	0.0965603	0.0766025	0.45723	0.591019	comm_normal
BAB1_2083	conserved hypothetical protein	0.583397	0.0409635	0.0598271	0.0507299	0.409969	0.554964	comm_normal
BAB1_2089	Class I peptide chain release factor domain	1.76086	2.4859e-10	1.21251e-09	-0.375153	0.333253	0.492688	T_up_P_normal
BAB1_2092	Response regulator receiver:Transcriptional regulatory protein, C terminal	-0.523056	0.0311665	0.0466591	-1.04997	0.0193544	0.0793052	comm_normal
BAB1_2093	ATP-binding region, ATPase-like:Histidine kinase, HAMP region:Histidine kinase A, N-terminal:Bacterial sensor protein, C-term...	-1.678	1.19946e-11	6.74521e-11	-0.281385	0.208348	0.377509	T_down_P_normal
BAB1_2094	ATP/GTP-binding site motif A (P-loop)	-1.98641	3.21378e-13	2.11263e-12	-0.0902037	0.590396	0.673665	T_down_P_normal
BAB1_2096	PTS system fructose subfamily IIA component	-0.0431373	0.805533	0.835756	0.0297469	0.0317166	0.112813	comm_normal
BAB1_2101	ATP-binding region, ATPase-like:Histidine kinase A, N-terminal:Bacterial sensor protein, C-terminal:Histidine kinase	0.33384	0.112663	0.149	-0.00152882	0.153945	0.314362	comm_normal
BAB1_2102	ATP/GTP-binding site motif A (P-loop):Protein of unknown function UPF0079	0.672215	0.0136425	0.0219249	1.07307	0.0209916	0.0842522	comm_normal
BAB1_2103	Nucleotidyl transferase	0.437479	0.0520507	0.0743962	0.638122	0.00501169	0.0293725	comm_normal
BAB1_2104	conserved hypothetical protein	0.0872601	0.739612	0.779692	0.2322	0.433512	0.572558	comm_normal
BAB1_2105	UvrD/REP helicase:ATP/GTP-binding site motif A (P-loop)	-2.18574	6.48671e-22	1.00399e-20	0.0222027	0.323925	0.48468	T_down_P_normal
BAB1_2111	conserved hypothetical protein	-1.34759	1.92728e-06	5.64188e-06	0.0442347	0.820913	0.846772	T_down_P_normal
BAB1_2114	conserved hypothetical protein	-1.49996	1.52383e-09	6.64763e-09	-1.37078	0.0356493	0.122779	T_down_P_normal
BAB1_2115	Protein of unknown function DUF45	0.587159	0.0382379	0.0562391	0.162993	0.214863	0.383114	comm_normal
BAB1_2120	Esterase/lipase/thioesterase, active site:Alpha/beta hydrolase	-0.226822	0.390815	0.449679	-0.0730504	0.296435	0.462809	comm_normal
BAB1_2122	nickel-cobalt-cadmium resistance protein	-1.36384	0.00499829	0.0087333	0.0114471	0.651863	0.713418	T_down_P_normal
BAB1_2125	conserved hypothetical protein	-2.32973	3.15452e-05	7.68196e-05	-0.0687813	0.199371	0.368449	T_down_P_normal
BAB1_2128	Oxidoreductase, N-terminal:Oxidoreductase, C-terminal	-1.58203	8.95268e-09	3.5242e-08	-1.14662	0.00188191	0.014255	comm_down
BAB1_2131	SAM (and some other nucleotide) binding motif	1.12887	3.83091e-05	9.21511e-05	-0.790389	0.151401	0.31017	T_up_P_normal
BAB1_2133	conserved hypothetical protein	0.82713	0.125715	0.164104	0.88317	0.28933	0.457736	comm_normal
BAB1_2134	Senescence marker protein-30 (SMP-30)	0.0704297	0.826598	0.853904	-0.0132773	0.590979	0.673957	comm_normal
BAB1_2141		0.295488	0.341508	0.3994	-1.37551	1.44e-06	4.06e-05	T_normal_P_down
BAB1_2142	Binding-protein-dependent transport systems inner membrane component:Cl-channel, voltage gated:Blood group Rhesus C/E and D ...	-1.97193	1.90979e-24	3.63077e-23	0.128798	0.416777	0.559244	T_down_P_normal
BAB1_2143	Binding-protein-dependent transport systems inner membrane component	-3.11291	1.11165e-25	2.43109e-24	0.0751987	0.262756	0.429568	T_down_P_normal
BAB1_2147	lipoprotein, putative	-1.65308	3.21593e-07	1.04674e-06	-0.0931667	0.465509	0.596729	T_down_P_normal
BAB1_2148	lipoprotein, putative	-0.389173	0.277598	0.333517	0.326781	0.853678	0.870128	comm_normal
BAB1_2150	Ferritin:DNA-binding protein Dps	0.0114465	0.974212	0.977132	-0.0267281	0.84573	0.863306	comm_normal
BAB1_2151	Glycoprotease (M22) metalloprotease	1.53423	2.01531e-05	5.03227e-05	-0.349778	0.45449	0.588858	T_up_P_normal
BAB1_2152	GCN5-related N-acetyltransferase:Ribosomal-protein-alanine acetyltransferase	0.901036	0.00197862	0.00368008	0.0670543	0.550678	0.646142	comm_normal
BAB1_2153	Phospholipid/glycerol acyltransferase	0.174208	0.588425	0.640909	-0.0559235	0.426978	0.567928	comm_normal
BAB1_2155	ATP/GTP-binding site motif A (P-loop):PhoH-like protein	-1.15812	2.42341e-06	7.02662e-06	0.357746	0.212764	0.381681	T_down_P_normal
BAB1_2157	CBS domain:Transporter associated domain	-1.43257	3.08186e-12	1.8447e-11	-0.691751	0.0149171	0.0654766	T_down_P_normal
BAB1_2159	Helix-turn-helix motif	-0.27965	0.396168	0.455369	0.632404	0.370979	0.521756	comm_normal
BAB1_2160	S-adenosylmethionine synthetase	-0.647858	0.155507	0.197993	-0.363235	0.140969	0.295073	comm_normal
BAB1_2164	Protein of unknown function DUF448	1.59167	1.32897e-08	5.15265e-08	0.251074	0.0551315	0.165555	T_up_P_normal
BAB1_2176	Glutelin:Lipoprotein YaeC family:NLPA lipoprotein	0.855717	0.0296049	0.0446207	0.918697	0.114687	0.261147	comm_normal
BAB1_2177	Bacterial SH3-like region	-1.23015	5.98205e-09	2.41447e-08	-0.0835838	0.483214	0.606	T_down_P_normal
BAB1_2178	TrkA potassium uptake protein:D-isomer specific 2-hydroxyacid dehydrogenase, catalytic domain:D-isomer specific 2-hydroxyacid...	2.03898	5.79746e-39	3.46398e-37	-0.287037	0.291003	0.459773	T_up_P_normal
BAB1_2180	NLP/P60	-0.877489	5.28789e-06	1.44908e-05	0.615506	0.121138	0.270511	comm_normal
BAB1_2181	Bacterial regulatory protein, MarR family	-0.267063	0.301615	0.358764	0.37581	0.427949	0.568853	comm_normal
BAB1_2182	Cytosol aminopeptidase	-0.127429	0.659951	0.706171	-3.66263	4.72e-08	3.14e-06	T_normal_P_down
BAB1_2185	Enoyl-CoA hydratase/isomerase	-0.0156028	0.970108	0.973668	1.27032	0.0252916	0.0968769	comm_normal
BAB2_0005	ATP/GTP-binding site motif A (P-loop):Inosine/uridine-preferring nucleoside hydrolase	-2.31168	1.92871e-13	1.30373e-12	0.737222	0.0954994	0.235383	T_down_P_normal
BAB2_0009	Adenine nucleotide translocator 1:Basic membrane lipoprotein	0.427232	0.0337732	0.0501354	2.12578	7.01e-05	0.00101322	T_normal_P_up
BAB2_0010	conserved hypothetical protein	0.852795	0.0341745	0.0507011	0.0274427	0.56042	0.650252	comm_normal
BAB2_0012	Short-chain dehydrogenase/reductase SDR:Blood group Rhesus C/E and D polypeptide:Glucose/ribitol dehydrogenase	-0.187826	0.644061	0.692267	-1.74574	0.000761591	0.00692142	T_normal_P_down
BAB2_0013	Isochorismatase hydrolase family:Isochorismatase:Phosphopantetheine attachment site:Phosphopantetheine-binding domain	-0.298812	0.60701	0.658151	-1.65508	0.000157379	0.00199185	T_normal_P_down
BAB2_0014	Eubacterial/plasma membrane H+-transporting two-sector ATPase, C subunit:AMP-dependent synthetase and ligase	-0.0645636	0.933674	0.943543	-2.38361	6.67e-07	2.33e-05	T_normal_P_down
BAB2_0015	Isochorismate synthase:Anthranilate synthase component I and chorismate binding protein	1.77761	1	1	-1.16869	0.013205	0.0598725	comm_normal
BAB2_0016	Condensation domain	3.13359	1	1	-0.499262	0.154311	0.314568	comm_normal
BAB2_0017	Eukaryotic molybdopterin oxidoreductase:Twin-arginine translocation pathway signal	0.68624	0.0723354	0.100014	-3.29303	0.00212387	0.0155221	T_normal_P_down
BAB2_0018	Nickel-dependent hydrogenase b-type cytochrome subunit	1.77809	0.000204901	0.00045046	-2.61138	0.179485	0.345086	T_up_P_normal
BAB2_0019	conserved hypothetical protein	-1.95426	5.92198e-06	1.60705e-05	-4.39559	0.000358053	0.00386735	comm_down
BAB2_0020	Sigma-70 region 2	-0.529677	0.114634	0.151069	0.459981	0.17542	0.340764	comm_normal
BAB2_0022	Bacterial regulatory protein, GntR family	1.46243	1.28996e-08	5.0072e-08	-0.544416	0.230573	0.399501	T_up_P_normal
BAB2_0023	Leu/Ile/Val-binding protein family	-3.30533	1.60603e-06	4.73042e-06	0.289569	0.0654926	0.186391	T_down_P_normal
BAB2_0025	Bacterial inner-membrane translocator	-3.95922	3.73103e-15	2.90326e-14	0.170402	0.509651	0.620736	T_down_P_normal
BAB2_0026	ATP/GTP-binding site motif A (P-loop):ABC transporter:AAA ATPase	-3.83815	2.66794e-15	2.12546e-14	0.622411	0.240833	0.407986	T_down_P_normal
BAB2_0027	ABC transporter:AAA ATPase	-3.24226	7.9474e-16	6.73215e-15	0.900968	0.0565933	0.168231	T_down_P_normal
BAB2_0029	Short-chain dehydrogenase/reductase SDR:Glucose/ribitol dehydrogenase	-4.25994	7.0177e-23	1.17996e-21	0.541265	0.119273	0.267167	T_down_P_normal
BAB2_0031	Dehydrogenase, E1 component:Transketolase, central region:Transketolase, C terminal	-1.68657	2.63674e-06	7.60562e-06	-0.0400159	0.565663	0.655229	T_down_P_normal
BAB2_0040	ATP-binding region, ATPase-like:Histidine kinase A, N-terminal:Bacterial sensor protein, C-terminal:Histidine kinase	0.053499	0.831911	0.857275	0.0985298	0.777267	0.811488	comm_normal
BAB2_0041	Bacterial regulatory protein, LuxR family:Response regulator receiver	-0.577712	0.0543718	0.0773174	0.109998	0.682485	0.734905	comm_normal
BAB2_0043	N-formylglutamate amidohydrolase	-2.49826	1.24145e-18	1.42745e-17	-0.299111	0.188842	0.356651	T_down_P_normal
BAB2_0044	Inositol phosphatase/fructose-1,6-bisphosphatase:Inositol monophosphatase	-0.531626	0.00631902	0.010804	0.304818	0.602922	0.681827	comm_normal
BAB2_0045	Alpha/beta hydrolase fold:Esterase/lipase/thioesterase, active site	0.138978	0.580586	0.633401	-0.023439	0.155439	0.315932	comm_normal
BAB2_0047	Antifreeze protein, type I	-0.346488	0.302257	0.3594	-1.07646	0.476447	0.60213	comm_normal
BAB2_0050	Heat shock protein Hsp20	7.04379	3.20126e-33	1.2312e-31	2.40781	2.35e-07	1.01e-05	comm_up
BAB2_0051	low-specificity threonine aldolase	-0.0805679	0.686741	0.731329	0.965631	0.0357532	0.122845	comm_normal
BAB2_0056	Protein of unknown function DUF459	0.646752	0.000309709	0.000660898	1.04957	0.025358	0.0968769	comm_normal
BAB2_0057	outer membrane protein OprF	-3.45838	1.92173e-18	2.17234e-17	-0.179072	0.4888	0.608761	T_down_P_normal
BAB2_0069	Putative peptidoglycan binding domain 1	-0.600739	0.0945679	0.127642	-0.0759661	0.317721	0.480542	comm_normal
BAB2_0071	conserved hypothetical protein	0.460216	0.0214944	0.0332656	-0.205868	0.0986507	0.240275	comm_normal
BAB2_0072	CBS domain:Cytochrome b5:Sugar isomerase (SIS):KpsF/GutQ family protein	0.278182	0.281467	0.337195	-0.0502497	0.437533	0.576194	comm_normal
BAB2_0073	nodulation protein nfed, c-terminal only	-0.713144	4.09352e-05	9.80453e-05	0.0442347	0.126332	0.27719	comm_normal
BAB2_0074	Band 7 protein:Stomatin	-1.10977	4.28279e-07	1.36219e-06	-0.246659	0.114022	0.260471	T_down_P_normal
BAB2_0077	homospermidine synthase	-1.76707	3.18131e-11	1.71688e-10	1.63839	0.000676239	0.00639945	T_down_P_up
BAB2_0078	Aminotransferase, class IV	1.22954	2.22923e-09	9.45374e-09	-0.699328	0.196371	0.364895	T_up_P_normal
BAB2_0079	Anthranilate synthase component I and chorismate binding protein	-0.600465	0.0185037	0.0290264	-0.111411	0.674849	0.730504	comm_normal
BAB2_0081	Response regulator receiver:Sigma-54 factor interaction domain:Helix-turn-helix, Fis-type:AAA ATPase	-0.904109	3.36567e-06	9.57613e-06	0.511414	0.087025	0.222194	comm_normal
BAB2_0082	ATP/GTP-binding site motif A (P-loop)	-1.48952	1.06437e-06	3.23468e-06	0.517266	0.0056531	0.0324857	T_down_P_normal
BAB2_0083	KDPG and KHG aldolase	0.794052	0.00626682	0.0107367	-1.75411	0.00020924	0.00252775	T_normal_P_down
BAB2_0090	GCN5-related N-acetyltransferase	2.20669	7.35703e-36	3.41897e-34	0.713563	0.142245	0.296214	T_up_P_normal
BAB2_0095	conserved hypothetical protein	-2.31931	1.86938e-20	2.59806e-19	-0.270893	0.177091	0.342398	T_down_P_normal
BAB2_0096	Bacterial regulatory protein LysR, HTH motif:LysR substrate binding domain	-0.467133	0.0421939	0.0615166	-0.0177746	0.746216	0.78463	comm_normal
BAB2_0097	Amidase	-1.02704	8.44913e-05	0.000194034	-2.55717	7.7e-05	0.00109589	comm_down
BAB2_0099	Lipopolysaccharide biosynthesis	-1.54025	1.38612e-10	6.94306e-10	0.863993	0.00784652	0.0418278	T_down_P_normal
BAB2_0104	conserved hypothetical protein	-2.63117	1.21353e-36	5.80069e-35	1.1906	0.00290648	0.0192182	T_down_P_up
BAB2_0105	Glycosyl transferase, family 2	-0.455061	0.130145	0.169179	-0.0385226	0.698806	0.746575	comm_normal
BAB2_0107	Oxidoreductase, N-terminal	-2.69429	1.70969e-12	1.04391e-11	0.853715	0.00345715	0.0218107	T_down_P_normal
BAB2_0108	Eukaryotic molybdopterin oxidoreductase:Oxidoreductase, N-terminal:Oxidoreductase, C-terminal	0.549705	0.115082	0.151481	0.0806645	0.241378	0.408322	comm_normal
BAB2_0113	Bacterial extracellular solute-binding protein, family 1	-0.266447	0.28699	0.342953	-1.27366	1.57e-06	4.36e-05	T_normal_P_down
BAB2_0117	RNA-binding region RNP-1 (RNA recognition motif):Bacterial regulatory protein LacI, HTH motif:Bacterial regulatory protein T...	0.0781748	0.771397	0.805836	-0.423737	0.166418	0.32885	comm_normal
BAB2_0134	Glu/Leu/Phe/Val dehydrogenase	-0.0809899	0.827523	0.854069	0.230453	0.395594	0.544074	comm_normal
BAB2_0136	Helix-turn-helix, AraC type	0.530226	0.0101408	0.0166915	-0.247714	0.471377	0.598799	comm_normal
BAB2_0138	SyrB family protein, putative	-0.765504	2.65604e-05	6.52983e-05	1.27255	0.0480941	0.151017	comm_normal
BAB2_0140	General substrate transporter:Major facilitator superfamily (MFS)	-3.58064	2.78157e-35	1.24095e-33	-0.0704322	0.426353	0.567524	T_down_P_normal
BAB2_0141	Class II aldolase/adducin, N-terminal	-1.58104	4.83537e-09	1.97789e-08	-0.300819	0.24768	0.413735	T_down_P_normal
BAB2_0142	conserved hypothetical protein	-1.74713	3.63158e-11	1.95045e-10	-0.846103	0.0606875	0.176088	T_down_P_normal
BAB2_0143	Bacterial regulatory proteins, AsnC family:Bacterial regulatory protein, GntR family:Bacterial regulatory protein, DeoR family	-1.37983	5.34778e-05	0.000126546	-0.431955	0.0844986	0.218447	T_down_P_normal
BAB2_0144	AP endonuclease, family 2	-2.12381	3.18667e-08	1.18342e-07	-0.66328	0.0253234	0.0968769	T_down_P_normal
BAB2_0145	conserved hypothetical protein	0.489437	0.211247	0.261209	-0.886731	0.00239437	0.0165204	comm_normal
BAB2_0159	conserved hypothetical protein	1.00585	0.000232767	0.000508713	0.048582	0.512964	0.622864	T_up_P_normal
BAB2_0160	conserved hypothetical protein	0.671155	0.0218823	0.0337877	-0.136363	0.291893	0.460485	comm_normal
BAB2_0161	Bacterial regulatory protein LysR, HTH motif:LysR substrate binding domain	1.14996	0.000485363	0.000996335	0.28826	0.486477	0.607442	T_up_P_normal
BAB2_0162	L-carnitine dehydratase/bile acid-inducible protein F	0.315447	0.152613	0.195125	0.674253	0.0895604	0.226425	comm_normal
BAB2_0163	conserved hypothetical protein	-1.57266	1.17633e-24	2.30175e-23	-0.709861	0.00739545	0.0402554	T_down_P_normal
BAB2_0164	citrate lyase, beta subunit, putative	-1.38473	4.67262e-07	1.47635e-06	0.27127	0.186294	0.353565	T_down_P_normal
BAB2_0165	RNA-binding region RNP-1 (RNA recognition motif):Nickel-dependent hydrogenase b-type cytochrome subunit	5.35742	4.88963e-17	4.81197e-16	0.78178	0.343895	0.499969	T_up_P_normal
BAB2_0170	conserved hypothetical protein	2.14523	0.00100714	0.00196152	-0.193428	0.635402	0.703615	T_up_P_normal
BAB2_0172	Bacterial regulatory protein, GntR family:Bacterial regulatory protein, DeoR family	0.384811	0.131141	0.17034	0.383315	0.345976	0.501228	comm_normal
BAB2_0173	Bacterial regulatory protein LysR, HTH motif:Helix-turn-helix, Fis-type:LysR substrate binding domain	1.58123	1.69541e-10	8.40423e-10	-0.109027	0.432586	0.572434	T_up_P_normal
BAB2_0174	ATPase, E1-E2 type:FAD linked oxidase, C-terminal:FAD linked oxidase, N-terminal	0.381283	0.229389	0.281252	0.12648	0.285931	0.454449	comm_normal
BAB2_0177	Aldo/keto reductase	-0.220446	0.309683	0.366796	1.12377	0.092669	0.230969	comm_normal
BAB2_0187	conserved hypothetical protein	0.868301	0.00385292	0.00682832	1.08242	0.0983905	0.239929	comm_normal
BAB2_0191	Haloacid dehalogenase-like hydrolase:HAD-superfamily subfamily IIA hydrolase, hypothetical 3:HAD-superfamily hydrolase, subfa...	0.288646	0.409381	0.469106	0.0132572	0.279554	0.446559	comm_normal
BAB2_0193	Riboflavin kinase / FAD synthetase:Cytidyltransferase-related domain	-0.583764	0.0443813	0.0645651	-0.110768	0.29847	0.463961	comm_normal
BAB2_0195	conserved hypothetical protein	-1.46718	2.61569e-06	7.55143e-06	-0.328439	0.350307	0.505222	T_down_P_normal
BAB2_0196	RNA-binding region RNP-1 (RNA recognition motif):Nickel-dependent hydrogenase b-type cytochrome subunit	0.783714	0.0382568	0.0562422	0.143003	0.459085	0.592303	comm_normal
BAB2_0198	High mobility group proteins HMG-I and HMG-Y:Pseudouridine synthase, Rsu:RNA-binding S4:Pseudouridine synthase	-0.148356	0.538429	0.594778	0.106333	0.478963	0.602867	comm_normal
BAB2_0199	N-6 Adenine-specific DNA methylase:N6 adenine-specific DNA methyltransferase, N12 class:Conserved hypothetical protein 95	-0.97242	0.000541446	0.00110671	0.241634	0.836952	0.857741	comm_normal
BAB2_0203	Patatin	-1.34422	4.1211e-07	1.31576e-06	0.827419	0.0773614	0.208896	T_down_P_normal
BAB2_0204	TrkA-N:Potassium efflux system protein:TrkA potassium uptake protein:Sodium/hydrogen exchanger	-2.37596	2.50866e-26	5.95317e-25	1.0102	0.138439	0.292093	T_down_P_normal
BAB2_0206	Inositol monophosphatase	0.532852	0.141497	0.181886	-0.251217	0.313574	0.476716	comm_normal
BAB2_0207	conserved hypothetical protein	1.31184	0.00212785	0.00393794	0.013502	0.548061	0.644501	T_up_P_normal
BAB2_0208	Protein of unknown function DUF374	0.434498	0.216895	0.267205	-0.387866	0.0510908	0.158022	comm_normal
BAB2_0211	conserved hypothetical protein	-1.3849	1.40379e-07	4.82247e-07	0.961296	0.25493	0.42141	T_down_P_normal
BAB2_0214	Acyl-CoA dehydrogenase:Acyl-CoA dehydrogenase, C-terminal:Acyl-CoA dehydrogenase, central domain:Acyl-CoA dehydrogenase, N-te...	-0.210307	0.55397	0.608131	0.388455	0.147401	0.303775	comm_normal
BAB2_0215	Tumour necrosis factor c/lymphotoxin-beta:Bacterial regulatory proteins, IclR family	0.210894	0.613578	0.664412	0.0700579	0.869622	0.88202	comm_normal
BAB2_0219	NADH:flavin oxidoreductase/NADH oxidase:FMN/related compound-binding core	-0.408409	0.11973	0.157044	0.357093	0.588109	0.672171	comm_normal
BAB2_0220	Bacterial regulatory protein, MerR family	1.6101	5.17616e-08	1.87035e-07	-0.25559	0.441776	0.577923	T_up_P_normal
BAB2_0221	ATP-binding region, ATPase-like:Histidine kinase, HAMP region:Histidine kinase A, N-terminal:Bacterial sensor protein, C-term...	-0.347342	0.445706	0.50451	0.0424662	0.208715	0.377701	comm_normal
BAB2_0222	Response regulator receiver:Transcriptional regulatory protein, C terminal	1.10592	0.039421	0.0577255	1.12325	0.0639995	0.183122	comm_normal
BAB2_0223	conserved hypothetical protein	-0.180668	0.431762	0.491553	0.57177	0.405364	0.551726	comm_normal
BAB2_0230	Glutathione S-transferase, N-terminal:Glutathione S-transferase, C-terminal	-0.118476	0.803126	0.833518	-0.261139	0.512191	0.622291	comm_normal
BAB2_0231	biphenyl-2,3-diol 1,2-dioxygenase III	0.487592	0.154716	0.197287	-0.316077	0.715096	0.759697	comm_normal
BAB2_0233	TonB-dependent receptor protein	-0.267841	0.623914	0.673549	1.34846	1.2e-06	3.65e-05	T_normal_P_up
BAB2_0234	conserved hypothetical protein	0.826106	0.0356056	0.0525988	0.372148	0.68861	0.738739	comm_normal
BAB2_0235	Bacterial regulatory proteins, IclR family	-0.0836247	0.779	0.812764	0.00847992	0.11634	0.263169	comm_normal
BAB2_0244	Esterase/lipase/thioesterase, active site	-1.30827	8.85572e-18	9.3474e-17	0.300397	0.199495	0.368449	T_down_P_normal
BAB2_0245	G-protein beta WD-40 repeat:ATP/GTP-binding site motif A (P-loop)	-0.802238	1.02633e-05	2.68798e-05	0.460436	0.209277	0.378386	comm_normal
BAB2_0246	ATP/GTP-binding site motif A (P-loop):Cobalamin synthesis protein/P47K	-0.126714	0.524132	0.582253	0.744689	0.130959	0.283612	comm_normal
BAB2_0247	Creatininase	-0.937172	0.000327629	0.000696029	0.97531	0.0619214	0.178164	comm_normal
BAB2_0250	Bacterial regulatory protein LacI, HTH motif:Periplasmic binding protein/LacI transcriptional regulator	0.732327	0.0491366	0.0706841	-0.114621	0.167347	0.329751	comm_normal
BAB2_0251	TrkA potassium uptake protein:D-isomer specific 2-hydroxyacid dehydrogenase, catalytic domain:D-isomer specific 2-hydroxyacid...	-0.233925	0.314353	0.371145	-0.326074	0.198567	0.367723	comm_normal
BAB2_0252	Glutamine amidotransferase class-I	-0.263304	0.321017	0.378479	1.76491	0.0803394	0.213583	comm_normal
BAB2_0253	DNA topoisomerase II:Short-chain dehydrogenase/reductase SDR:Glucose/ribitol dehydrogenase	1.11812	1.13022e-08	4.42302e-08	-0.501082	0.192269	0.36092	T_up_P_normal
BAB2_0259	RNA-binding region RNP-1 (RNA recognition motif)	1.58106	5.22328e-10	2.44094e-09	-0.251489	0.52617	0.628988	T_up_P_normal
BAB2_0264	oxidoreductase, putative	0.160536	0.442964	0.501745	-0.0171664	0.545926	0.642834	comm_normal
BAB2_0265	Haloacid dehalogenase/epoxide hydrolase:Haloacid dehalogenase-like hydrolase:HAD-superfamily hydrolase, subfamily IA, variant...	4.21797	5.89581e-13	3.76477e-12	1.47883	0.0810708	0.214422	T_up_P_normal
BAB2_0266	MaoC-like dehydratase	1.35909	0.00196801	0.00366441	0.0443985	0.721324	0.765049	T_up_P_normal
BAB2_0271	RNA-binding region RNP-1 (RNA recognition motif):TPR repeat	0.356674	0.179746	0.225677	-0.656374	0.00308287	0.0199372	comm_normal
BAB2_0272	conserved hypothetical protein	-0.164889	0.477244	0.536398	0.562941	0.391858	0.5411	comm_normal
BAB2_0273	Binding-protein-dependent transport systems inner membrane component	-2.47648	4.69262e-06	1.30087e-05	0.202935	0.733754	0.776021	T_down_P_normal
BAB2_0275	Lipoprotein YaeC family:NLPA lipoprotein:Twin-arginine translocation pathway signal	0.564871	0.0496564	0.0713091	1.29907	6.57e-05	0.000961404	T_normal_P_up
BAB2_0277	Glucose-methanol-choline oxidoreductase:Pyridine nucleotide-disulphide oxidoreductase, class I:GMC oxidoreductase	-6.42266	1.47965e-11	8.25151e-11	-0.0890049	0.262873	0.429568	T_down_P_normal
BAB2_0279	Bacterial inner-membrane translocator	-4.20242	2.27965e-06	6.62703e-06	2.00666	0.340438	0.497396	T_down_P_normal
BAB2_0280	Shikimate kinase:ATP/GTP-binding site motif A (P-loop):ABC transporter:AAA ATPase	-4.62941	3.36484e-07	1.09097e-06	2.01783	0.000294995	0.00330747	T_down_P_up
BAB2_0281	ATP/GTP-binding site motif A (P-loop):ABC transporter:AAA ATPase	-4.58805	1.14399e-06	3.46093e-06	2.4189	0.000226805	0.00267587	T_down_P_up
BAB2_0282	Leu/Ile/Val-binding protein family	-2.7286	0.00203117	0.00377152	1.0741	0.00401171	0.0247049	T_down_P_up
BAB2_0284	Bacterial regulatory proteins, AsnC family:Beta tubulin	-0.280207	0.259921	0.314961	-0.0658106	0.469202	0.598248	comm_normal
BAB2_0289	Pyruvate decarboxylase	0.201495	0.520447	0.579079	-1.72387	8.65e-08	4.83e-06	T_normal_P_down
BAB2_0290	Bacterial regulatory protein, GntR family	0.702907	0.132891	0.172147	0.0181174	0.405912	0.551726	comm_normal
BAB2_0292	sugar transporter	-0.494839	0.363037	0.421486	0.469341	0.598611	0.678536	comm_normal
BAB2_0293	Oxidoreductase, N-terminal:Oxidoreductase, C-terminal	-2.36445	7.21246e-06	1.93373e-05	1.44032	0.0066497	0.0367784	T_down_P_up
BAB2_0294	Dihydroxy-acid and 6-phosphogluconate dehydratase:ATP/GTP-binding site motif A (P-loop)	-3.15507	1.40099e-10	7.00706e-10	2.23497	2.39e-05	0.000408076	T_down_P_up
BAB2_0295	2-keto-3-deoxy-galactonokinase	-3.18854	6.61199e-13	4.20897e-12	1.41725	0.000266113	0.00304995	T_down_P_up
BAB2_0296	KDPG and KHG aldolase	-3.64693	9.13832e-13	5.70463e-12	0.86206	0.468028	0.597488	T_down_P_normal
BAB2_0299	Flagellar hook-length control protein:ATP/GTP-binding site motif A (P-loop):Peptidase family S16:ABC transporter:AAA ATPase	-3.07818	2.77398e-05	6.78985e-05	-0.32617	0.168152	0.329751	T_down_P_normal
BAB2_0300	Bacterial inner-membrane translocator	-4.35172	2.83493e-09	1.18868e-08	-0.152508	0.63424	0.703402	T_down_P_normal
BAB2_0301	Aminotransferase, class IV	0.425201	0.0183991	0.0288894	0.567458	0.0885118	0.225198	comm_normal
BAB2_0302	conserved hypothetical protein	-1.07638	0.0188156	0.0294328	0.833055	0.091528	0.229432	T_down_P_normal
BAB2_0304	N-formylglutamate amidohydrolase	-0.510812	0.300136	0.357418	0.6933	0.0278614	0.104223	comm_normal
BAB2_0307	Amidohydrolase	2.04617	0.000105041	0.000238283	0.679654	0.333091	0.492688	T_up_P_normal
BAB2_0309	Beta and gamma crystallin:Aminotransferase class-III	-0.405613	0.390265	0.4492	1.039	0.0289974	0.106824	comm_normal
BAB2_0310	Helix-turn-helix motif:Cupin domain	0.477761	0.331876	0.388952	0.688975	0.0834234	0.216754	comm_normal
BAB2_0313	Bacterial regulatory proteins, AsnC family	2.56565	6.55076e-15	4.98156e-14	0.143028	0.295064	0.461499	T_up_P_normal
BAB2_0316	Molybdopterin oxidoreductase:Molydopterin dinucleotide binding domain	-0.00327778	0.983991	0.986054	1.49071	3.79e-06	8.68e-05	T_normal_P_up
BAB2_0319	Heat shock protein DnaJ:Secretion protein HlyD	-0.21754	0.38499	0.443773	0.347553	0.162172	0.323874	comm_normal
BAB2_0321	Acriflavin resistance protein	-1.11443	7.7971e-06	2.08546e-05	0.492021	0.0595615	0.174044	T_down_P_normal
BAB2_0322	Bacterial regulatory protein, GntR family	2.94328	6.14544e-19	7.26595e-18	-0.851764	0.0431173	0.140523	T_up_P_normal
BAB2_0324	N-acetylglucosamine-6-phosphate deacetylase:Amidohydrolase	0.591998	0.0320485	0.0478511	-0.396614	0.034079	0.118358	comm_normal
BAB2_0325	conserved hypothetical protein	-0.141354	0.489168	0.548143	-0.09288	0.0188796	0.0778972	comm_normal
BAB2_0327	Aldehyde dehydrogenase	-2.25551	2.91903e-07	9.55681e-07	-0.476854	0.00273127	0.0184741	T_down_P_normal
BAB2_0328	conserved hypothetical protein	-3.77685	7.39381e-39	4.3403e-37	-0.329747	0.550928	0.646142	T_down_P_normal
BAB2_0329	Bacterial regulatory protein LysR, HTH motif:Immunoglobulin/major histocompatibility complex:LysR substrate binding domain	-0.361269	0.0407247	0.0595043	0.833932	0.0489779	0.153325	comm_normal
BAB2_0330	sarcosine oxidase beta subunit	-0.346983	0.279033	0.334834	-0.259749	0.348684	0.503736	comm_normal
BAB2_0334	Bacterial regulatory protein, ArsR family	1.96097	6.67802e-12	3.85253e-11	-0.730021	0.101646	0.245259	T_up_P_normal
BAB2_0335	NADH:flavin oxidoreductase/NADH oxidase	-0.487687	0.0654654	0.0913077	-1.68949	1.12e-09	1.36e-07	T_normal_P_down
BAB2_0336	Bacterial regulatory proteins, AsnC family:Binding-protein-dependent transport systems inner membrane component:Bacterial reg...	1.63374	5.9723e-16	5.11082e-15	-1.76769	0.00331147	0.021216	T_up_P_down
BAB2_0338	ATP/GTP-binding site motif A (P-loop):Ornithine cyclodeaminase/mu-crystallin	-2.38629	0.000237641	0.000518687	1.2727	7.09e-05	0.00101577	T_down_P_up
BAB2_0339	sec-independent protein translocase protein TatC	3.21389	8.55416e-19	9.93827e-18	-0.568735	0.144141	0.29946	T_up_P_normal
BAB2_0342	conserved hypothetical protein	2.0185	4.60582e-29	1.32854e-27	-0.23479	0.345486	0.500983	T_up_P_normal
BAB2_0344	ATP-dependent protease La, LON	2.45757	0.000152907	0.000340403	1.03074	0.0912701	0.229299	T_up_P_normal
BAB2_0345	Protein of unknown function DUF343	1.99777	0.000832578	0.00164938	0.701744	0.0320519	0.113613	T_up_P_normal
BAB2_0348	Protein kinase:General substrate transporter:Sugar transporter superfamily:Major facilitator superfamily (MFS)	-4.31275	3.21249e-07	1.04664e-06	-2.43422	0.0889251	0.225649	T_down_P_normal
BAB2_0350	Bacterial regulatory protein, MarR family	1.43914	6.83902e-09	2.74381e-08	-0.20226	0.0679778	0.19106	T_up_P_normal
BAB2_0352	Neutral zinc metallopeptidases, zinc-binding region	0.598394	0.0890929	0.120984	0.102704	0.827795	0.85216	comm_normal
BAB2_0355	ATP/GTP-binding site motif A (P-loop)	0.810412	0.00242088	0.00445559	0.457367	0.120533	0.269697	comm_normal
BAB2_0356	conserved hypothetical protein	-0.110258	0.636739	0.685719	0.0717157	0.737243	0.778369	comm_normal
BAB2_0357	glyoxalase family protein	-0.930262	0.000296077	0.000635047	-0.143329	0.634432	0.703402	comm_normal
BAB2_0361	Elongation factor G, C-terminal:Elongation factor, GTP-binding:ATP/GTP-binding site motif A (P-loop):Elongation factor Tu, do...	-1.92142	6.31996e-16	5.38081e-15	-0.460213	0.0287577	0.106321	T_down_P_normal
BAB2_0368	Bacterial regulatory protein, DeoR family	-1.08069	5.69184e-05	0.000133555	0.18477	0.784356	0.815969	T_down_P_normal
BAB2_0374	conserved hypothetical protein	-1.85755	1.81884e-05	4.57582e-05	0.506762	0.203653	0.373453	T_down_P_normal
BAB2_0376	Bacterial inner-membrane translocator:Sodium:dicarboxylate symporter	-4.58557	1.35905e-22	2.24009e-21	0.115104	0.756263	0.791563	T_down_P_normal
BAB2_0378	Bacterial regulatory protein, DeoR family	-4.07526	7.69513e-13	4.8581e-12	0.691452	0.133627	0.286553	T_down_P_normal
BAB2_0384	epimerase/dehydratase family protein, putative	0.226635	0.275579	0.331686	1.34925	0.0924293	0.23085	comm_normal
BAB2_0388	conserved hypothetical protein	1.23733	0.000836564	0.00165532	-0.0176117	0.238418	0.406829	T_up_P_normal
BAB2_0393	transporter	-1.91097	4.76362e-20	6.37563e-19	0.392203	0.071476	0.198459	T_down_P_normal
BAB2_0394	Protein of unknown function DUF45	-1.96595	5.56253e-07	1.73946e-06	-0.125905	0.607859	0.684132	T_down_P_normal
BAB2_0398	type I restriction-modification enzyme, S subunit	3.00164	2.68967e-18	3.02002e-17	0.661675	0.322646	0.484087	T_up_P_normal
BAB2_0403	conserved hypothetical protein	0.132189	0.698455	0.741914	0.445626	0.0737874	0.202156	comm_normal
BAB2_0405	FMN/related compound-binding core	-0.686739	0.0446875	0.0649541	-0.828242	0.0308667	0.110937	comm_normal
BAB2_0407	conserved hypothetical protein	0.349766	0.0952968	0.128522	1.33384	0.0192823	0.0793052	comm_normal
BAB2_0409	Ribosomal protein S16:DEAD/DEAH box helicase:Helicase, C-terminal:ATP/GTP-binding site motif A (P-loop)	1.13952	9.03158e-13	5.64853e-12	-0.106454	0.839652	0.859653	T_up_P_normal
BAB2_0410	conserved hypothetical protein	0.789318	1.94758e-05	4.87145e-05	0.0662853	0.833051	0.856295	comm_normal
BAB2_0411	conserved hypothetical protein	-0.500321	0.136503	0.176143	0.186426	0.445028	0.581439	comm_normal
BAB2_0413	Putative peptidoglycan binding domain 1:Sel1-like repeat	-1.13239	0.00348382	0.00623361	0.650993	0.0120891	0.0559121	T_down_P_normal
BAB2_0415	Domain of unknown function DUF190	-0.764489	0.0159715	0.0253154	-0.140985	0.779583	0.813083	comm_normal
BAB2_0423	Bacterial regulatory protein, GntR family	-0.160366	0.609872	0.66104	-0.0444315	0.558089	0.649373	comm_normal
BAB2_0427	ABC transporter, periplasmic substrate-binding protein	0.704732	0.379498	0.437863	-1.15511	0.00282544	0.0188029	T_normal_P_down
BAB2_0432	Helix-turn-helix protein, CopG family	1.74848	3.63529e-15	2.84864e-14	1.1067	0.0230732	0.0911876	T_up_P_normal
BAB2_0439	Acyl-CoA dehydrogenase:Acyl-CoA dehydrogenase, C-terminal:Acyl-CoA dehydrogenase, central domain:Acyl-CoA dehydrogenase, N-te...	-0.0922129	0.650845	0.698056	-1.20958	6.15e-05	0.000919504	T_normal_P_down
BAB2_0442	Sugar transporter superfamily:Acyl-CoA dehydrogenase, C-terminal:Acyl-CoA dehydrogenase, central domain	-0.794375	0.0601672	0.0847304	-0.280383	0.00496193	0.0291637	comm_normal
BAB2_0443	Thiolase	-1.81942	0.000280559	0.000606037	-0.919125	0.11328	0.259662	T_down_P_normal
BAB2_0444	NAD binding site:Enoyl-CoA hydratase/isomerase:3-hydroxyacyl-CoA dehydrogenase, C-terminal:3-hydroxyacyl-CoA dehydrogenase, N...	-2.96083	1.4675e-08	5.6766e-08	-0.413097	0.0758379	0.20559	T_down_P_normal
BAB2_0445	Peptidase family S24:Peptidase S24, C-terminal	1.58561	8.99338e-06	2.37505e-05	-0.334792	0.160446	0.32136	T_up_P_normal
BAB2_0446	Proline-rich extensin	0.168041	0.571478	0.625504	-1.49648	0.0143261	0.0633057	comm_normal
BAB2_0448	conserved hypothetical protein	0.923772	0.00546385	0.00946854	-1.24414	0.0594749	0.174044	comm_normal
BAB2_0449	Carbonic anhydrase, prokaryotic	1.88834	0.000841756	0.00166461	-2.10052	0.00583288	0.0330583	T_up_P_down
BAB2_0450	conserved hypothetical protein	0.44252	0.423865	0.483715	0.0834504	0.269695	0.437618	comm_normal
BAB2_0451	Bacterial extracellular solute-binding protein, family 5	1.78856	9.48919e-15	7.15109e-14	0.758824	0.0395386	0.133718	T_up_P_normal
BAB2_0454	Uridine kinase:ATP/GTP-binding site motif A (P-loop):ABC transporter:AAA ATPase	1.20353	4.06421e-06	1.14276e-05	-0.142024	0.509587	0.620736	T_up_P_normal
BAB2_0455	ATP/GTP-binding site motif A (P-loop):ABC transporter:AAA ATPase	0.64592	0.0632231	0.0885864	-0.0532424	0.959313	0.961176	comm_normal
BAB2_0461	Cell division protein FtsZ:Short-chain dehydrogenase/reductase SDR:Glucose/ribitol dehydrogenase	-0.905777	0.00855116	0.0142562	-0.381146	0.0841834	0.217905	comm_normal
BAB2_0465	Bacterial regulatory proteins, AsnC family	-0.697844	0.000437571	0.000908822	-0.279817	0.478058	0.602832	comm_normal
BAB2_0468	Bacterial regulatory protein, MarR family	-1.10107	0.000256173	0.000555872	0.199163	0.719592	0.764034	T_down_P_normal
BAB2_0469	NAD binding site:Pyridine nucleotide-disulphide oxidoreductase, class I:FAD dependent oxidoreductase	-2.50832	3.8733e-35	1.68312e-33	1.00448	0.00848207	0.0432746	T_down_P_up
BAB2_0471	Glutamine synthetase, catalytic domain	-2.24448	4.39927e-40	3.00407e-38	0.0688953	0.399717	0.548647	T_down_P_normal
BAB2_0473	conserved domain protein	4.79672	5.94845e-88	3.9807e-85	0.318813	0.43309	0.572447	T_up_P_normal
BAB2_0474	Bacterial regulatory protein LysR, HTH motif:LysR substrate binding domain	1.48468	1.56285e-06	4.61137e-06	0.747053	0.111834	0.258939	T_up_P_normal
BAB2_0476	Glutamate--cysteine ligase, plant	0.732279	0.0200959	0.0311444	2.26839	1.21e-09	1.39e-07	T_normal_P_up
BAB2_0477	Conserved hypothetical protein 46:Protein of unknown function DUF558	0.0895123	0.783429	0.816367	1.1512	0.131101	0.283612	comm_normal
BAB2_0478	Bacterial regulatory proteins, AsnC family:Bacterial regulatory protein, MarR family	1.5982	3.70249e-21	5.38632e-20	0.447924	0.213394	0.382145	T_up_P_normal
BAB2_0483	Periplasmic binding protein	-0.33582	0.320339	0.377812	-0.0562478	0.695425	0.743348	comm_normal
BAB2_0487	conserved hypothetical protein	-2.21535	3.58451e-09	1.48806e-08	-1.38918	0.0993442	0.241398	T_down_P_normal
BAB2_0488	YjgF-like protein:Endoribonuclease L-PSP	-1.69376	1.90745e-05	4.77718e-05	-1.0794	0.0447462	0.144462	T_down_P_normal
BAB2_0491	Bacterial extracellular solute-binding protein, family 1:Bacterial extracellular solute-binding protein, family 1 domain	-0.315183	0.523029	0.581221	-0.504559	0.0270592	0.101867	comm_normal
BAB2_0492	Alpha-catenin:Short-chain dehydrogenase/reductase SDR:Glucose/ribitol dehydrogenase	0.942486	0.00539496	0.00937447	0.0070746	0.20024	0.369495	comm_normal
BAB2_0493	Disease resistance protein:Adenylate kinase:ATP/GTP-binding site motif A (P-loop):ABC transporter:AAA ATPase:TOBE domain	-1.26101	0.00219734	0.00406205	-0.646729	0.053777	0.163428	T_down_P_normal
BAB2_0494	Helix-turn-helix protein RpiR:Bacterial regulatory protein LacI, HTH motif:Sugar isomerase (SIS)	-1.49878	1.85538e-05	4.66074e-05	0.113802	0.204666	0.374315	T_down_P_normal
BAB2_0500	ATP/GTP-binding site motif A (P-loop):ABC transporter:AAA ATPase:Glycine betaine/L-proline transport ATP-binding subunit	1.90332	8.05869e-09	3.18728e-08	-3.57613	0.000139941	0.00181571	T_up_P_down
BAB2_0502	ATP/GTP-binding site motif A (P-loop):Substrate-binding region of ABC-type glycine betaine transport system	0.236375	0.564035	0.617964	-2.97745	1.69e-08	1.29e-06	T_normal_P_down
BAB2_0505	immunoreactive 14 kDa protein BA14k	1.23416	1.70186e-06	4.98636e-06	-0.647796	0.435556	0.574521	T_up_P_normal
BAB2_0506	Iron-containing alcohol dehydrogenase	-0.0995978	0.769205	0.804048	0.0456168	0.682829	0.734905	comm_normal
BAB2_0510	transcriptional regulator, putative	0.591526	0.0134568	0.0216577	-0.0044665	0.643174	0.707306	comm_normal
BAB2_0511	Pyridine nucleotide-disulphide oxidoreductase, class-II:NAD binding site:Adrenodoxin reductase:Pyridine nucleotide-disulphide...	-0.557764	0.0243337	0.0371784	0.385191	0.370714	0.521756	comm_normal
BAB2_0517	Bacterial regulatory proteins, AsnC family	2.02939	4.80708e-12	2.8169e-11	-0.434638	0.168673	0.330458	T_up_P_normal
BAB2_0518	Bacterial extracellular solute-binding protein, family 3:Aldehyde dehydrogenase:Proline dehydrogenase:delta-1-pyrroline-5-car...	1.65379	4.12261e-06	1.15724e-05	2.14873	0	-	T_up_P_normal
BAB2_0519	Bacterial periplasmic spermidine/putrescine-binding protein:Gliadin, alpha/beta:Bacterial extracellular solute-binding protei...	-0.411171	0.536743	0.593503	-1.55482	0.000288522	0.00326937	T_normal_P_down
BAB2_0520	Binding-protein-dependent transport systems inner membrane component	-1.36738	0.0304794	0.0457328	-0.301864	0.139934	0.294576	T_down_P_normal
BAB2_0522	Inositol phosphatase/fructose-1,6-bisphosphatase:Inositol monophosphatase	-2.88485	1.86345e-08	7.11768e-08	-1.91863	0.0133947	0.0601779	T_down_P_normal
BAB2_0523	iolB protein KO: K03337 IolB protein	-2.72719	7.59695e-09	3.01535e-08	-0.7745	0.0575094	0.16962	T_down_P_normal
BAB2_0524	iolE protein KO: K03335 IolE protein	-2.30763	4.1486e-07	1.32328e-06	-0.928058	0.0131009	0.0595844	T_down_P_normal
BAB2_0525	Pyruvate decarboxylase	-1.23196	0.0222688	0.0343055	-0.411259	0.0541874	0.163913	T_down_P_normal
BAB2_0526	Carbohydrate kinase, PfkB	0.0173021	0.972061	0.975267	-1.23812	4.05e-05	0.000668566	T_normal_P_down
BAB2_0527	Sugar isomerase (SIS)	0.533862	0.0719803	0.0995643	-0.0350055	0.334912	0.493725	comm_normal
BAB2_0528	Oxidoreductase, N-terminal:Oxidoreductase, C-terminal:TrkA potassium uptake protein	0.485121	0.433222	0.492881	-1.07604	6.15e-05	0.000919504	T_normal_P_down
BAB2_0529	conserved hypothetical protein	0.81916	0.000434663	0.000903905	-1.03659	0.466161	0.596729	comm_normal
BAB2_0530	Bacterial regulatory protein LysR, HTH motif:LysR substrate binding domain	0.752424	0.0128903	0.0208262	1.03195	0.0742545	0.202628	comm_normal
BAB2_0533	Sodium:dicarboxylate symporter:General substrate transporter:Major facilitator superfamily (MFS)	-1.22322	0.05173	0.0740328	#NUM!	-	-	comm_normal
BAB2_0534	Multicopper oxidase, type 1:Multicopper oxidase, copper-binding:Twin-arginine translocation pathway signal	0.111871	0.62403	0.673549	-0.0307884	0.590023	0.673612	comm_normal
BAB2_0538	Uridine kinase:Disease resistance protein:ATP/GTP-binding site motif A (P-loop):ABC transporter:AAA ATPase	1.09206	6.61962e-05	0.000154243	0.698058	0.0824602	0.216281	T_up_P_normal
BAB2_0539	Bacterial extracellular solute-binding protein, family 1	0.182933	0.715321	0.757416	-1.48304	1.25e-05	0.000243038	T_normal_P_down
BAB2_0540	Binding-protein-dependent transport systems inner membrane component	0.402406	0.336714	0.39407	0.185876	0.689337	0.738755	comm_normal
BAB2_0543	Conserved hypothetical protein 01244	0.453504	0.0855368	0.116628	-0.206262	0.609469	0.684281	comm_normal
BAB2_0547	Bacterial extracellular solute-binding protein, family 1	-1.88214	0.0246982	0.0376836	-4.05708	5.57e-09	5.21e-07	comm_down
BAB2_0548	Vacuolar H+-transporting two-sector ATPase, C subunit:Binding-protein-dependent transport systems inner membrane component:Ar...	-3.61327	2.05814e-05	5.12772e-05	-0.94358	0.343801	0.499969	T_down_P_normal
BAB2_0551	ATP/GTP-binding site motif A (P-loop):ABC transporter:AAA ATPase	-2.39247	6.08073e-05	0.000142082	-3.56877	1.89e-06	5.06e-05	comm_down
BAB2_0553	Tetracycline resistance protein TetB:Drug resistance transporter EmrB/QacA subfamily:Major facilitator superfamily (MFS)	2.41937	1.4312e-13	9.79305e-13	0.252314	0.649476	0.711587	T_up_P_normal
BAB2_0555	Ppx/GppA phosphatase	0.225921	0.277475	0.333488	-0.151488	0.161778	0.323399	comm_normal
BAB2_0556	ATP/GTP-binding site motif A (P-loop):ABC transporter:AAA ATPase	-0.936933	0.000180016	0.000398106	-0.889649	0.189921	0.357814	comm_normal
BAB2_0557	Binding-protein-dependent transport systems inner membrane component	-0.0925425	0.684168	0.729053	0.554737	0.123899	0.274548	comm_normal
BAB2_0559	Hydantoinase/oxoprolinase:Hydantoinase B/oxoprolinase	-1.21434	0.000469707	0.00096742	-1.78485	3.53e-14	2.07e-11	comm_down
BAB2_0560	conserved hypothetical protein	-0.288258	0.429937	0.489809	-1.80132	0.00014154	0.00182499	T_normal_P_down
BAB2_0561	ATP/GTP-binding site motif A (P-loop):ABC transporter:AAA ATPase	0.569825	0.0386667	0.0566457	-0.42007	0.450353	0.585062	comm_normal
BAB2_0564	Periplasmic binding protein	0.346962	0.543888	0.599026	-1.21304	0.000176104	0.00218857	T_normal_P_down
BAB2_0566	Aldehyde dehydrogenase	3.43997	1.42848e-14	1.06215e-13	1.77803	1.95e-08	1.44e-06	comm_up
BAB2_0568	conserved hypothetical protein	2.50833	4.52544e-14	3.29894e-13	0.58055	0.275217	0.441846	T_up_P_normal
BAB2_0569	NAD binding site:Flavin-containing monooxygenase FMO	1.39048	4.68325e-06	1.29935e-05	1.15703	0.106892	0.251159	T_up_P_normal
BAB2_0572	Aminotransferase, class IV	-0.163179	0.322717	0.380216	0.64638	0.240401	0.407851	comm_normal
BAB2_0578	Xanthine/uracil/vitamin C permease family	1.53174	5.98494e-19	7.10128e-18	0.0973835	0.682378	0.734905	T_up_P_normal
BAB2_0579	Cytidine/deoxycytidylate deaminase, zinc-binding region	-0.314078	0.184872	0.231418	-2.06859	0.000955273	0.00838607	T_normal_P_down
BAB2_0586	Renal dipeptidase	0.0708186	0.870534	0.890766	-0.467293	0.00927797	0.045938	comm_normal
BAB2_0588	ATP/GTP-binding site motif A (P-loop):ABC transporter:AAA ATPase	-1.34028	0.0036272	0.0064694	-0.669668	0.24905	0.415351	T_down_P_normal
BAB2_0593	Leu/Ile/Val-binding protein family:Extracellular ligand-binding receptor:Bacterial sensor protein, C-terminal	-2.58951	5.95228e-05	0.000139275	-0.779319	0.000790498	0.00714947	T_down_P_normal
BAB2_0594	Fumarate lyase:Delta crystallin	-0.734478	0.0841384	0.114909	0.27727	0.134151	0.286791	comm_normal
BAB2_0599	Bacterial regulatory protein LysR, HTH motif:LysR substrate binding domain	-0.350009	0.050993	0.0730405	-1.21498	0.147833	0.304067	comm_normal
BAB2_0603	Bacterial regulatory proteins, IclR family	2.43051	6.1321e-09	2.47205e-08	0.426286	0.260357	0.427301	T_up_P_normal
BAB2_0607	Twin-arginine translocation pathway signal	-0.546178	0.131574	0.170837	-3.06723	0.00045587	0.0047023	T_normal_P_down
BAB2_0610	NAD binding site:UBA/THIF-type NAD/FAD binding fold:Pyridine nucleotide-disulphide oxidoreductase, class I	-0.306933	0.253492	0.308095	-0.176662	0.247327	0.413482	comm_normal
BAB2_0611	Solute-binding protein/glutamate receptor:Ionotropic glutamate receptor:Bacterial extracellular solute-binding protein, family 3	-1.24505	4.91329e-07	1.54947e-06	1.45354	0.0031905	0.0205687	T_down_P_up
BAB2_0612	Solute-binding protein/glutamate receptor:Ionotropic glutamate receptor:Bacterial extracellular solute-binding protein, family 3	-0.471722	0.363606	0.421854	0.688546	0.0826891	0.216281	comm_normal
BAB2_0616	conserved hypothetical protein	1.00581	4.39277e-09	1.8079e-08	-0.717252	0.384224	0.534133	T_up_P_normal
BAB2_0618	conserved hypothetical protein	0.570714	0.109728	0.145579	1.38977	0.0598837	0.174738	comm_normal
BAB2_0620	conserved hypothetical protein	-1.75744	3.94494e-05	9.46899e-05	-0.36447	0.355694	0.510539	T_down_P_normal
BAB2_0621	endonuclease V	-0.0397638	0.828581	0.854897	0.106149	0.883347	0.892431	comm_normal
BAB2_0627	conserved hypothetical protein	-1.11627	0.00119132	0.00228564	0.105484	0.731288	0.774062	T_down_P_normal
BAB2_0630	GGDEF:Response regulator receiver	-1.0201	0.00294921	0.00534565	-0.375637	0.115947	0.262743	T_down_P_normal
BAB2_0633	NUDIX hydrolase	2.73793	2.94905e-08	1.10129e-07	1.45835	0.000510929	0.00519235	comm_up
BAB2_0638	SMF protein	0.00774081	0.970176	0.973668	1.02933	0.0410565	0.136612	comm_normal
BAB2_0640	Dihydroorotase multifunctional complex type:Amidohydrolase	-1.01062	0.00371305	0.00660844	-0.944383	0.00230693	0.016243	T_down_P_normal
BAB2_0642	Acyl-CoA dehydrogenase:Acyl-CoA dehydrogenase, C-terminal:Acyl-CoA dehydrogenase, central domain	0.0928945	0.540376	0.596535	-0.158745	0.479589	0.603288	comm_normal
BAB2_0643	Conserved hypothetical protein 250:Ribonuclease RNase H fold containing	-0.09505	0.747808	0.78635	-1.18403	0.14225	0.296214	comm_normal
BAB2_0644	Beta-lactamase-like:Aminoacyl-tRNA synthetase, class I	-1.08372	3.8183e-05	9.1959e-05	1.93095	0.0163441	0.0702457	T_down_P_normal
BAB2_0648	conserved hypothetical protein	0.422534	0.21664	0.267048	0.491493	0.543778	0.641403	comm_normal
BAB2_0652	PAS domain:PAS-associated C-terminal domain:PAC motif	-0.554418	0.00762392	0.0128706	0.25849	0.114264	0.260471	comm_normal
BAB2_0653	conserved hypothetical protein	-0.233049	0.386023	0.444624	0.12964	0.490161	0.608791	comm_normal
BAB2_0654	Lipase	-3.77649	8.44355e-27	2.04725e-25	0.61718	0.116894	0.264133	T_down_P_normal
BAB2_0655	Protein of unknown function DUF470:Protein of unknown function DUF471:Protein of unknown function DUF472	-1.73366	2.9978e-06	8.58054e-06	0.0670666	0.416308	0.559244	T_down_P_normal
BAB2_0660	Protein of unknown function DUF339	0.0427908	0.915216	0.928255	0.148121	0.377307	0.528794	comm_normal
BAB2_0662	Glyoxalase/Bleomycin resistance protein/dioxygenase domain	-1.22468	0.000542936	0.00110907	0.185321	0.322371	0.484026	T_down_P_normal
BAB2_0663	DSBA oxidoreductase	-0.399215	0.211968	0.261908	-0.595395	0.200665	0.369909	comm_normal
BAB2_0664	Bacterial extracellular solute-binding protein, family 5	-1.35219	3.08265e-06	8.80082e-06	-0.795277	0.00215187	0.0155221	T_down_P_normal
BAB2_0665	conserved hypothetical protein	-0.0838109	0.780983	0.814325	-1.64774	0.0043363	0.0261572	T_normal_P_down
BAB2_0666	conserved hypothetical protein	0.4352	0.0304273	0.0456956	1.6741	0.298663	0.463961	comm_normal
BAB2_0668	CDP-alcohol phosphatidyltransferase:Voltage-dependent potassium channel	0.550547	0.00176639	0.00331483	0.0795743	0.851626	0.868895	comm_normal
BAB2_0670	Rhodopsin-like GPCR superfamily:ATP/GTP-binding site motif A (P-loop):ABC transporter:AAA ATPase	0.86702	1.59262e-06	4.69509e-06	1.28208	0.000650259	0.00621058	T_normal_P_up
BAB2_0673	Basic membrane lipoprotein	-1.0713	3.44067e-07	1.11339e-06	-3.07439	2.01e-05	0.000361	comm_down
BAB2_0677	conserved hypothetical protein	-0.535552	0.0898724	0.121795	-0.888739	0.0802512	0.213583	comm_normal
BAB2_0678	Protein of unknown function UPF0074	0.424736	0.121163	0.158799	0.0209362	0.500635	0.615134	comm_normal
BAB2_0679	YbaK/prolyl-tRNA synthetase associated region	0.618554	0.14784	0.189603	0.612607	0.224345	0.393223	comm_normal
BAB2_0697	conserved hypothetical protein	0.216225	0.401251	0.46042	1.04498	0.43822	0.576194	comm_normal
BAB2_0699	Bacterial extracellular solute-binding protein, family 5	-0.977745	0.00251621	0.00461835	-1.42717	4.23e-06	9.37e-05	T_normal_P_down
BAB2_0700	Bacterial extracellular solute-binding protein, family 5	-2.58502	5.06809e-11	2.70029e-10	-1.14115	3.85e-06	8.74e-05	comm_down
BAB2_0701	Binding-protein-dependent transport systems inner membrane component:Sodium:dicarboxylate symporter	-1.8092	3.63509e-07	1.16952e-06	0.966906	0.334654	0.493725	T_down_P_normal
BAB2_0702	Binding-protein-dependent transport systems inner membrane component:Prion protein	-3.0046	2.74065e-20	3.77376e-19	0.810716	0.0656801	0.186391	T_down_P_normal
BAB2_0703	ATP/GTP-binding site motif A (P-loop):ABC transporter:AAA ATPase	-2.97239	1.12823e-23	2.04057e-22	1.23296	5.44e-06	0.00011819	T_down_P_up
BAB2_0707	General substrate transporter:Sugar transporter superfamily:Major facilitator superfamily (MFS)	2.05442	6.25444e-15	4.79986e-14	-0.118889	0.340055	0.497189	T_up_P_normal
BAB2_0708	Peptidase family T4	1.88278	1.0175e-05	2.66814e-05	0.0429707	0.490158	0.608791	T_up_P_normal
BAB2_0709	ATP/GTP-binding site motif A (P-loop):Cell divisionFtsK/SpoIIIE protein:Proline-rich extensin:AAA ATPase	-3.06493	7.61459e-39	4.39283e-37	-0.206349	0.0409286	0.136612	T_down_P_normal
BAB2_0713	Biotin/lipoyl attachment:Catalytic domain of components of various dehydrogenase complexes:2-oxo acid dehydrogenase, acyltran...	-3.10722	1.25931e-06	3.77907e-06	-2.53116	1.86e-07	8.72e-06	comm_down
BAB2_0714	Transketolase, central region:Transketolase, C terminal	-2.94701	5.73042e-06	1.55886e-05	-1.28143	0.000360215	0.00387009	comm_down
BAB2_0715	2-oxoisovalerate dehydrogenase E1 component, alpha subunit	-1.75949	0.00886118	0.014729	-0.714128	0.0291812	0.107119	T_down_P_normal
BAB2_0717	ATP/GTP-binding site motif A (P-loop):ABC transporter:AAA ATPase	0.270337	0.149801	0.19176	-0.901852	0.132132	0.284836	comm_normal
BAB2_0724	ATPase, BadF/BadG/BcrA/BcrD type	-0.0422729	0.916322	0.929095	-2.18347	0.000544437	0.00542596	T_normal_P_down
BAB2_0725	Bacterial regulatory protein, GntR family:Bacterial regulatory protein, DeoR family	-1.27507	0.000281454	0.000607185	-1.18869	0.0806382	0.213826	T_down_P_normal
BAB2_0729	Bacterial regulatory protein LysR, HTH motif:ABC transporter, transmembrane region:ATP/GTP-binding site motif A (P-loop):Bloo...	0.244596	0.450487	0.509405	0.233772	0.176203	0.341642	comm_normal
BAB2_0730	ABC transporter, transmembrane region:ATP/GTP-binding site motif A (P-loop):ABC transporter:AAA ATPase	2.43676	9.30168e-16	7.81052e-15	0.268636	0.754011	0.790007	T_up_P_normal
BAB2_0731	conserved hypothetical protein	3.45495	5.16881e-45	4.94138e-43	0.337373	0.331903	0.492163	T_up_P_normal
BAB2_0733	Na+/H+ antiporter subunit	0.0986474	0.795419	0.826453	0.0733118	0.761816	0.796971	comm_normal
BAB2_0736	Pyridine nucleotide-disulphide oxidoreductase, class-II:NADH/Ubiquinone/plastoquinone (complex I):NADH-ubiquinone oxidoreduct...	-1.00118	5.68707e-05	0.000133536	-0.0400159	0.952305	0.955082	T_down_P_normal
BAB2_0738	Glutelin:NADH-Ubiquinone oxidoreductase (complex I), chain 5/L, N-terminal:NADH/Ubiquinone/plastoquinone (complex I):NADH-ubi...	-0.206799	0.348382	0.406163	-0.0325988	0.617111	0.690401	comm_normal
BAB2_0739	Flavin-containing monooxygenase FMO:Pyridine nucleotide-disulphide oxidoreductase, class I:FAD-dependent pyridine nucleotide-...	0.443087	0.080045	0.109722	1.21262	0.0941437	0.233717	comm_normal
BAB2_0740	conserved hypothetical protein	-1.38025	2.99434e-06	8.57795e-06	-0.787924	0.335481	0.493725	T_down_P_normal
BAB2_0741	Molybdenum cofactor biosynthesis protein	1.54179	3.20969e-10	1.53643e-09	-0.22154	0.0553615	0.165763	T_up_P_normal
BAB2_0742	conserved hypothetical protein	-0.185305	0.481236	0.540341	0.0601641	0.653707	0.714678	comm_normal
BAB2_0748	3-oxoacyl-(acyl-carrier-protein) synthase III, putative	-1.80072	5.90352e-07	1.83922e-06	-0.358921	0.646284	0.709193	T_down_P_normal
BAB2_0754	Sodium:alanine symporter:Amino acid/polyamine transporter, family I	-2.19539	4.6694e-06	1.29658e-05	-0.476699	0.295891	0.462442	T_down_P_normal
BAB2_0756	Glyoxalase/Bleomycin resistance protein/dioxygenase domain	1.59388	0.0100921	0.0166264	-2.47431	4.14e-05	0.000671608	T_up_P_down
BAB2_0757	Bacterial regulatory protein, MarR family	0.611143	0.259504	0.314602	-0.496161	0.804397	0.833067	comm_normal
BAB2_0758	Flavin-containing monooxygenase FMO:Pyridine nucleotide-disulphide oxidoreductase, class I:FAD-dependent pyridine nucleotide-...	-0.529367	0.00377049	0.00669245	1.66162	0.000663051	0.00630357	T_normal_P_up
BAB2_0759	Protein of unknown function DUF488	1.01354	0.000836114	0.00165532	1.6632	5.89e-06	0.000126652	comm_up
BAB2_0762	Response regulator receiver:Transcriptional regulatory protein, C terminal	-1.68794	2.40953e-06	6.99245e-06	-0.1982	0.306638	0.472318	T_down_P_normal
BAB2_0763	ATP-binding region, ATPase-like:Histidine kinase, HAMP region:Histidine kinase A, N-terminal:Bacterial sensor protein, C-term...	-1.76439	4.46118e-28	1.19417e-26	-0.00891586	0.863351	0.878251	T_down_P_normal
BAB2_0764	Gram-negative bacterial RTX secretion protein D:Secretion protein HlyD	-1.29255	5.10655e-05	0.000121009	0.922047	0.000733818	0.00680044	T_down_P_normal
BAB2_0766	Bacterial regulatory protein, MarR family	0.418481	0.0576163	0.0814122	1.28756	0.079832	0.213333	comm_normal
BAB2_0767	Twin-arginine translocation pathway signal	-1.26793	4.40716e-06	1.23194e-05	-0.442135	0.288191	0.456634	T_down_P_normal
BAB2_0768	ATP/GTP-binding site motif A (P-loop):ABC transporter:AAA ATPase	-3.59015	9.79554e-57	1.56076e-54	-0.0176117	0.403031	0.55063	T_down_P_normal
BAB2_0770	Cupin domain	-1.75041	5.40192e-05	0.000127467	-0.592258	0.30455	0.470787	T_down_P_normal
BAB2_0774	Bacterial regulatory protein TetR, HTH motif	5.1482	1.8624e-80	8.90225e-78	1.23309	0.0104772	0.0501494	T_up_P_normal
BAB2_0776	Protein of unknown function UPF0118	-0.330508	0.137759	0.177626	0.318507	0.606825	0.683714	comm_normal
BAB2_0777	Bacterial regulatory protein, GntR family	1.51703	0.000246961	0.000537277	0.11488	0.16402	0.326615	T_up_P_normal
BAB2_0780	Bacterial regulatory protein, ArsR family	2.81188	2.24578e-07	7.50687e-07	0.0504354	0.5807	0.666658	T_up_P_normal
BAB2_0781	Tetracycline resistance protein	0.711889	0.019879	0.0308511	0.0977141	0.643983	0.707422	comm_normal
BAB2_0785	Helix-turn-helix, AraC type	1.74173	5.25322e-10	2.4515e-09	-0.425359	0.310545	0.475392	T_up_P_normal
BAB2_0793	Bacterial regulatory protein LysR, HTH motif:LysR substrate binding domain	0.460917	0.0436859	0.0636089	-0.234695	0.0455314	0.14631	comm_normal
BAB2_0811	Bacterial regulatory protein, GntR family	0.707217	0.0030057	0.00543039	-1.22613	0.0034091	0.0215735	T_normal_P_down
BAB2_0812	Bacterial extracellular solute-binding protein, family 5	-0.488114	0.198648	0.246725	-1.26389	1.33e-06	3.91e-05	T_normal_P_down
BAB2_0816	Carbohydrate kinase, FGGY:Dihydrodipicolinate synthetase:Glucose/ribitol dehydrogenase	-1.70895	5.41078e-12	3.15409e-11	-2.72588	0.000126844	0.00166674	comm_down
BAB2_0818	ATP/GTP-binding site motif A (P-loop):ABC transporter:AAA ATPase	-1.85613	3.35514e-08	1.24322e-07	-0.783577	0.154057	0.314362	T_down_P_normal
BAB2_0821	NAD binding site:Zinc-containing alcohol dehydrogenase superfamily:Zinc-containing alcohol dehydrogenase	-1.65193	2.80606e-05	6.85834e-05	-0.273036	0.146872	0.303301	T_down_P_normal
BAB2_0823	Aldehyde dehydrogenase	-1.52931	0.00187016	0.00349388	-1.03659	0.334372	0.493725	T_down_P_normal
BAB2_0825	Shikimate/quinate 5-dehydrogenase	-1.4501	2.00208e-05	5.00296e-05	-1.64783	0.0744977	0.202756	T_down_P_normal
BAB2_0826	Short-chain dehydrogenase/reductase SDR:Glucose/ribitol dehydrogenase	-0.362711	0.283279	0.339245	-1.00733	0.00489205	0.0289178	T_normal_P_down
BAB2_0827	ATP/GTP-binding site motif A (P-loop):ABC transporter:AAA ATPase	-0.105423	0.795026	0.826393	-1.2396	0.033043	0.115538	comm_normal
BAB2_0828	Glutelin:ATP/GTP-binding site motif A (P-loop):Bacterial inner-membrane translocator:Tetracycline resistance protein:ABC tran...	-0.161746	0.672667	0.718628	-0.637963	0.129562	0.281651	comm_normal
BAB2_0830	Leu/Ile/Val-binding protein family:Extracellular ligand-binding receptor	-1.28971	0.00728796	0.0123533	0.0535986	0.0478366	0.150844	T_down_P_normal
BAB2_0831	Zinc-containing alcohol dehydrogenase superfamily	-0.975534	0.0975478	0.13124	-0.831985	0.0553473	0.165763	comm_normal
BAB2_0832	Bacterial regulatory protein, GntR family	0.357261	0.110715	0.146713	-0.0706386	0.128539	0.28061	comm_normal
BAB2_0833	Cytochrome P450:B-class P450:E-class P450, group IV	4.43892	9.60108e-17	9.07492e-16	2.08311	0.00259552	0.0177303	comm_up
BAB2_0836	D-xylulose 5-phosphate/D-fructose 6-phosphate phosphoketolase	-1.86757	3.24261e-05	7.87928e-05	1.49743	6.17e-10	7.96e-08	T_down_P_up
BAB2_0837	conserved hypothetical protein	-0.544363	0.101625	0.135689	0.107678	0.633538	0.703402	comm_normal
BAB2_0839	conserved hypothetical protein	-0.890502	0.0403119	0.0589518	0.743959	0.4264	0.567524	comm_normal
BAB2_0840	membrane antigen, putative	0.301996	0.540994	0.59702	-1.02853	0.104691	0.248251	comm_normal
BAB2_0843	5'-methylthioadenosine nucleosidase / S-adenosylhomocysteine nucleosidase	-2.0263	5.81047e-19	6.9188e-18	-0.338696	0.277613	0.444311	T_down_P_normal
BAB2_0844	Phenylacetic acid degradation-related protein:Thioesterase superfamily	0.145555	0.529121	0.586432	0.85152	0.225719	0.393626	comm_normal
BAB2_0845	SAM (and some other nucleotide) binding motif:Bacterial Sun/eukaryotic nucleolar Nop1/Nop2	0.520436	0.166929	0.21109	0.841006	0.0293635	0.107406	comm_normal
BAB2_0848	Catalase	-1.05539	0.0403289	0.0589518	1.16995	0.000995007	0.00869788	T_normal_P_up
BAB2_0849	Bacterial regulatory protein LysR, HTH motif:LysR substrate binding domain	-1.04014	1.4665e-05	3.75145e-05	0.0775405	0.502272	0.616411	T_down_P_normal
BAB2_0850	Cytochrome c heme-binding site:Cytochrome c, class I	0.540579	0.191284	0.238552	1.81882	0.0133226	0.0601779	comm_normal
BAB2_0852	Cl-channel, voltage gated:Sodium:dicarboxylate symporter	-0.585188	0.0615885	0.0865498	-0.370894	0.338928	0.496596	comm_normal
BAB2_0854	Peptidase family T4	-0.554225	0.00148224	0.00280995	-0.185011	0.207799	0.377367	comm_normal
BAB2_0855	Phosphoglucomutase/phosphomannomutase:Phosphoglucomutase/phosphomannomutase C terminal:Phosphoglucomutase/phosphomannomutase ...	-1.35154	1.60296e-11	8.90948e-11	0.246831	0.0893989	0.226294	T_down_P_normal
BAB2_0856	Mannose-6-phosphate isomerase, type II:ATP/GTP-binding site motif A (P-loop):Nucleotidyl transferase:Mannose-1-phosphate guan...	-1.14795	6.77935e-05	0.000157745	0.245278	0.0180115	0.0753705	T_down_P_normal
BAB2_0857	Bacterial regulatory protein LysR, HTH motif:LysR substrate binding domain	-0.219976	0.304084	0.361316	1.28539	0.0151988	0.0664305	comm_normal
BAB2_0864	Aromatic amino acid permease:Amino acid/polyamine transporter, family I:Domain found in permeases	-1.93642	2.26489e-07	7.55565e-07	0.322511	0.397191	0.545906	T_down_P_normal
BAB2_0868	conserved hypothetical protein	-3.62598	5.92721e-40	3.96649e-38	2.49729	7.77e-05	0.00109723	T_down_P_up
BAB2_0869	Secretion protein HlyD	-3.03537	1.05341e-16	9.84559e-16	2.15082	1.27e-08	1.01e-06	T_down_P_up
BAB2_0872	Glutelin	0.398055	0.066763	0.0929239	-0.220987	0.298314	0.463961	comm_normal
BAB2_0873	conserved hypothetical protein	-0.421951	0.101478	0.135577	0.982386	0.0230163	0.0911376	comm_normal
BAB2_0877	Binding-protein-dependent transport systems inner membrane component	-2.69063	4.3211e-08	1.58015e-07	0.106433	0.300146	0.465817	T_down_P_normal
BAB2_0879	Bacterial extracellular solute-binding protein, family 1	-0.634056	0.173437	0.218823	-1.56876	0.00170764	0.0132821	T_normal_P_down
BAB2_0880	conserved hypothetical protein	0.8603	0.00323579	0.00582408	3.15889	8.4e-08	4.81e-06	T_normal_P_up
BAB2_0896	conserved hypothetical protein	-0.189652	0.439278	0.498752	1.45528	0.0940261	0.233706	comm_normal
BAB2_0897	Oxidoreductase, N-terminal:Oxidoreductase, C-terminal	1.20824	0.00258915	0.00474961	-3.01609	0.000104625	0.00142942	T_up_P_down
BAB2_0898	thuA	2.95599	2.38251e-12	1.43897e-11	-4.81454	0.0113405	0.0536591	T_up_P_normal
BAB2_0907	Nitrate reductase, gamma subunit	1.76405	0.00706645	0.0119839	1.84655	0.135256	0.288257	T_up_P_normal
BAB2_0908	PpiC-type peptidyl-prolyl cis-trans isomerase	0.842864	0.162962	0.206699	0.890595	0.00826687	0.0428506	comm_normal
BAB2_0909	conserved hypothetical protein	-0.857702	0.212613	0.262607	0.565321	0.117484	0.265175	comm_normal
BAB2_0913	conserved hypothetical protein	3.8247	5.02531e-11	2.68177e-10	1.6002	0.0133588	0.0601779	T_up_P_normal
BAB2_0914	Peptidase U32	3.6617	1.79999e-11	9.93853e-11	1.96882	1.54e-05	0.000291874	comm_up
BAB2_0915	protease, putative	3.13617	8.04867e-09	3.18708e-08	1.95006	0.00256184	0.0176169	comm_up
BAB2_0917	ATP/GTP-binding site motif A (P-loop):ABC transporter:AAA ATPase	1.35129	0.00371668	0.00661139	0.305465	0.272091	0.438877	T_up_P_normal
BAB2_0919	ABC transporter, periplasmic binding protein, putative KO: K02051 sulfonate/nitrate transport system substrate-binding ...	-0.888596	0.047419	0.0684782	0.988493	0.00495489	0.0291637	comm_normal
BAB2_0929	FMN-binding domain	5.76985	7.95222e-17	7.58066e-16	2.17171	0.112257	0.259626	T_up_P_normal
BAB2_0932	conserved hypothetical protein	-1.67076	4.21502e-06	1.1802e-05	-0.538764	0.147544	0.303775	T_down_P_normal
BAB2_0933	conserved hypothetical protein	-0.681007	0.0983971	0.132217	-1.69409	0.0226298	0.0897794	comm_normal
BAB2_0934	Carbohydrate kinase, FGGY:Heat shock protein Hsp70:Pentulose kinase	-1.11362	0.0243707	0.0372179	-0.0177746	0.547894	0.644501	T_down_P_normal
BAB2_0935	Short-chain dehydrogenase/reductase SDR:Glucose/ribitol dehydrogenase	-0.674256	0.240549	0.293644	0.164292	0.571953	0.659553	comm_normal
BAB2_0938	Periplasmic binding protein/LacI transcriptional regulator	-3.05112	0.000419247	0.000873474	-1.26534	4.82e-10	6.63e-08	comm_down
BAB2_0940	Bacterial regulatory protein LacI, HTH motif:Periplasmic binding protein/LacI transcriptional regulator	2.0259	7.17269e-10	3.31032e-09	-0.00700517	0.60965	0.684281	T_up_P_normal
BAB2_0941	Cyclic nucleotide-binding domain:Bacterial regulatory protein, Crp family	2.71027	9.77924e-13	6.07075e-12	1.37677	0.0357877	0.122845	T_up_P_normal
BAB2_0942	Protein of unknown function DUF323	10.1975	1.21569e-71	4.0677e-69	1.70889	0.00119836	0.0100907	comm_up
BAB2_0943	Multicopper oxidase, type 1:Copper-containing nitrite reductase:Twin-arginine translocation pathway signal	9.71659	1.37396e-49	1.58526e-47	2.10923	3.27e-07	1.27e-05	comm_up
BAB2_0946	Isoprenylcysteine carboxyl methyltransferase	-0.64751	0.00282715	0.00514111	-0.146033	0.747799	0.785094	comm_normal
BAB2_0947	Lipase	-0.13047	0.525704	0.583612	-0.405165	0.0298603	0.108454	comm_normal
BAB2_0949	conserved hypothetical protein	1.81549	2.75108e-11	1.49434e-10	-0.030655	0.46502	0.596729	T_up_P_normal
BAB2_0953	Chaperonin clpA/B:ATP/GTP-binding site motif A (P-loop)	6.83406	2.57093e-39	1.59302e-37	2.43613	2.36e-06	6.17e-05	comm_up
BAB2_0955	Cytochrome c heme-binding site	6.19479	1	1	2.11558	0.0084426	0.0432746	T_normal_P_up
BAB2_0959	membrane protein, putative	-0.957485	0.00670672	0.0114318	0.119436	0.842684	0.861475	comm_normal
BAB2_0960	Malate/L-lactate dehydrogenase	0.146607	0.470656	0.529884	0.0962249	0.128741	0.280754	comm_normal
BAB2_0961	Dihydrodipicolinate synthetase	0.908562	0.0109146	0.0178408	1.06501	0.0065474	0.0363099	T_normal_P_up
BAB2_0962	Bacterial regulatory proteins, AsnC family:Bacterial regulatory protein, GntR family	-1.02647	2.2521e-07	7.5205e-07	0.286768	0.317111	0.479985	T_down_P_normal
BAB2_0967	Exonuclease	2.40997	3.05167e-11	1.65225e-10	0.860035	0.0153876	0.0668307	T_up_P_normal
BAB2_0970	ATP/GTP-binding site motif A (P-loop):ABC transporter:AAA ATPase	-3.58343	4.65377e-10	2.19009e-09	0.799995	0.0432708	0.140801	T_down_P_normal
BAB2_0971	ATP/GTP-binding site motif A (P-loop):ABC transporter:AAA ATPase	-0.266628	0.698137	0.741812	0.872827	0.0494145	0.153991	comm_normal
BAB2_0972	Binding-protein-dependent transport systems inner membrane component	-3.79014	4.56578e-09	1.87449e-08	0.16076	0.827668	0.85216	T_down_P_normal
BAB2_0973	Binding-protein-dependent transport systems inner membrane component:ATP/GTP-binding site motif A (P-loop)	-3.37469	9.65519e-08	3.37949e-07	0.0695462	0.543249	0.641146	T_down_P_normal
BAB2_0974	Bacterial extracellular solute-binding protein, family 5	-3.74308	1.50518e-08	5.81562e-08	1.38484	0.000159325	0.00200078	T_down_P_up
BAB2_0975	DNA gyrase, subunit B:Short-chain dehydrogenase/reductase SDR:Glucose/ribitol dehydrogenase	-3.47566	5.85442e-07	1.82562e-06	2.25527	0.0194627	0.0795081	T_down_P_normal
BAB2_0976	Aldehyde dehydrogenase	-2.07627	0.00127056	0.00242516	1.06426	1.02e-05	0.000205006	T_down_P_up
BAB2_0977	Bacterial regulatory protein, GntR family	0.337752	0.44348	0.502161	0.0309645	0.748934	0.785885	comm_normal
BAB2_0980	conserved hypothetical protein	-0.31342	0.196013	0.243904	0.0369842	0.524861	0.628988	comm_normal
BAB2_0989	Haloacid dehalogenase-like hydrolase:HAD-superfamily hydrolase, subfamily IA, variant 3	0.172808	0.312563	0.369423	-0.0573134	0.34342	0.499969	comm_normal
BAB2_0990	Conserved hypothetical protein 730	-1.57343	6.4815e-11	3.40457e-10	0.320356	0.234529	0.402858	T_down_P_normal
BAB2_0994	membrane protein, putative	-0.353264	0.211468	0.261386	-0.279195	0.376829	0.528483	comm_normal
BAB2_0998	Basic helix-loop-helix dimerization domain bHLH:Protein of unknown function DUF195	-0.734891	0.0122542	0.0198272	-0.504909	0.0270556	0.101867	comm_normal
BAB2_0999	Selenoprotein W-related	0.405962	0.0490236	0.0705518	-0.360679	0.271275	0.438468	comm_normal
BAB2_1002	NADH-ubiquinone oxidoreductase 39 kd subunit	-0.459482	0.0734872	0.101439	0.763282	0.0288241	0.106376	comm_normal
BAB2_1005	Glutathione S-transferase, N-terminal:Glutathione S-transferase, C-terminal	0.291878	0.304645	0.361469	-0.712749	0.150594	0.308822	comm_normal
BAB2_1007	Kinesin, motor region	1.18673	4.43321e-10	2.09218e-09	-0.803907	0.00974739	0.0476514	T_up_P_normal
BAB2_1011	ABC transporter, transmembrane region:ATP/GTP-binding site motif A (P-loop):ABC transporter:AAA ATPase	-1.14587	0.00738208	0.0125002	0.453391	0.258549	0.425348	T_down_P_normal
BAB2_1014	Amidohydrolase	1.46664	2.52163e-05	6.24065e-05	-0.345633	0.638835	0.70527	T_up_P_normal
BAB2_1016	Universal stress protein (Usp):Usp domain	-0.142743	0.777059	0.811498	0.126854	0.102912	0.246323	comm_normal
BAB2_1019	Aldehyde dehydrogenase	1.40924	5.28162e-06	1.44855e-05	1.52548	5.2e-05	0.000806113	comm_up
BAB2_1020	Endonuclease/exonuclease/phosphatase family	0.50321	0.109598	0.145464	1.10477	0.00131032	0.0108562	T_normal_P_up
BAB2_1027	Phosphoribosyltransferase:Uracil phosphoribosyl transferase	-0.705258	0.000146478	0.000326961	0.629995	0.144746	0.300112	comm_normal
BAB2_1033	Bacterial regulatory protein, GntR family	0.279027	0.05281	0.0752886	-0.235321	0.475242	0.601488	comm_normal
BAB2_1035	Aldehyde dehydrogenase	-2.97828	7.45585e-09	2.96638e-08	2.16033	3.44e-06	8.06e-05	T_down_P_up
BAB2_1038	ATP/GTP-binding site motif A (P-loop):ABC transporter:AAA ATPase	-1.97871	0.000294247	0.000631527	0.712303	0.0913036	0.229299	T_down_P_normal
BAB2_1041	Bacterial regulatory proteins, IclR family	0.179236	0.659642	0.706066	0.554391	0.115574	0.262587	comm_normal
BAB2_1042	Alpha/beta hydrolase fold:Biotin/lipoyl attachment:Esterase/lipase/thioesterase, active site:2-oxo acid dehydrogenase, acyltr...	-1.77199	0.000537293	0.00109956	1.26594	0.00573431	0.0326792	T_down_P_up
BAB2_1043	Bacterial extracellular solute-binding protein, family 5	-1.80781	0.0029715	0.0053773	-1.97533	3.33e-06	7.98e-05	comm_down
BAB2_1046	Enoyl-CoA hydratase/isomerase	1.68328	3.58915e-05	8.67723e-05	-0.89327	0.0602871	0.175667	T_up_P_normal
BAB2_1054	Bacterial regulatory proteins, AsnC family:Bacterial regulatory protein, GntR family	0.670282	0.0228786	0.0351639	1.0327	0.126803	0.277406	comm_normal
BAB2_1055	Bacterial extracellular solute-binding protein, family 5	-0.996166	0.00161305	0.00304414	-1.46303	0.25962	0.426503	comm_normal
BAB2_1062	spermidine/putrescine-binding periplasmic protein	0.123111	0.697689	0.741572	-0.969663	0.0209063	0.0840736	comm_normal
BAB2_1066	Lipocalin-related protein and Bos/Can/Equ allergen:Aminotransferase class-III	1.29713	0.000152317	0.000339317	-0.674761	0.000850849	0.00756595	T_up_P_normal
BAB2_1068	Class II aldolase/adducin, N-terminal:ATP/GTP-binding site motif A (P-loop)	2.4834	2.85567e-09	1.19588e-08	0.571218	0.498666	0.614545	T_up_P_normal
BAB2_1076	ATPase, BadF/BadG/BcrA/BcrD type	2.18175	4.82587e-25	9.96752e-24	-0.106454	0.601478	0.681036	T_up_P_normal
BAB2_1077	Protein of unknown function UPF0074	2.51605	6.15098e-25	1.23983e-23	-0.0732398	0.648726	0.711495	T_up_P_normal
BAB2_1082	Ferric-uptake regulator	2.79943	3.53835e-07	1.13949e-06	0.0176568	0.907693	0.913895	T_up_P_normal
BAB2_1083	conserved hypothetical protein	1.82567	0.00135325	0.00257272	0.612734	0.192559	0.361135	T_up_P_normal
BAB2_1108	putative integral membrane protein	0.0357556	0.906005	0.920333	1.56326	0.00366717	0.0228561	T_normal_P_up
BAB2_1121	Bacterial regulatory protein, MarR family	0.798234	0.00184064	0.00344451	-0.591002	0.529997	0.630919	comm_normal
BAB2_1125	Aminotransferase class-III	-0.822952	0.0198646	0.0308431	0.597199	0.047326	0.150437	comm_normal
BAB2_1130	Aldehyde dehydrogenase	-0.141414	0.636615	0.685719	-0.106454	0.882095	0.891603	comm_normal
BAB2_1131	ATP/GTP-binding site motif A (P-loop):Amidohydrolase	0.515337	0.254153	0.308786	0.863549	0.366462	0.518526	comm_normal
BAB2_1138	Bacterial regulatory protein, GntR family	0.251786	0.269683	0.325526	-0.0377021	0.797765	0.827862	comm_normal
BAB2_1145	Sulfatase	-2.49696	2.06781e-12	1.25342e-11	0.930536	0.0323137	0.114149	T_down_P_normal
BAB2_1146	Bacterial extracellular solute-binding protein, family 3	-1.51865	0.0119285	0.019347	-1.49386	0.00171257	0.0132821	comm_down
BAB2_1147	ATP/GTP-binding site motif A (P-loop):ABC transporter:AAA ATPase	-0.232878	0.448617	0.507462	0.739588	0.248226	0.414313	comm_normal
BAB2_1148	Binding-protein-dependent transport systems inner membrane component	1.18718	0.000400233	0.000836464	0.318752	0.509708	0.620736	T_up_P_normal
BAB2_1149	ROK family	1.42846	2.41067e-05	5.97489e-05	-0.0283316	0.400075	0.548773	T_up_P_normal
BAB2_1153	Leu/Ile/Val-binding protein family:Extracellular ligand-binding receptor	0.447782	0.385477	0.444148	1.97902	2.25e-08	1.55e-06	T_normal_P_up
BAB2_1158	ATP/GTP-binding site motif A (P-loop):ABC transporter:AAA ATPase:Phosphoribulokinase	-1.96789	1.87215e-13	1.26806e-12	0.378272	0.372852	0.523618	T_down_P_normal
BAB2_1163	NifH/frxC family:ATPase, ParA type	0.65083	0.0019195	0.00358007	-0.681446	0.0360323	0.123479	comm_normal
BAB2_1164	ParB-like nuclease:ParB-like partition protein	-0.638554	0.0386425	0.0566351	-0.10138	0.0822992	0.216281	comm_normal
BAB1_0402	bacteroid development protein BacA	-1.24774	1.71648e-16	1.57352e-15	0.927486	0.00900442	0.0454184	T_down_P_normal
BAB1_0941	Alkyl hydroperoxide reductase/ Thiol specific antioxidant/ Mal allergen	1.93619	2.4273e-13	1.62435e-12	-0.214893	0.51212	0.622291	T_up_P_normal
BAB2_0675	Ferritin:Bacterioferritin	-0.671536	0.0228547	0.0351433	-2.79099	0.003386	0.0214933	T_normal_P_down
BAB1_1212	Methylmalonyl-CoA mutase, N-terminal:Methylmalonyl-CoA mutase:Coenzyme B12-binding:Methylmalonyl-CoA mutase, C-terminal	-1.19561	4.87194e-09	1.99041e-08	-0.0827068	0.517176	0.626445	T_down_P_normal
BAB2_0747	Aminotransferase class-III:Adenosylmethionine--8-amino-7-oxononanoate aminotransferase	-1.49095	0.000717805	0.00143561	0.092862	0.951272	0.954511	T_down_P_normal
BAB1_2027	Basic helix-loop-helix dimerization domain bHLH:BolA-like protein	1.55579	8.41478e-06	2.23282e-05	1.47739	0.0315187	0.112382	T_up_P_normal
BAB1_2019	DNA gyrase, subunit B:H+ transporting ATPase, proton pump:Cadmium-transporting ATPase:ATP/GTP-binding site motif A (P-loop):A...	0.8955	1.47429e-06	4.36934e-06	-0.882055	9.63e-05	0.00132476	comm_normal
BAB1_1027	Haloacid dehalogenase/epoxide hydrolase:Haloacid dehalogenase-like hydrolase:2-phosphoglycolate phosphatase, prokaryotic:HAD-...	1.08323	8.6041e-06	2.27944e-05	0.864081	0.0203981	0.0825122	T_up_P_normal
BAB1_1318	Cobalamin (vitamin B12) biosynthesis CbiD protein	-1.11824	1.54452e-07	5.26806e-07	0.124074	0.860969	0.876692	T_down_P_normal
BAB1_0091	ATP/GTP-binding site motif A (P-loop):ABC transporter:AAA ATPase:Heme exporter protein CcmA	2.67378	3.3258e-37	1.66091e-35	-0.026361	0.844527	0.862504	T_up_P_normal
BAB1_0632	CcmE/CycJ proteins	0.791949	0.0196071	0.0304716	1.11283	0.147535	0.303775	comm_normal
BAB1_0392	Cytochrome c oxidase, subunit I:Cytochrome c oxidase cbb3-type, subunit I	2.46248	3.96026e-07	1.26804e-06	1.86452	0.0828374	0.216321	T_up_P_normal
BAB1_0391	Cytochrome c heme-binding site:Cytochrome C oxidase, mono-heme subunit/FixO	1.26473	0.00679233	0.0115601	1.73024	0.000539797	0.00540583	comm_up
BAB1_0476	SAM (and some other nucleotide) binding motif:Generic methyltransferase:Cyclopropane-fatty-acyl-phospholipid synthase	1.88966	2.24356e-15	1.80455e-14	-0.313466	0.517972	0.626445	T_up_P_normal
BAB1_1191	Chaperonin clpA/B:ATP/GTP-binding site motif A (P-loop):AAA ATPase:AAA ATPase, central region:Clp, N terminal	0.659535	0.0547882	0.0778435	-5.75793	0	-	comm_normal
BAB1_1868	Chaperonin clpA/B:ATP/GTP-binding site motif A (P-loop):AAA ATPase:AAA ATPase, central region:Clp, N terminal	2.32832	1.88543e-07	6.36595e-07	0.0662853	0	-	T_up_P_normal
BAB1_1132	Clp protease	-2.48388	1.03933e-54	1.44899e-52	0.567301	0.135661	0.288561	T_down_P_normal
BAB2_1021	Phospholipase D/Transphosphatidylase	-0.481912	0.0930437	0.125737	0.222695	0.305379	0.471202	comm_normal
BAB1_2088	Uridine kinase:ATP/GTP-binding site motif A (P-loop):Bacterial pantothenate kinase:Phosphoribulokinase/uridine kinase	-1.97416	1.85883e-07	6.28248e-07	-0.0118631	0.270377	0.437825	T_down_P_normal
BAB2_1024	ATP/GTP-binding site motif A (P-loop):Flavoprotein:DNA/pantothenate metabolism flavoprotein:DNA/pantothenate metabolism flavo...	-0.566091	0.0255593	0.0389014	0.855271	0.0942744	0.23376	comm_normal
BAB1_1119	Coenzyme A biosynthesis protein:Cytidylyltransferase:Cytidyltransferase-related domain	1.01231	0.00377845	0.00669989	-0.203447	0.55949	0.649903	T_up_P_normal
BAB1_1315	Aminotransferase, class-I:Aminotransferase, class I and II	-1.55479	2.79757e-13	1.84993e-12	-0.00011189	0.703368	0.750283	T_down_P_normal
BAB1_1306	Uroporphyrin-III C/tetrapyrrole (Corrin/Porphyrin) methyltransferase:Precorrin-2 C20-methyltransferase	-0.999125	0.0336202	0.0499304	-0.180933	0.323431	0.48468	comm_normal
BAB1_1319	Precorrin-6x reductase CbiJ/CobK	0.0883103	0.780225	0.813788	-1.31574	0.0323894	0.114163	comm_normal
BAB1_1326	CobN/magnesium chelatase	0.323655	0.0614119	0.0863379	-1.33839	5.81e-09	5.21e-07	T_normal_P_down
BAB1_1325	ATP:corrinoid adenosyltransferase BtuR/CobO/CobP	-1.30628	5.31691e-12	3.10478e-11	-3.56144	1.67e-05	0.000310095	comm_down
BAB1_0885	Cobalamin-5-phosphate synthase CobS	0.276059	0.284016	0.340007	-0.355327	0.520473	0.627383	comm_normal
BAB1_0886	Nicotinate-nucleotide-dimethylbenzimidazole phosphoribosyltransferase	2.68093	1.00601e-11	5.72466e-11	0.372188	0.256821	0.42318	T_up_P_normal
BAB1_1328	ATP/GTP-binding site motif A (P-loop):Cobalbumin biosynthesis enzyme	2.66646	2.06155e-29	6.10437e-28	-2.46172	0.0296145	0.107941	T_up_P_normal
BAB1_1390	Camphor resistance CrcB protein	-0.796264	0.00488265	0.00854018	1.46783	0.0008254	0.00737143	T_normal_P_up
BAB1_1541	t-RNA-binding region	1.855	5.70713e-14	4.08036e-13	-0.0735184	0.811037	0.838261	T_up_P_normal
BAB1_0112	Ribokinase:Carbohydrate kinase, PfkB	-0.507057	0.030063	0.0452093	0.407218	0.103796	0.24698	comm_normal
BAB1_1614	Response regulator receiver:Transcriptional regulatory protein, C terminal	0.666224	0.00146588	0.00278051	0.360317	0.477749	0.602811	comm_normal
BAB2_0169	Cytochrome c heme-binding site:Cytochrome c, class IA/ IB:Cytochrome c, class I	3.16273	6.5843e-06	1.77241e-05	1.79777	0.00284904	0.018899	comm_up
BAB2_0728	Cytochrome bd ubiquinol oxidase, subunit I	-1.19209	0.000983144	0.00191925	2.24006	0.01296	0.0591516	T_down_P_normal
BAB2_0727	Beta and gamma crystallin:Cytochrome bd ubiquinol oxidase, subunit II	-2.23341	3.02527e-13	1.99656e-12	1.38184	0.404736	0.551726	T_down_P_normal
BAB1_0179	Uroporphyrin-III C/tetrapyrrole (Corrin/Porphyrin) methyltransferase:Pyrokinin:Uroporphiryn-III C-methyltransferase:Uroporphy...	2.11159	3.65616e-06	1.03324e-05	2.33848	0.0538964	0.163512	T_up_P_normal
BAB1_0182	Phosphoadenosine phosphosulfate reductase:Phosphoadenosine phosphosulfate reductase CysH-type	0.328587	0.576056	0.62928	0.813823	0.00321526	0.0206638	comm_normal
BAB1_0181	Nitrite/sulfite reductase ferredoxin-like half domain:Nitrite and sulfite reductase iron-sulfur/siroheme-binding site:Nitrite...	-0.223532	0.683621	0.728703	0.589437	0.123586	0.274548	comm_normal
BAB1_1349	Binding-protein-dependent transport systems inner membrane component	-1.25163	0.0242865	0.0371232	0.129825	0.684438	0.735414	T_down_P_normal
BAB2_1012	Eukaryotic thiol (cysteine) protease:Dihydrodipicolinate reductase	-1.03649	0.00544185	0.00944422	1.22047	0.00157692	0.0126092	T_down_P_up
BAB2_0991	Bacterial transferase hexapeptide repeat:2,3,4,5-tetrahydropyridine-2-carboxylate N-succinyltransferase	-0.632265	0.0503575	0.0722539	-0.465228	0.107429	0.252135	comm_normal
BAB2_0993	ArgE/dapE/ACY1/CPG2/yscS:Peptidase M20/M25/M40:Proteobacterial succinyl-diaminopimelate desuccinylase	0.260122	0.264508	0.319856	-0.164351	0.223806	0.392613	comm_normal
BAB1_1932	Diaminopimelate epimerase	-1.16502	4.43399e-05	0.000105671	-0.576576	0.040784	0.136465	T_down_P_normal
BAB2_0358	Peptidase M3:Neutral zinc metallopeptidases, zinc-binding region	2.94055	7.65357e-20	9.92591e-19	0.879592	0.00154388	0.0123931	T_up_P_normal
BAB2_0782	Formylmethionine deformylase	0.312609	0.284419	0.340367	-0.0916985	0.59345	0.675282	comm_normal
BAB2_0997	Formylmethionine deformylase	0.312593	0.497024	0.556015	-0.0742242	0.742493	0.782334	comm_normal
BAB2_0628	Response regulator receiver	-0.418189	0.313529	0.370303	0.188	0.0795103	0.213257	comm_normal
BAB1_1056	Zn-finger, prokaryotic DksA/TraR C4 type	-0.902041	0.000302049	0.000645786	-0.446905	0.246827	0.413372	comm_normal
BAB1_2130	Cytochrome c heme-binding site:DnaJ central domain (CXXCXGXG):Heat shock protein DnaJ, N-terminal:Chaperone DnaJ, C-terminal...	0.932347	8.08343e-05	0.000186147	1.57085	2.06e-06	5.46e-05	T_normal_P_up
BAB1_0002	DNA polymerase III, beta chain:Inorganic pyrophosphatase	0.416013	0.0195291	0.0303646	-1.35245	0.00912987	0.0455539	T_normal_P_down
BAB1_2072	Beta tubulin:DNA polymerase III, epsilon subunit:Exonuclease:DNA polymerase 3, epsilon subunit	0.14503	0.539885	0.59619	0.0766297	0.835767	0.856952	comm_normal
BAB1_1687	DeoxyUTP pyrophosphatase:DeoxyUTP pyrophosphatase, subfamily 1:DeoxyUTP pyrophosphatase, subfamily 2	-0.233267	0.213149	0.263075	-0.410901	0.0350521	0.121329	comm_normal
BAB1_0462	Transketolase, N terminal:Transketolase, central region:Transketolase, C terminal:Deoxyxylulose-5-phosphate synthase	-0.513269	0.0230819	0.0354438	-0.0529364	0.782626	0.815022	comm_normal
BAB1_1155	Enolase	-0.567229	0.0141071	0.0225741	-1.27321	0.00350705	0.0220581	T_normal_P_down
BAB1_0683	Serpin:Elongation factor, GTP-binding:ATP/GTP-binding site motif A (P-loop):Type 2 KH domain:Small GTP-binding protein domain...	-0.708285	0.000212119	0.000466022	-0.418991	0.032687	0.114683	comm_normal
BAB2_0372	Carbohydrate kinase, FGGY	-0.659514	0.0379218	0.0557987	0.65307	0.0439218	0.142694	comm_normal
BAB2_0369	Putative sugar-binding domain	-1.41528	1.27674e-06	3.82792e-06	1.00289	0.0232804	0.0914808	T_down_P_normal
BAB1_1971	Antifreeze protein, type I:Electron transfer flavoprotein, alpha subunit	-0.546113	0.00605238	0.0104013	-0.163653	0.734267	0.776021	comm_normal
BAB1_1972	Electron transfer flavoprotein beta-subunit	-0.624852	0.000951954	0.00186599	-0.307803	0.608827	0.684281	comm_normal
BAB1_1679	MotA/TolQ/ExbB proton channel	2.6687	7.11061e-11	3.72333e-10	-0.607661	0.136875	0.28991	T_up_P_normal
BAB1_2174		0.54029	0.000753659	0.00150462	-1.02756	0.0771785	0.208851	comm_normal
BAB1_2173	Beta-ketoacyl synthase	0.153044	0.573166	0.627146	-0.151363	0.411809	0.556615	comm_normal
BAB1_0482	Acyl transferase domain:Malonyl CoA-acyl carrier protein transacylase	-0.988387	0.0703051	0.0974082	-0.968135	0.0131126	0.0595844	comm_normal
BAB1_0483	Short-chain dehydrogenase/reductase SDR:Glucose/ribitol dehydrogenase	-1.19381	0.000129502	0.00029062	-0.920606	0.0734515	0.202001	T_down_P_normal
BAB1_0447	Short-chain dehydrogenase/reductase SDR:Glucose/ribitol dehydrogenase	0.326004	0.327508	0.384776	-0.958386	0.0319133	0.113317	comm_normal
BAB1_2172	possible enoyl-(acyl-carrier-protein) reductase	-0.686055	0.0893143	0.121186	0.0060059	0.890872	0.899153	comm_normal
BAB1_1174	Thioesterase superfamily	-3.8703	1.77514e-41	1.29122e-39	-0.781926	0.156519	0.316773	T_down_P_normal
BAB1_0320	AMP-dependent synthetase and ligase:Tetracycline resistance protein TetB	-0.140868	0.767869	0.802903	-0.261278	0.0875623	0.223289	comm_normal
BAB2_0365	Ketose-bisphosphate aldolase, class-II:Fructose-bisphosphate aldolase, class II, Calvin cycle subtype	-1.63512	2.30925e-07	7.68066e-07	1.06342	0.00769169	0.0411087	T_down_P_up
BAB1_1778	7Fe ferredoxin:4Fe-4S ferredoxin, iron-sulfur binding domain	3.84412	5.15968e-23	8.7636e-22	0.277201	0.193119	0.361857	T_up_P_normal
BAB1_1834	Disease resistance protein:GTP-binding signal recognition particle (SRP54) G-domain:ATP/GTP-binding site motif A (P-loop):AAA...	-1.42783	0.0521698	0.0745028	-0.37868	0.165937	0.328593	comm_normal
BAB2_0558	Solute-binding protein/glutamate receptor:Bacterial extracellular solute-binding protein, family 3	-1.03566	0.000387605	0.00081312	-2.81927	1.56e-09	1.7e-07	comm_down
BAB2_0996	Formyl transferase, N-terminal:Formyl transferase, C-terminal:Methionyl-tRNA formyltransferase	-0.872067	0.0882435	0.119977	-0.1115	0.418689	0.55979	comm_normal
BAB1_1417	Dihydrofolate reductase	-0.634018	0.00441728	0.00775051	-0.132262	0.544198	0.641531	comm_normal
BAB1_2108	Folylpolyglutamate synthetase	-2.21341	8.83372e-10	3.99427e-09	-0.450979	0.171513	0.334751	T_down_P_normal
BAB2_0457	Tetrahydrofolate dehydrogenase/cyclohydrolase	0.849975	0.013965	0.0223788	-0.74021	0.0979652	0.239248	comm_normal
BAB1_1051	7,8-Dihydro-6-hydroxymethylpterin-pyrophosphokinase, HPPK	-0.23037	0.425782	0.485571	0.128729	0.70558	0.752254	comm_normal
BAB1_0361	Phenol hydroxylase reductase:Oxidoreductase FAD/NAD(P)-binding:Flavoprotein pyridine nucleotide cytochrome reductase:NADH:cyt...	0.91864	0.00150446	0.00284724	-0.606866	0.154864	0.315385	comm_normal
BAB1_1181	Ribosome recycling factor	0.274693	0.350462	0.408303	-1.50113	2.93e-06	7.22e-05	T_normal_P_down
BAB1_1445	Heat shock protein Hsp70:Cell division protein FtsA	-0.657879	0.0505386	0.0724827	-0.380037	0.468987	0.598248	comm_normal
BAB1_1997	ATP/GTP-binding site motif A (P-loop):ABC transporter:AAA ATPase	0.774118	0.000277242	0.000599646	0.0436246	0.820163	0.846422	comm_normal
BAB1_1451	Cell cycle protein:Phosphopantetheine attachment site	-2.92782	1.6756e-22	2.72164e-21	0.212451	0.942851	0.946521	T_down_P_normal
BAB1_1934	GTP-binding signal recognition particle (SRP54) G-domain:ATP/GTP-binding site motif A (P-loop):AAA ATPase:Cell division trans...	-2.83749	1.54678e-15	1.26232e-14	0.093878	0.533196	0.632902	T_down_P_normal
BAB1_1444	Cell division protein FtsZ:Tubulin family:Proline-rich region:Tubulin/FtsZ protein	-2.66786	1.40322e-10	7.00774e-10	-0.0393279	0.259664	0.426503	T_down_P_normal
BAB1_1356	RbsD or FucU transport	1.29899	1.0791e-12	6.63725e-12	-0.413604	0.220616	0.389044	T_up_P_normal
BAB2_0186	Fumarate lyase:Delta crystallin:Fumarate hydratase, class II	0.153802	0.537652	0.594313	0.56466	0.0257478	0.0981842	comm_normal
BAB1_1258	Elongation factor G, C-terminal:Elongation factor, GTP-binding:ATP/GTP-binding site motif A (P-loop):Elongation factor Tu, do...	-3.19798	8.19865e-08	2.90293e-07	-0.942811	0.00429936	0.0260105	T_down_P_normal
BAB1_1655	Aldehyde dehydrogenase	-0.475671	0.104308	0.138939	1.53352	3.38e-06	8.01e-05	T_normal_P_up
BAB1_1088	NAD binding site:NAD-dependent epimerase/dehydratase:UDP-glucose 4-epimerase	-0.173054	0.542988	0.598431	-0.36312	0.0171684	0.0731785	comm_normal
BAB1_0876	Aldose 1-epimerase	0.133557	0.552284	0.606679	-0.535173	0.109801	0.255398	comm_normal
BAB2_0070	UTP-glucose-1-phosphate uridylyltransferase:Nucleotidyl transferase	0.989382	6.8459e-07	2.119e-06	-0.600262	0.04275	0.139767	comm_normal
BAB1_1741	Glyceraldehyde 3-phosphate dehydrogenase:TrkA potassium uptake protein:Glyceraldehyde-3-phosphate dehydrogenase, type I	-2.93316	8.9172e-11	4.61158e-10	0.283412	0.10893	0.254787	T_down_P_normal
BAB2_0646	Amidase:Glutamyl-tRNA(Gln) amidotransferase A subunit	-1.91889	1.20274e-08	4.6795e-08	-0.130768	0.57409	0.660908	T_down_P_normal
BAB1_0918	GatB/Yqey:Glutamyl-tRNA(Gln) amidotransferase B subunit:GatB N-terminal region:GatB central domain	-0.156503	0.751987	0.789619	-1.08241	0.00683622	0.0376083	T_normal_P_down
BAB2_0645	Glu-tRNAGln amidotransferase, C subunit:Glutamyl-tRNA(Gln) amidotransferase C subunit	-1.83783	7.06224e-18	7.50167e-17	-0.00436527	0.83442	0.856758	T_down_P_normal
BAB2_0514	Glycine cleavage H-protein:2-oxo acid dehydrogenase, acyltransferase component, lipoyl-binding	-0.330448	0.259365	0.314547	0.00510702	0.643928	0.707422	comm_normal
BAB2_0515	Glycine cleavage system P-protein	-0.779964	0.0239953	0.0367409	1.17503	2.43e-05	0.000410365	T_normal_P_up
BAB2_0513	Glycine cleavage T protein (aminomethyl transferase)	-0.0154812	0.92024	0.932502	0.492273	0.143434	0.29829	comm_normal
BAB2_0175	FAD linked oxidase, C-terminal:FAD linked oxidase, N-terminal	-0.2591	0.492829	0.551715	-0.00011189	0.461852	0.593883	comm_normal
BAB2_0176	4Fe-4S ferredoxin, iron-sulfur binding domain:Aldehyde dehydrogenase:Protein of unknown function DUF224	-1.04254	0.00110082	0.00212833	0.797661	0.108323	0.253943	T_down_P_normal
BAB2_1010	Glucokinase:Inorganic pyrophosphatase	0.476058	0.00851317	0.0142141	-1.34655	0.0124672	0.057155	comm_normal
BAB1_1702	Phosphoglucomutase/phosphomannomutase:Phosphoglucomutase/phosphomannomutase C terminal:Phosphoglucomutase/phosphomannomutase ...	-0.62416	0.000696143	0.00139479	0.275945	0.0304455	0.109998	comm_normal
BAB1_1023	Glutamine synthetase class-I, adenylation site:Glutamine synthetase type I:Glutamine synthetase, catalytic domain:Glutamine s...	-1.67547	8.47433e-10	3.8526e-09	0.434294	0.657953	0.71742	T_down_P_normal
BAB1_1024	Nitrogen regulatory protein P-II:P-II protein urydylation site	0.514843	0.0343273	0.0508902	-1.69396	0.0865203	0.221728	comm_normal
BAB1_0638	Rhodopsin-like GPCR superfamily:Glutamate-ammonia ligase adenylyltransferase	-2.12458	4.20699e-16	3.65626e-15	-0.181248	0.0539791	0.163522	T_down_P_normal
BAB1_1286	Glyoxalase/Bleomycin resistance protein/dioxygenase domain:Glyoxalase I	0.332291	0.535039	0.591887	0.803467	0.360049	0.513325	comm_normal
BAB1_0200	FAD-dependent glycerol-3-phosphate dehydrogenase:FAD dependent oxidoreductase	0.625107	0.00351429	0.00628477	0.925706	0.102599	0.246323	comm_normal
BAB1_0199	Bacterial regulatory protein, DeoR family	0.136239	0.577979	0.630968	0.607443	0.430026	0.569577	comm_normal
BAB1_1292	GlpX protein	-0.135611	0.725674	0.766689	-0.671555	0.0506802	0.15746	comm_normal
BAB1_1170	Citrate synthase	-1.17163	0.00527758	0.00919249	0.259633	0.52685	0.628988	T_down_P_normal
BAB2_0053	Glutamate synthase amidotransferase domain:Glutamate synthase central domain	-0.839591	0.0188798	0.0294919	0.388372	0.0479643	0.150844	comm_normal
BAB2_0054	Pyridine nucleotide-disulphide oxidoreductase, class-II:NAD binding site:Adrenodoxin reductase:Pyridine nucleotide-disulphide...	-2.64505	1.8953e-14	1.40614e-13	0.64666	0.0491485	0.153394	T_down_P_normal
BAB1_0787	Glycine hydroxymethyltransferase	-1.36842	0.000523763	0.00107253	-0.715094	0.0179203	0.0752945	T_down_P_normal
BAB1_0545	Short-chain dehydrogenase/reductase SDR:GDP-mannose 4,6-dehydratase	-1.00858	0.00241329	0.00444407	-1.76788	0.00224098	0.015923	comm_down
BAB1_0489	Adenylate kinase:Guanylate kinase:Guanylate kinase/L-type calcium channel region	-1.14865	6.3977e-08	2.28293e-07	0.674076	0.125515	0.276348	T_down_P_normal
BAB2_0109	NAD binding site:FAD-dependent pyridine nucleotide-disulphide oxidoreductase:Aromatic-ring hydroxylase:6-phosphogluconate deh...	-1.06669	0.000107658	0.000244054	0.247246	0.4499	0.584842	T_down_P_normal
BAB1_1889	Adrenodoxin reductase:NAD-dependent glycerol-3-phosphate dehydrogenase	0.115731	0.69462	0.738779	-0.317316	0.405668	0.551726	comm_normal
BAB1_1523	Prokaryotic transcription elongation factor GreA/GreB:Prokaryotic transcription elongation factor GreA	-1.78696	9.70263e-13	6.03439e-12	0.914071	0.0370634	0.126383	T_down_P_normal
BAB1_0170	GrpE protein	-0.0123385	0.937674	0.947013	2.21389	0.000712252	0.00664876	T_normal_P_up
BAB1_1879	Glutaredoxin:Thioredoxin type domain	5.5003	1.2289e-14	9.15794e-14	-0.0189927	0.184333	0.35074	T_up_P_normal
BAB1_2135	Prokaryotic glutathione synthetase, N-terminal:Prokaryotic glutathione synthetase ATP-binding domain:Glutathione synthetase, ...	0.654502	0.21513	0.265422	-0.535913	0.217909	0.387075	comm_normal
BAB2_0842	Glutamine amidotransferase class-I:Carbamoyl-phosphate synthase, GATase domain:GMP synthase, C terminal:GMP synthase, N-termi...	-1.06816	0.0114755	0.0186665	-0.963634	0.00894635	0.0452361	T_down_P_normal
BAB1_1121	DNA gyrase/topoisomerase IV, subunit A:DNA gyrase, subunit A:DNA gyrase C-terminal repeat, beta-propeller	-1.85733	2.39678e-06	6.96147e-06	0.890287	0.0010321	0.00895898	T_down_P_normal
BAB2_0862	hdeA protein	2.76837	9.65567e-08	3.37949e-07	2.61222	0.0052629	0.0307574	comm_up
BAB1_0780	Delta-aminolevulinic acid dehydratase	0.564778	0.201947	0.250636	-0.152266	0.725174	0.767985	comm_normal
BAB1_1886	Uroporphyrinogen III synthase HEM4	-0.125984	0.657373	0.704313	-0.134783	0.657533	0.71734	comm_normal
BAB1_2067	Uroporphyrinogen decarboxylase (URO-D):Uroporphyrinogen decarboxylase HemE	0.831094	0.000406605	0.000848192	0.960875	0.0610036	0.176737	comm_normal
BAB1_1566	Coproporphyrinogen III oxidase	0.188811	0.487151	0.546249	-0.250448	0.328753	0.489334	comm_normal
BAB2_0075	Ferrochelatase	-0.567651	0.0696066	0.0965603	-0.757021	0.000351637	0.00385155	comm_normal
BAB2_1161	Oxygen-independent coproporphyrinogen III oxidase HemN:Elongator protein 3/MiaB/NifB:Radical SAM	6.64691	8.14225e-59	1.51355e-56	1.40193	0.0268347	0.101392	T_up_P_normal
BAB1_1415	Band 7 protein	-0.454742	0.138178	0.177961	0.509633	0.152266	0.311323	comm_normal
BAB1_1134	Host factor Hfq	1.15511	6.54201e-05	0.000152647	-0.201704	0.438507	0.576204	T_up_P_normal
BAB1_2082	Imidazoleglycerol-phosphate dehydratase	0.665677	0.0486703	0.0701037	0.168767	0.613599	0.687965	comm_normal
BAB1_1988	1-aminocyclopropane-1-carboxylate synthase:Aminotransferase, class I and II:Histidinol-phosphate aminotransferase	-0.81021	0.0295742	0.0445946	-0.530058	0.0387203	0.131382	comm_normal
BAB1_0285	Histidinol dehydrogenase	-0.12937	0.541781	0.597522	0.958087	0.10986	0.255398	comm_normal
BAB1_2087	Phosphoribosyl pyrophosphohydrolase/cyclohydrolase:Phosphoribosyl-ATP pyrophosphohydrolase	0.503522	0.175723	0.221374	-0.305347	0.531058	0.631454	comm_normal
BAB1_2086	FMN/related compound-binding core:Histidine biosynthesis protein HisF:Histidine biosynthesis protein	-2.36087	6.20745e-08	2.2214e-07	-0.284459	0.240876	0.407986	T_down_P_normal
BAB2_0181	tRNA synthetases, class-II (G, H, P and S):Anticodon binding domain:Histidyl-tRNA synthetase, class IIa:Aminoacyl-transfer RN...	-1.15837	0.026021	0.0395217	-0.518153	0.157877	0.318378	T_down_P_normal
BAB1_1986	Phosphoribosyltransferase:Hypoxanthine phosphoribosyl transferase	-0.0583779	0.832905	0.858036	-0.254231	0.172843	0.336708	comm_normal
BAB1_0171	Negative regulator of class I heat shock protein	2.35425	7.21714e-09	2.88169e-08	0.909664	0.00210996	0.0154906	T_up_P_normal
BAB2_0397	N-6 Adenine-specific DNA methylase:N6 adenine-specific DNA methyltransferase, N12 class:N-6 DNA methylase:Type I restriction-...	-0.371324	0.205751	0.25479	1.49496	3.08e-06	7.47e-05	T_normal_P_up
BAB2_0395	DEAD/DEAH box helicase:Helicase, C-terminal:Type I site-specific deoxyribonuclease HsdR	-1.42066	9.90025e-05	0.000225348	0.412053	0.392281	0.541168	T_down_P_normal
BAB2_0396	type I restriction-modification system, S subunit	-2.2041	6.40805e-08	2.28342e-07	1.31948	0.000759729	0.00692142	T_down_P_up
BAB1_2080	CbxX/CfqX superfamily:ATP/GTP-binding site motif A (P-loop):AAA ATPase:Heat shock protein HslVU	-0.113199	0.666772	0.713013	1.19989	0.00419827	0.0256243	T_normal_P_up
BAB1_2081	Pyridine nucleotide-disulphide oxidoreductase, class-II:Multispecific proteasome protease	1.48237	1.23773e-19	1.57469e-18	0.854496	0.118462	0.265872	T_up_P_normal
BAB1_1821	C-5 cytosine-specific DNA methylase:Peptidase family M48:Neutral zinc metallopeptidases, zinc-binding region	3.18827	1.13467e-07	3.93839e-07	0.477073	0.665046	0.722938	T_up_P_normal
BAB2_0308	Bacterial regulatory protein, GntR family	0.0501366	0.904758	0.9196	0.624688	0.181541	0.347099	comm_normal
BAB2_0305	Phenylalanine/histidine ammonia-lyase:Histidine ammonia-lyase	0.679511	0.207877	0.257233	1.4985	0.00192286	0.0144249	T_normal_P_up
BAB1_0152	Histone-like bacterial DNA-binding protein:Integration host factor, beta subunit	1.37933	4.18055e-06	1.17153e-05	1.02027	0.229447	0.398443	T_up_P_normal
BAB2_0194	Aminoacyl-tRNA synthetase, class I:Aminoacyl-tRNA synthetase, class Ia:Isoleucyl-tRNA synthetase, class Ia	-0.845962	0.0288058	0.0435144	0.334639	0.141007	0.295073	comm_normal
BAB1_1408	Pyruvate decarboxylase:Acetolactate synthase large subunit biosynthetic type	-0.387729	0.252424	0.306908	1.45821	1.3e-06	3.9e-05	T_normal_P_up
BAB1_0096	Dihydroxy-acid and 6-phosphogluconate dehydratase:Dihydroxy-acid dehydratase	0.433274	0.1658	0.209742	1.54113	0.00070809	0.00663995	T_normal_P_up
BAB1_1407	Amino acid-binding ACT:Acetolactate synthase, small subunit	-0.407492	0.0665592	0.0927173	0.811013	0.155737	0.315971	comm_normal
BAB1_2165	Initiation factor 2:Elongation factor, GTP-binding:ATP/GTP-binding site motif A (P-loop):Ras GTPase superfamily:Proline-rich ...	-0.45725	0.26335	0.318571	0.470822	0.0457046	0.146639	comm_normal
BAB1_2121	Initiation factor 3	-1.46627	0.00344651	0.00617016	-0.343612	0.212103	0.381157	T_down_P_normal
BAB1_0423	Cell division protein FtsZ:TonB-dependent receptor protein:Homoserine kinase:4-diphosphocytidyl-2C-methyl-D-erythritol kinase...	-2.2554	1.1135e-23	2.02488e-22	0.0544555	0.182375	0.34783	T_down_P_normal
BAB2_0209	Three-deoxy-D-manno-octulosonic-acid transferase, N-terminal	2.2073	2.48449e-16	2.19924e-15	1.21131	0.0121418	0.0559121	T_up_P_normal
BAB1_1583	HMG-CoA lyase-like:Alpha-isopropylmalate/homocitrate synthase:Yeast 2-isopropylmalate synthase	-0.310716	0.219664	0.270219	1.71544	0	-	comm_normal
BAB1_1905	Aconitate hydratase, N-terminal:3-isopropylmalate dehydratase large subunit	0.346092	0.281016	0.336896	2.13472	6.88e-08	4.21e-06	T_normal_P_up
BAB2_0353	Aconitate hydratase, C-terminal:3-isopropylmalate dehydratase small subunit	0.500718	0.241895	0.295179	2.01011	0.00334289	0.021351	T_normal_P_up
BAB1_1167	Peptidase family S24:Peptidase S24, C-terminal:LexA DNA-binding region	1.56081	1.89381e-11	1.04394e-10	-0.0601562	0.0477198	0.150844	T_up_P_normal
BAB1_1544	Prolipoprotein diacylglyceryl transferase	-0.107202	0.685052	0.729762	-0.319058	0.674911	0.730504	comm_normal
BAB1_1439	BRCT domain:NAD-dependent DNA ligase:ATP/GTP-binding site motif A (P-loop):Zn-finger in NAD-dependent DNA ligase, C4 type:NAD...	-0.547342	0.1015	0.135577	0.0494461	0.195606	0.364531	comm_normal
BAB1_1147	Lipoate synthase:Elongator protein 3/MiaB/NifB:Radical SAM	-0.328727	0.0587183	0.0828643	0.433861	0.175661	0.340912	comm_normal
BAB2_0651	Lipoate-protein ligase B:Biotin/lipoate A/B protein ligase domain	-0.221711	0.162547	0.20625	-1.49018	0.378308	0.529483	comm_normal
BAB2_0315	FMN-dependent alpha-hydroxy acid dehydrogenase:FMN/related compound-binding core	-0.5894	0.0285514	0.043169	0.65777	0.197225	0.365653	comm_normal
BAB1_0844	ATP/GTP-binding site motif A (P-loop):ABC transporter:AAA ATPase	-1.73072	3.38453e-08	1.25273e-07	0.0366273	0.801358	0.831172	T_down_P_normal
BAB1_1522	Glycosyl transferase, group 1	-1.96288	2.18066e-17	2.21106e-16	0.167894	0.587772	0.672159	T_down_P_normal
BAB1_1918	Pyridine nucleotide-disulphide oxidoreductase, class-II:NAD binding site:Adrenodoxin reductase:Mercuric reductase:Pyridine nu...	-0.163358	0.442284	0.501145	0.904356	0.0529468	0.162543	comm_normal
BAB2_0712	Pyridine nucleotide-disulphide oxidoreductase, class-II:NAD binding site:Pyridine nucleotide-disulphide oxidoreductase, class...	-3.28081	1.62578e-08	6.24554e-08	0.460304	0.160364	0.32136	T_down_P_normal
BAB1_1173	Bacterial transferase hexapeptide repeat	-4.65171	5.7145e-33	2.12452e-31	-0.901236	0.254064	0.42044	T_down_P_normal
BAB1_1171	Glycosyl transferase, family 19	-0.636061	0.0237197	0.0363565	0.281557	0.639723	0.70537	comm_normal
BAB1_1443	UDP-3-0-acyl N-acetylglucosamine deacetylase	-0.226696	0.257822	0.312902	-0.856583	0.0371535	0.126454	comm_normal
BAB1_1175	Bacterial transferase hexapeptide repeat:UDP-3-O-[3-hydroxymyristoyl] glucosamine N-acyltransferase, LpxD	-3.41909	6.84601e-31	2.24576e-29	-0.416406	0.199133	0.36844	T_down_P_normal
BAB2_0210	Tetraacyldisaccharide-1-P 4'-kinase	1.50162	4.2123e-07	1.34232e-06	0.166659	0.0840772	0.217903	T_up_P_normal
BAB1_1521	Bacterial regulatory proteins, AsnC family	1.54176	4.57471e-08	1.67028e-07	-0.707595	0.0468428	0.149593	T_up_P_normal
BAB1_1587	Bacterial regulatory proteins, AsnC family:Bacterial regulatory protein LysR, HTH motif	0.599572	0.0142549	0.0227669	0.392529	0.638387	0.70527	comm_normal
BAB1_1984	Orn/DAP/Arg decarboxylase, family 2:ATP/GTP-binding site motif A (P-loop):Diaminopimelate decarboxylase	-0.735263	0.0112549	0.0183433	-0.11244	0.16814	0.329751	comm_normal
BAB1_0501	LytB protein	1.13523	2.65157e-05	6.52363e-05	-0.765771	0.00818401	0.0426354	T_up_P_normal
BAB1_1300	Metallopeptidase family M24:Methionine aminopeptidase:Methionine aminopeptidase, subfamily 1	0.545056	0.0070294	0.0119332	0.868358	0.0670914	0.189084	comm_normal
BAB1_1927	Lactate/malate dehydrogenase:L-lactate dehydrogenase:TrkA potassium uptake protein	-2.05441	1.27264e-09	5.62518e-09	2.38642	0.000226989	0.00267587	T_down_P_up
BAB2_1008	Peptidase family U6, penicillin-insensitive murein endopeptidase	2.21732	4.64565e-12	2.72708e-11	-0.539717	0.237765	0.406387	T_up_P_normal
BAB1_1468	Methylenetetrahydrofolate reductase:5,10-methylenetetrahydrofolate reductase	-1.60109	5.46597e-05	0.000128616	0.0331529	0.471018	0.598713	T_down_P_normal
BAB1_1014	Aminoacyl-tRNA synthetase, class I:Aminoacyl-tRNA synthetase, class Ia:Methionyl-tRNA synthetase, class Ia	-1.01798	0.0368426	0.0543063	-0.605519	5.53e-05	0.000845041	comm_normal
BAB1_0335	Cys/Met metabolism pyridoxal-phosphate-dependent enzymes:O-succinylhomoserine sulfhydrylase	-1.1972	3.69134e-08	1.3589e-07	0.770718	0.0136726	0.0610532	T_down_P_normal
BAB2_0661	DEAD/DEAH box helicase:Helicase, C-terminal:ATP/GTP-binding site motif A (P-loop):Haem peroxidase:Transcription-repair coupli...	-1.24736	0.00158781	0.00299964	-0.159937	0.265044	0.432241	T_down_P_normal
BAB2_1009	Methylglyoxal synthase-like domain:Methylglyoxal synthase	1.04912	2.5901e-05	6.38649e-05	0.182538	0.665147	0.722938	T_up_P_normal
BAB2_0360	CBS domain:MgtE integral membrane region:MgtE intracellular region:Divalent cation transporter	0.7998	0.000141601	0.00031692	-0.396566	0.167773	0.329751	comm_normal
BAB2_0883	ATPase, ParA type:ATP/GTP-binding site motif A (P-loop)	-2.49404	9.91275e-26	2.19656e-24	-1.25864	0.000123767	0.00165621	comm_down
BAB2_0882	Septum formation topological specificity factor MinE	-1.8665	5.32185e-13	3.41129e-12	-0.220008	0.518343	0.626445	T_down_P_normal
BAB1_1840	ATP/GTP-binding site motif A (P-loop):Aldehyde dehydrogenase	1.11494	0.0518494	0.0741534	0.302522	0.16534	0.328593	comm_normal
BAB1_0718	ThiamineS	-0.930705	1.75585e-07	5.95848e-07	-0.0548217	0.555458	0.647562	comm_normal
BAB1_0717	Molybdopterin biosynthesis MoaE	-1.59023	7.45433e-14	5.25099e-13	-0.214555	0.68724	0.737657	T_down_P_normal
BAB1_0972	molybdopterin-guanine dinucleotide biosynthesis protein A	1.75955	3.88848e-08	1.42507e-07	0.221357	0.0311719	0.111839	T_up_P_normal
BAB2_0087	Molybdenum ABC transporter, periplasmic binding protein	1.01612	3.26884e-05	7.93725e-05	-0.443281	0.362071	0.514429	T_up_P_normal
BAB2_0088	Binding-protein-dependent transport systems inner membrane component:Molybdate porter	1.446	0.0130182	0.0210024	-1.10645	0.583839	0.669889	T_up_P_normal
BAB1_1166	Molybdenum cofactor biosynthesis protein:MoeA N-terminal region, domain I and II:MoeA C-terminal, domain IV	-1.74613	2.0019e-16	1.81527e-15	-0.0346818	0.535198	0.634548	T_down_P_normal
BAB1_1453	Glycosyl transferase, family 4:Phospho-N-acetylmuramoyl-pentapeptide transferase	-3.61394	1.57435e-36	7.41942e-35	-0.385205	0.331852	0.492163	T_down_P_normal
BAB1_0348	Large-conductance mechanosensitive channel	-1.7933	9.82277e-08	3.43079e-07	-0.0536349	0.747667	0.785094	T_down_P_normal
BAB1_1786	Glycosyl transferase, family 51	1.78476	7.44512e-22	1.13751e-20	-0.186181	0.802611	0.832054	T_up_P_normal
BAB1_0287	EPSP synthase (3-phosphoshikimate 1-carboxyvinyltransferase):UDP-N-acetylglucosamine 1-carboxyvinyltransferase	-0.807133	0.0619765	0.0869855	-0.334466	0.131289	0.283612	comm_normal
BAB1_1448	Helix-turn-helix, AraC type:UDP-N-acetylenolpyruvoylglucosamine reductase:FAD linked oxidase, N-terminal	-2.18868	6.69974e-21	9.45879e-20	-0.539809	0.0418773	0.137911	T_down_P_normal
BAB1_1449	Cytoplasmic peptidoglycan synthetases, N-terminal:Cytoplasmic peptidoglycan synthetases, C-terminal:UDP-N-acetylmuramate--ala...	-1.73034	8.92853e-14	6.24997e-13	-0.685697	0.018559	0.076728	T_down_P_normal
BAB1_1452	Cytoplasmic peptidoglycan synthetases, N-terminal:Pyridine nucleotide-disulphide oxidoreductase, class I:Folylpolyglutamate s...	-2.80657	8.84935e-43	7.22193e-41	-0.519644	0.16634	0.32885	T_down_P_normal
BAB1_1455	Cytoplasmic peptidoglycan synthetases, N-terminal:Cytoplasmic peptidoglycan synthetases, C-terminal:UDP-N-acetylmuramyl-tripe...	-2.31648	6.04498e-18	6.48285e-17	-0.728508	0.00841776	0.0432746	T_down_P_normal
BAB1_1450	Glycosyl transferase, family 28:N-acetylglucosaminyltransferase, MurG:Glycosyltransferase 28, C-terminal	-1.2099	1.48114e-10	7.37486e-10	-0.00899756	0.439501	0.576477	T_down_P_normal
BAB1_1217	Asp/Glu racemase	-1.65288	2.11997e-19	2.6175e-18	0.266859	0.823057	0.848559	T_down_P_normal
BAB2_0212	DNA mismatch repair protein:ATP-binding region, ATPase-like	0.236649	0.149287	0.191238	0.578717	0.100289	0.243122	comm_normal
BAB1_0142	Virulence factor MVIN-like	-2.69417	1.19508e-18	1.37888e-17	0.1593	0.529058	0.630165	T_down_P_normal
BAB2_0323	Sugar isomerase (SIS)	1.22345	7.67603e-07	2.36719e-06	0.497001	0.155064	0.315481	T_up_P_normal
BAB2_0904	Nitrate reductase, alpha subunit:Prokaryotic molybdopterin oxidoreductase:Molybdopterin oxidoreductase:Molydopterin dinucleot...	1.15003	0.103396	0.137888	1.91928	0	-	comm_normal
BAB2_0905	Cytochrome c heme-binding site:4Fe-4S ferredoxin, iron-sulfur binding domain:Nitrate reductase, beta subunit	1.1509	0.0813705	0.111402	2.28998	1.43e-10	2.27e-08	T_normal_P_up
BAB2_0906	Nitrate reductase, delta subunit	0.0510765	0.940149	0.948654	1.60477	0.0240338	0.0935504	comm_normal
BAB1_0715	Nucleoside diphosphate kinase	-2.54285	1.65387e-05	4.20378e-05	-1.22737	0.0533631	0.162948	T_down_P_normal
BAB2_0922	Cyclic nucleotide-binding domain:Bacterial regulatory protein, Crp family	1.37483	2.96308e-06	8.49567e-06	-0.0480113	0.521042	0.627383	T_up_P_normal
BAB2_0928	Twin-arginine translocation pathway signal	4.27001	4.75469e-23	8.20062e-22	2.44859	1.64e-14	1.69e-11	comm_up
BAB2_0889	Ribonucleotide reductase large subunit:Prenyl group binding site (CAAX box)	-2.23751	7.28442e-12	4.19512e-11	0.228052	0.134583	0.287119	T_down_P_normal
BAB2_0888	Ribonucleotide reductase	-3.12625	1.78287e-27	4.62441e-26	-0.0708433	0.509229	0.620736	T_down_P_normal
BAB2_0890	NrdI protein	-0.166692	0.471122	0.53023	-0.741166	0.106505	0.251108	comm_normal
BAB1_0363	Orn/DAP/Arg decarboxylase, family 2:Carboxynorspermidine decarboxylase	-1.06074	0.0186857	0.0292707	-0.469637	0.102818	0.246323	T_down_P_normal
BAB1_1140	CbxX/CfqX superfamily:Response regulator receiver:Sigma-54 factor interaction domain:Helix-turn-helix, Fis-type:AAA ATPase	-1.89812	1.42996e-24	2.7498e-23	-1.33419	7.2e-07	2.48e-05	comm_down
BAB1_1139	PAS domain:ATP-binding region, ATPase-like:Histidine kinase, HAMP region:Histidine kinase A, N-terminal:Bacterial sensor prot...	0.439699	0.0871767	0.118623	-0.11349	0.130521	0.283138	comm_normal
BAB1_0823	NADH ubiquinone oxidoreductase domain, 20 kDa subunit:NADH dehydrogenase (ubiquinone), 20 kDa subunit	-0.683118	0.140104	0.180164	0.699884	0.131566	0.283913	comm_normal
BAB1_0824	NADH dehydrogenase (ubiquinone), 30 kDa subunit	-1.23624	0.0058929	0.0101533	2.98793e-05	0.701372	0.748541	T_down_P_normal
BAB1_0826	NADH dehydrogenase (ubiquinone), 24 kDa subunit	-3.15151	3.8e-09	1.57361e-08	1.00486	0.0445053	0.144006	T_down_P_normal
BAB1_0828	Respiratory-chain NADH dehydrogenase 75 kDa subunit:Ferredoxin:Molybdopterin oxidoreductase	-2.47733	1.20357e-06	3.63133e-06	0.82155	0.0688286	0.192926	T_down_P_normal
BAB1_0829	Tetracycline resistance protein TetB:Respiratory-chain NADH dehydrogenase, subunit 1	-3.31877	1.51147e-09	6.60231e-09	0.1593	0.806122	0.834017	T_down_P_normal
BAB1_0830	7Fe ferredoxin:3Fe-4S ferredoxin:4Fe-4S ferredoxin, iron-sulfur binding domain	-3.61326	7.79926e-13	4.91456e-12	0.556413	0.46705	0.596729	T_down_P_normal
BAB1_0831	Photosynthetic reaction centre protein:NADH-ubiquinone/plastoquinone oxidoreductase, chain 6	-2.25725	9.84632e-08	3.43543e-07	0.763977	0.0725637	0.200938	T_down_P_normal
BAB1_0832	NADH-ubiquinone oxidoreductase, chain 4L:Mitochodrial NADH-ubiquinone oxidoreductase, chain 4L:NADH dehydrogenase (ubiquinone...	-4.10991	1.34996e-13	9.29415e-13	0.596522	0.379128	0.529483	T_down_P_normal
BAB1_0834	NADH/Ubiquinone/plastoquinone (complex I):NADH-ubiquinone oxidoreductase, chain 4	-4.26846	1.2411e-21	1.86221e-20	-0.0133996	0.900295	0.907776	T_down_P_normal
BAB1_2163	Ribosomal protein S1:RNA binding S1:KH domain:KH domain, type 1	-0.0393102	0.925756	0.937524	-0.163632	0.679998	0.734085	comm_normal
BAB1_0792	Antitermination protein NusB	0.385873	0.0988581	0.132577	0.703474	0.361791	0.514429	comm_normal
BAB1_1269	Bacterial transcription antitermination protein NusG:KOW:NGN:KOW (Kyprides, Ouzounis, Woese) motif	-0.832807	0.00133155	0.0025355	-1.5837	0.00193231	0.0144433	T_normal_P_down
BAB2_0351	Legume lectin, beta domain:OsmC-like protein	1.0687	0.00118841	0.00228136	-0.160572	0.58631	0.670858	T_up_P_normal
BAB2_0076	lipoprotein Omp10	-1.29353	2.89655e-08	1.08289e-07	-0.0470456	0.905816	0.912896	T_down_P_normal
BAB1_1930	lipoprotein Omp19	-1.72521	3.82632e-10	1.82118e-09	0.272223	0.683825	0.735139	T_down_P_normal
BAB1_1494	immunoreactive 28 kDa outer membrane protein	-1.50838	5.09052e-20	6.78601e-19	-1.19944	0.0243577	0.0942777	T_down_P_normal
BAB1_0660	ATP/GTP-binding site motif A (P-loop):Porin, alpha proteobacteria type	-0.21716	0.35649	0.414604	1.23679	0.0987655	0.240275	comm_normal
BAB1_1639	OmpA-like transmembrane domain	-0.4988	0.218666	0.26909	-0.358372	0.841595	0.860827	comm_normal
BAB1_0360	Ketopantoate hydroxymethyltransferase	0.683693	0.0143886	0.0229696	-0.0979867	0.189458	0.357268	comm_normal
BAB1_0777	DNA gyrase/topoisomerase IV, subunit A:Gram negative topoisomerase IV, subunit A:DNA gyrase C-terminal repeat, beta-propeller	-0.0184901	0.944594	0.951705	0.625389	0.00765909	0.0411087	comm_normal
BAB2_0606	Thiolase	-0.769953	0.0442922	0.0644636	-1.06317	0.307931	0.473369	comm_normal
BAB2_0595	Intradiol ring-cleavage dioxygenase	-1.83521	0.000569956	0.00115861	1.237	0.027218	0.102278	T_down_P_normal
BAB2_0596	Intradiol ring-cleavage dioxygenase	-3.33175	5.58488e-09	2.26235e-08	1.28603	0.0537894	0.163428	T_down_P_normal
BAB2_0598	Alpha/beta hydrolase fold:Esterase/lipase/thioesterase, active site:ATP/GTP-binding site motif A (P-loop):Alpha/beta hydrolase	-1.53667	0.00278408	0.0050683	1.7949	0.000275326	0.00313811	T_down_P_up
BAB1_0705	Pyridoxal phosphate biosynthetic protein PdxA	-1.41089	1.56676e-07	5.33847e-07	-0.441591	0.451823	0.585864	T_down_P_normal
BAB1_0444	Pyridoxamine 5'-phosphate oxidase	-0.851684	0.000317022	0.000675641	-0.00011189	0.813787	0.840682	comm_normal
BAB2_0080	Peptidase M3:Neutral zinc metallopeptidases, zinc-binding region	-0.854173	0.000170654	0.000378151	-0.765693	0.00534883	0.0309962	comm_normal
BAB1_0641	Membrane alanine aminopeptidase:Neutral zinc metallopeptidases, zinc-binding region	0.130118	0.719145	0.760753	0.577976	0.057403	0.16962	comm_normal
BAB1_2149	Thermophilic metalloprotease (M29)	0.719076	0.0198985	0.0308672	-1.29362	0.0154389	0.0669128	comm_normal
BAB1_1558	Cytochrome b/b6, N-terminal:Cytochrome b/b6, C-terminal	1.80264	9.29199e-25	1.8397e-23	0.403332	0.461114	0.593437	T_up_P_normal
BAB2_0459	6-phosphogluconolactonase:Glucosamine/galactosamine-6-phosphate isomerase	-2.46258	1.90141e-19	2.35634e-18	-0.00448687	0.501768	0.616159	T_down_P_normal
BAB1_0055	Phosphoglucomutase/phosphomannomutase:Phosphoglucomutase/phosphomannomutase C terminal:Phosphoglucomutase/phosphomannomutase ...	-0.988889	1.59052e-05	4.04704e-05	1.83231	1.18e-06	3.63e-05	T_normal_P_up
BAB1_0719	CDP-alcohol phosphatidyltransferase:NADH-ubiquinone oxidoreductase, chain 4:CDP-diacylglycerol--glycerol-3-phosphate 3-phosph...	-1.9434	7.37167e-18	7.80557e-17	0.198366	0.553303	0.647427	T_down_P_normal
BAB1_1783	Thiolase	2.50324	2.27125e-10	1.11105e-09	1.56631	0.0013194	0.0108877	comm_up
BAB1_0034	Prephenate dehydratase:Amino acid-binding ACT	1.7107	8.31985e-14	5.83611e-13	0.161614	0.451668	0.585864	T_up_P_normal
BAB1_2126	Beta and gamma crystallin:Phenylalanyl-tRNA synthetase, class IIc:Aminoacyl tRNA synthetase, class II, N-terminal:Phenylalany...	-0.891925	0.017927	0.0281746	0.568611	0.0746206	0.202822	comm_normal
BAB1_2127	ATP/GTP-binding site motif A (P-loop):t-RNA-binding region:Bacterial phenylalanyl-tRNA synthetase, beta subunit:Ferredoxin-fo...	-0.772721	0.0653927	0.0912824	0.395435	0.234413	0.402858	comm_normal
BAB1_0879	Amidohydrolase	-1.56837	3.62357e-14	2.65306e-13	1.0731	0.00865583	0.0438746	T_down_P_up
BAB1_2146	Response regulator receiver:Transcriptional regulatory protein, C terminal	0.197613	0.365508	0.423767	-1.90139	0.0185174	0.076728	comm_normal
BAB1_2145	PhoU	-1.66356	7.21279e-15	5.46018e-14	0.0673723	0.519095	0.626986	T_down_P_normal
BAB1_0344	Alpha/beta hydrolase fold:Esterase/lipase/thioesterase, active site:Epoxide hydrolase:Prolyl aminopeptidase S33:Alpha/beta hy...	-0.89133	0.00880873	0.0146564	-0.678937	0.0450509	0.144992	comm_normal
BAB1_0797	Fatty acid synthesis plsX protein	-1.68175	3.73365e-07	1.19893e-06	0.488211	0.531607	0.631743	T_down_P_normal
BAB2_0205	Modulator of DNA gyrase	0.410838	0.0366248	0.0540091	-0.132954	0.225635	0.393626	comm_normal
BAB1_0109	Nicotinate phosphoribosyltransferase:Nicotinate phosphoribosyltransferase and related	0.179858	0.617463	0.667323	0.500245	0.281269	0.448769	comm_normal
BAB2_0261	RecA bacterial DNA recombination protein:Alanine dehydrogenase/PNT, C-terminal:Alanine dehydrogenase/PNT, N-terminal	0.607485	0.0190985	0.0297641	-0.899193	0.00304361	0.0198702	comm_normal
BAB2_0262	Antifreeze protein, type I:Pollen allergen Poa pIX/Phl pVI, C-terminal	0.341479	0.273685	0.33	-0.302617	0.446983	0.582518	comm_normal
BAB2_0263	NAD(P) transhydrogenase, beta subunit	-0.61489	0.0452836	0.0656778	-0.695008	0.183512	0.349572	comm_normal
BAB1_1993	Inorganic pyrophosphatase:Bacterial/Archaeal inorganic pyrophosphatase	-2.52525	8.23144e-09	3.25176e-08	-1.75618	0.00205351	0.01513	comm_down
BAB1_0525	PEP-utilizing enzyme:Pyruvate phosphate dikinase, PEP/pyruvate-binding	-0.0430934	0.913907	0.927208	-0.0573134	0.65233	0.713551	comm_normal
BAB1_0772	Polyphosphate kinase	-1.78844	1.96447e-30	6.2601e-29	0.862713	0.00907583	0.0455303	T_down_P_normal
BAB1_1872	Class I peptide chain release factor domain:Peptide chain release factor 1:PCRF domain	-0.456591	0.048583	0.0700081	1.01541	0.00108296	0.0093479	T_normal_P_up
BAB2_1023	Elongation factor, GTP-binding:ATP/GTP-binding site motif A (P-loop):Ras GTPase superfamily:Elongation factor Tu, domain 2:Pe...	-0.805941	0.203417	0.252273	-0.51037	0.0327938	0.114862	comm_normal
BAB1_1812	DEAD/DEAH box helicase:Helicase, C-terminal:ATP/GTP-binding site motif A (P-loop):Primosomal protein n	-0.0564491	0.88344	0.902317	-0.223803	0.234299	0.402858	comm_normal
BAB1_1851	Gamma-glutamyl phosphate reductase GPR	0.983363	1.57253e-09	6.83334e-09	0.260347	0.0852181	0.219756	comm_normal
BAB1_1852	Aspartate/glutamate/uridylate kinase:Glutamate 5-kinase:PUA domain:Glutamate 5-kinase, bacterial form	0.560186	0.00112603	0.00217284	-0.596505	0.0342111	0.118618	comm_normal
BAB2_0456	Delta 1-pyrroline-5-carboxylate reductase:Carbamoyl-phosphate synthetase large chain:TrkA potassium uptake protein	-1.29626	2.84508e-07	9.35131e-07	-0.0151522	0.40782	0.553509	T_down_P_normal
BAB1_0470	CDP-alcohol phosphatidyltransferase:CDP-diacylglycerol--serine O-phosphatidyltransferase	-1.20785	0.000218218	0.000478266	-0.0323626	0.819634	0.846299	T_down_P_normal
BAB1_2144	ATP/GTP-binding site motif A (P-loop):ABC transporter:AAA ATPase	-1.33247	3.06749e-14	2.26076e-13	-0.296243	0.40182	0.54934	T_down_P_normal
BAB1_1552	Peptidyl-tRNA hydrolase	-2.3018	4.07627e-06	1.14519e-05	0.0404349	0.387112	0.536701	T_down_P_normal
BAB1_2097	Phosphocarrier HPr protein:Histidine phosphorylation site in HPr protein	-1.26075	8.96951e-13	5.62022e-12	0.350338	0.467143	0.596729	T_down_P_normal
BAB1_1873	PEP-utilizing enzyme:Beta tubulin:GAF domain:Phosphoenolpyruvate-protein phosphotransferase	1.43766	9.4112e-15	7.10833e-14	0.551	0.133762	0.286553	T_up_P_normal
BAB1_1695	Adenylosuccinate synthetase	-1.36337	0.00170159	0.00320401	-0.201072	0.0522995	0.161036	T_down_P_normal
BAB1_0868	Fumarate lyase:Delta crystallin:Adenylosuccinate lyase	-1.67521	0.000324891	0.000691091	-1.04101	0.0121121	0.0559121	T_down_P_normal
BAB1_0442	Phosphoribosylglycinamide synthetase	0.646357	0.057978	0.0818887	-0.225881	0.0562493	0.167691	comm_normal
BAB1_0472	Glutamine amidotransferase, class-II:Phosphoribosyltransferase:Purine/pyrimidine phosphoribosyl transferase:Amidophosphoribos...	-1.08955	9.95438e-06	2.61439e-05	-0.670356	0.0555456	0.166073	T_down_P_normal
BAB1_1824	AICARFT/IMPCHase bienzyme:Methylglyoxal synthase-like domain	-2.53043	1.42026e-06	4.22792e-06	-0.609957	0.0116381	0.0545671	T_down_P_normal
BAB1_1758	ATP-dependent carboxylate-amine ligase-like, ATP-grasp:Phosphoribosylaminoimidazole carboxylase, ATPase subunit	-0.464063	0.00591801	0.010186	-1.18627	0.000586125	0.0057307	T_normal_P_down
BAB1_0731	AIR synthase related protein:Phosphoribosylformylglycinamidine cyclo-ligase	-0.0206421	0.965019	0.969656	-1.25621	0.013414	0.0601779	comm_normal
BAB1_0730	Formyl transferase, N-terminal:Phosphoribosylglycinamide formyltransferase	-0.941638	0.0540847	0.076942	-0.8365	0.252792	0.419558	comm_normal
BAB2_0326	Formyl transferase, N-terminal:Amino acid-binding ACT:Formyltetrahydrofolate deformylase	-1.18363	0.00634256	0.0108387	-0.766538	0.0803148	0.213583	T_down_P_normal
BAB1_1791	Biotin/lipoyl attachment:HMG-CoA lyase-like:Biotin-requiring enzyme, attachment site:Conserved carboxylase region:Carbamoyl-p...	-0.176353	0.617288	0.667323	-0.409933	0.00120878	0.0101371	comm_normal
BAB1_1761	ATP/GTP-binding site motif A (P-loop):Pyruvate kinase	-1.81528	4.81542e-10	2.25936e-09	-0.547084	0.0419817	0.137911	T_down_P_normal
BAB2_0641	Aspartate carbamoyltransferase:Ornithine carbamoyltransferase:Aspartate/ornithine carbamoyltransferase:Aspartate/ornithine ca...	-0.371101	0.28993	0.346219	-0.900673	0.0211385	0.0846773	comm_normal
BAB1_0688	Dihydroorotase:Dihydroorotase multifunctional complex type:Amidohydrolase	1.86222	1.3426e-13	9.26253e-13	-0.65903	0.000603151	0.00584179	T_up_P_normal
BAB1_0341	Dihydroorotate dehydrogenase:FMN/related compound-binding core:Dihydroorotate dehydrogenase 2	-0.415141	0.122794	0.160747	0.738368	0.0193746	0.0793052	comm_normal
BAB1_0673	Phosphoribosyltransferase:Purine/pyrimidine phosphoribosyl transferase:Orotate phosphoribosyltransferase, Thermus type	-1.95672	1.708e-11	9.44625e-11	-0.726213	0.0825417	0.216281	T_down_P_normal
BAB1_1157	Glutamine amidotransferase class-I:CTP synthase	-0.68919	0.11404	0.150465	-0.564469	0.140189	0.29481	comm_normal
BAB1_1182	Aspartate/glutamate/uridylate kinase:Glutamate 5-kinase	0.0237115	0.957972	0.964023	0.325568	0.565132	0.654982	comm_normal
BAB2_0669	Zinc-containing alcohol dehydrogenase superfamily:Quinone oxidoreductase/zeta-crystallin	-1.58722	1.14278e-10	5.81118e-10	-0.890429	0.359841	0.513325	T_down_P_normal
BAB1_1116	Queuosine biosynthesis protein	-1.25157	1.12369e-05	2.9237e-05	0.450612	0.00848508	0.0432746	T_down_P_normal
BAB1_0474	RecA bacterial DNA recombination protein:ATP/GTP-binding site motif A (P-loop):Peptidase family S16:AAA ATPase:DNA repair pro...	-1.41669	1.51003e-05	3.85104e-05	0.204089	0.604932	0.682699	T_down_P_normal
BAB1_2166	Ribosome-binding factor A	-0.625669	0.164756	0.208658	-0.714387	0.0568955	0.168885	comm_normal
BAB2_0375	ATP/GTP-binding site motif A (P-loop):ABC transporter:AAA ATPase:Phosphoribulokinase	-2.61736	1.36016e-10	6.83349e-10	0.624492	0.0726627	0.200943	T_down_P_normal
BAB1_0567	Periplasmic binding protein/LacI transcriptional regulator	-2.43819	0.00266613	0.00486681	-1.17329	0.00112406	0.00959471	comm_down
BAB2_0377	Periplasmic binding protein/LacI transcriptional regulator	-3.98108	1.85788e-09	7.96983e-09	-0.705571	0.269826	0.437618	T_down_P_normal
BAB1_0566	Tetracycline resistance protein TetB:Bacterial inner-membrane translocator	-0.140552	0.812476	0.841655	0.190369	0.592509	0.674957	comm_normal
BAB1_1649	Bacterial inner-membrane translocator:Voltage-dependent potassium channel	-1.91237	0.000722268	0.00144367	0.411767	0.571507	0.659406	T_down_P_normal
BAB1_1224	RecA bacterial DNA recombination protein:ATP/GTP-binding site motif A (P-loop):AAA ATPase	0.994279	3.07132e-10	1.47726e-09	-0.281034	0.205211	0.374315	comm_normal
BAB2_0659	DEAD/DEAH box helicase:RecA bacterial DNA recombination protein:Helicase, C-terminal:ATP/GTP-binding site motif A (P-loop):Ha...	0.381536	0.195745	0.243662	-0.666659	0.0314088	0.112299	comm_normal
BAB1_1290	Phosphoesterase, RecJ-like:Phosphoesterase, DHHA1:Bacterial RecJ exonuclease	-1.52776	1.0313e-10	5.29251e-10	-0.627603	0.0735349	0.202001	T_down_P_normal
BAB1_1440	ATP/GTP-binding site motif A (P-loop):ABC transporter:DNA repair protein RecN	-0.993685	0.000452659	0.00093725	1.86858	1.19e-07	5.99e-06	T_normal_P_up
BAB1_0029	RecR protein:Toprim sub-domain:TOPRIM	-0.349337	0.295641	0.35241	-0.114884	0.262145	0.429551	comm_normal
BAB1_0543	ABC transporter, family 2:Acriflavin resistance protein	-2.51687	4.88989e-27	1.21197e-25	-0.699663	0.544761	0.641829	T_down_P_normal
BAB1_2065	H+-transporting two-sector ATPase, alpha/beta subunit, central region:ATP/GTP-binding site motif A (P-loop):Cold-shock DNA-bi...	-0.239297	0.534971	0.591887	-0.462613	0.230958	0.399658	comm_normal
BAB1_0789	Cytidine/deoxycytidylate deaminase, zinc-binding region:Bacterial bifunctional deaminase-reductase, C-terminal:Riboflavin bio...	-0.369525	0.0465408	0.0673262	1.18918	0.0101944	0.0490377	T_normal_P_up
BAB1_1915	ATP/GTP-binding site motif A (P-loop):RimM protein	0.901341	0.0174117	0.0274162	-0.120074	0.500109	0.614854	comm_normal
BAB1_0681	Ribonuclease III family:Double-stranded RNA binding (DsRBD) domain	-2.36995	4.70376e-13	3.02669e-12	-0.0178561	0.783951	0.815969	T_down_P_normal
BAB1_0503	RNase H	-0.621395	0.0331519	0.0493225	-0.129125	0.780472	0.813332	comm_normal
BAB1_0415	Ribonuclease HII/HIII	1.08519	7.04472e-05	0.000163578	-0.870024	0.0195277	0.0796161	T_up_P_normal
BAB2_0985	Bacterial ribonuclease P protein	-3.32021	1.65113e-10	8.20906e-10	0.115055	0.592332	0.674957	T_down_P_normal
BAB2_0337	Arginase:Arginase/agmatinase/formiminoglutamase	-0.65859	0.310148	0.366958	1.3057	0.00165754	0.0131016	T_normal_P_up
BAB1_0869	Ribulose-phosphate 3-epimerase	-0.301314	0.485533	0.5448	-0.841491	0.227555	0.39615	comm_normal
BAB1_0172	3' exoribonuclease:Ribonuclease PH	-0.639458	0.12437	0.162683	-0.094131	0.675473	0.73073	comm_normal
BAB1_1267	Ribosomal protein L1:Ribosomal protein L1, bacterial and chloroplast form	-2.35138	1.80849e-07	6.1309e-07	-0.943397	0.00906831	0.0455303	T_down_P_normal
BAB1_1252	Ribosomal protein L2:Ribosomal protein L2, bacterial and organelle form	-4.35867	9.35239e-18	9.8406e-17	-1.64741	0.00232387	0.0163066	comm_down
BAB1_1254	Ribosomal protein L4/L1e	-4.14126	2.05394e-15	1.66404e-14	-1.44435	0.0172133	0.0732149	T_down_P_normal
BAB1_1243	Ribosomal protein L5:Mitochondrial ribosomal protein L5	-3.78471	5.09173e-13	3.27005e-12	-1.26241	0.00419253	0.0256243	comm_down
BAB1_1240	Ribosomal protein L6:Ribosomal protein L6, signature 1	-3.89495	2.08691e-15	1.68667e-14	-0.942602	0.135958	0.288561	T_down_P_normal
BAB1_0477	Ribosomal protein L9	-5.12775	2.61539e-13	1.73978e-12	0.0377253	0.668343	0.72568	T_down_P_normal
BAB1_1268	Ribosomal protein L11:Ribosomal protein L11, bacterial	-1.63519	4.23303e-06	1.18426e-05	-0.980297	0.131189	0.283612	T_down_P_normal
BAB1_1265	Ribosomal protein L7/L12	-4.10627	3.47522e-08	1.28487e-07	-0.628114	0.223666	0.392613	T_down_P_normal
BAB1_1245	Ribosomal protein L14b/L23e:Ribosomal protein L14, bacterial and organelle form	-2.35495	1.11719e-07	3.88175e-07	-1.91991	0.00717102	0.0393452	comm_down
BAB1_1236	Ribosomal protein L15:Ribosomal protein L15, bacterial form	-4.12538	5.53918e-17	5.38782e-16	-1.72866	0.0422692	0.138415	T_down_P_normal
BAB1_1248	Ribosomal protein L16	-4.47478	1.86642e-19	2.32158e-18	-0.508675	0.0485753	0.152296	T_down_P_normal
BAB1_1906	Ribosomal protein L19	-0.655056	0.0677836	0.0942659	-1.74269	0.0242274	0.0941264	comm_normal
BAB1_2124	Ribosomal protein L20, bacterial and organelle form:Ribosomal protein L20	-3.24351	2.98362e-09	1.24479e-08	0.372778	0.379595	0.529483	T_down_P_normal
BAB1_1858	Ribosomal protein L21	-1.53442	2.5718e-06	7.43755e-06	-0.497836	0.379177	0.529483	T_down_P_normal
BAB1_1253	Ribosomal L23 protein	-4.19204	6.05066e-16	5.16467e-15	0.458458	0.568529	0.657442	T_down_P_normal
BAB1_1244	Ribosomal protein L24:KOW:Ribosomal protein L24/L26:KOW (Kyprides, Ouzounis, Woese) motif	-2.68947	7.01942e-09	2.80945e-08	-0.222649	0.369129	0.521227	T_down_P_normal
BAB1_1857	Regulator of chromosome condensation, RCC1:Ribosomal protein L27	-1.26076	0.000189314	0.000418116	-0.361189	0.196157	0.364895	T_down_P_normal
BAB1_2016	Ribosomal protein L28:ATP/GTP-binding site motif A (P-loop)	-1.41176	0.0258498	0.0392974	-0.531377	0.517719	0.626445	T_down_P_normal
BAB1_1247	Ribosomal protein L29	-2.98905	1.77664e-09	7.6804e-09	-0.229886	0.898253	0.906159	T_down_P_normal
BAB1_1237	Ribosomal protein L30:Ribosomal protein L30, bacterial and organelle form	-3.88445	8.99928e-16	7.58478e-15	-0.048779	0.485907	0.607442	T_down_P_normal
BAB1_1728	Ribosomal protein L31	-0.516838	0.274465	0.330584	-0.10412	0.61999	0.693246	comm_normal
BAB1_1785	Ribosomal L32p protein:Ribosomal protein S32, bacterial and organelle form	-1.24084	0.0179687	0.0282269	-0.781528	0.0868554	0.222079	T_down_P_normal
BAB2_0631	Ribosomal protein L33	0.214315	0.618068	0.667761	-1.32509	0.255361	0.421465	comm_normal
BAB1_2123	Ribosomal protein L35	-2.63653	5.29668e-06	1.4503e-05	0.15932	0.381385	0.530902	T_down_P_normal
BAB1_1231	RNA polymerase, alpha chain, bacterial and organelle	-3.80307	7.44685e-17	7.11918e-16	-0.0817286	0.555591	0.647562	T_down_P_normal
BAB1_1263	RNA polymerase, alpha subunit:RNA polymerase I subunit A, N-terminal:RNA polymerase Rpb1, domain 1	-4.60014	3.73835e-42	2.90896e-40	0.254852	0.672178	0.728693	T_down_P_normal
BAB1_1498	Sigma-70 factor family:Sigma-70 factor, region 1.1:Sigma-70 region 3:Sigma-70 region 2:Sigma-70 region 4:Sigma-70, non-essent...	0.416482	0.122495	0.160419	1.32154	3.54e-07	1.33e-05	T_normal_P_up
BAB1_0025	Ribosomal protein S1:RNA binding S1	-3.49592	3.33865e-21	4.87822e-20	0.133993	0.249538	0.415494	T_down_P_normal
BAB1_1184	Ribosomal protein S2:Ribosomal protein S2, bacterial and organelle form	-2.36827	0.000117738	0.000265465	0.0677242	0.865124	0.878754	T_down_P_normal
BAB1_1249	Ribosomal protein S3:Type 2 KH domain:KH domain:Bacterial ribosomal protein S3	-4.52558	8.96009e-19	1.03739e-17	-0.46927	0.18047	0.346014	T_down_P_normal
BAB1_1238	Ribosomal protein S5:Ribosomal protein S5, C-terminal domain:Ribosomal protein S5, bacterial and organelle form	-4.0591	9.49221e-17	8.99743e-16	-0.636307	0.318598	0.481514	T_down_P_normal
BAB1_0480	Ribosomal protein S6	-3.29779	1	1	-0.966101	0.0153244	0.0668307	comm_normal
BAB1_1259	Ribosomal protein S7:Ribosomal protein S7, bacterial and organelle form	-2.27972	8.39725e-05	0.000192975	-0.744902	0.140625	0.295073	T_down_P_normal
BAB1_1241	Ribosomal protein S8	-4.33719	3.07015e-19	3.73553e-18	-1.25644	0.113435	0.259729	T_down_P_normal
BAB1_0810	Ribosomal protein S9	-3.18987	7.12985e-17	6.83566e-16	1.18771	0.225701	0.393626	T_down_P_normal
BAB1_1256	Ribosomal protein S10:Ribosomal protein S10, bacterial form	-4.07557	5.03047e-15	3.88729e-14	-0.123234	0.333395	0.492688	T_down_P_normal
BAB1_1232	Ribosomal protein S11	-2.95871	8.46543e-09	3.33632e-08	-1.11802	0.141029	0.295073	T_down_P_normal
BAB1_1260	Ribosomal protein S12, bacterial and chloroplast forms:Ribosomal protein S12/S23	-2.0299	0.000135687	0.000304294	-0.45989	0.274395	0.44087	T_down_P_normal
BAB1_1233	Ribosomal protein S13	-1.96809	3.22877e-05	7.85135e-05	-0.237383	0.305252	0.471202	T_down_P_normal
BAB1_1242	Ribosomal protein S14	-4.98664	5.85046e-25	1.1864e-23	0.0131759	0.665468	0.722938	T_down_P_normal
BAB1_2168	Ribosomal protein S15:Ribosomal protein S15, bacterial chloroplast and mitochondrial type	-1.34756	0.000788243	0.00156805	-0.537753	0.339524	0.497049	T_down_P_normal
BAB1_1832	Antifreeze protein, type I:Ribosomal protein S16	-3.10343	3.88047e-05	9.32763e-05	-0.292149	0.18833	0.356276	T_down_P_normal
BAB1_1246	Ribosomal protein S17	-2.82054	1.85661e-08	7.09967e-08	-0.512037	0.309663	0.474971	T_down_P_normal
BAB1_0479	Ribosomal protein S18	-4.33445	2.86643e-09	1.19888e-08	-0.251514	0.387682	0.53713	T_down_P_normal
BAB1_1251	Ribosomal protein S19/S15:Ribosomal protein S19, bacterial and organelle form	-4.15485	5.40011e-15	4.16331e-14	0.235925	0.429544	0.569519	T_down_P_normal
BAB1_2186	Ribosomal protein S20	-1.399	0.00537911	0.00935472	-0.265744	0.409515	0.554964	T_down_P_normal
BAB1_1715	Bacterial DNA recombination protein, RuvA:Helix-hairpin-helix DNA-binding, class 1	0.745325	0.000282152	0.000608299	0.243893	0.32194	0.484026	comm_normal
BAB1_1714	CbxX/CfqX superfamily:Disease resistance protein:ATP/GTP-binding site motif A (P-loop):AAA ATPase:AAA ATPase, central region:...	0.111551	0.596105	0.648007	-0.0113691	0.556713	0.648162	comm_normal
BAB1_1903	Succinate dehydrogenase, cytochrome b subunit	0.0112568	0.976367	0.978707	-0.0267281	0.988633	0.989592	comm_normal
BAB1_2073	Bacterial protein export chaperone SecB	0.180915	0.478257	0.537357	0.470456	0.386199	0.535796	comm_normal
BAB1_1270	Protein secE/sec61-gamma protein:SecE subunit of protein translocation complex	1.21968	2.86605e-07	9.411e-07	-0.255952	0.745853	0.78463	T_up_P_normal
BAB1_1235	C-5 cytosine-specific DNA methylase:SecY protein	-1.4759	0.000401785	0.000839183	-0.393278	0.27795	0.444504	T_down_P_normal
BAB2_0783	Amino acid-binding ACT:D-isomer specific 2-hydroxyacid dehydrogenase, catalytic domain:D-isomer specific 2-hydroxyacid dehydr...	-0.540339	0.183469	0.230006	0.20654	0.370283	0.521756	comm_normal
BAB1_1699	Sugar transporter superfamily:Phosphoserine aminotransferase, Methanosarcina type	2.04579	6.45844e-15	4.92254e-14	-1.38612	7.34e-07	2.48e-05	T_up_P_down
BAB1_0904	tRNA synthetases, class-II (G, H, P and S):Seryl-tRNA synthetase, class IIa:Aminoacyl-transfer RNA synthetase, class II	-1.30415	9.23123e-07	2.82337e-06	-0.78255	0.0657745	0.186391	T_down_P_normal
BAB1_1299	Sugar fermentation stimulation protein	-0.466566	0.0166218	0.0262466	0.0932509	0.449532	0.584732	comm_normal
BAB1_0667	SmpB protein	0.298569	0.484635	0.543975	-0.103273	0.379549	0.529483	comm_normal
BAB2_0535	Copper/Zinc superoxide dismutase	-1.04217	5.88152e-12	3.41067e-11	0.783548	0.355655	0.510539	T_down_P_normal
BAB1_0235	Sarcosine oxidase, gamma subunit	1.59509	5.72308e-10	2.65227e-09	0.608364	0.276623	0.443758	T_up_P_normal
BAB1_0153	Clp protease:Peptidase U7:Signal peptide peptidase, SppA 36 kDa type	2.71272	4.54825e-06	1.27032e-05	-0.0350055	0.526578	0.628988	T_up_P_normal
BAB1_1923	Dehydrogenase, E1 component:Transketolase, central region	-2.96732	2.62235e-33	1.02028e-31	1.76798	8.96e-06	0.000183047	T_down_P_up
BAB1_1922	Biotin/lipoyl attachment:Antifreeze protein, type I:Catalytic domain of components of various dehydrogenase complexes:Ribosom...	-2.54461	6.143e-38	3.16223e-36	1.88394	0.0175586	0.074179	T_down_P_normal
BAB1_1926	ATP-dependent carboxylate-amine ligase-like, ATP-grasp:Succinyl-CoA synthetase, beta subunit:ATP-citrate lyase/succinyl-CoA l...	-4.53086	4.76331e-41	3.39107e-39	2.82946	3.42e-07	1.31e-05	T_down_P_up
BAB1_1822	SAM (and some other nucleotide) binding motif:Bacterial Sun/eukaryotic nucleolar Nop1/Nop2:Antitermination protein NusB:NusB ...	0.954479	0.0296768	0.0446888	1.21887	0.0126433	0.0578342	comm_normal
BAB1_0905	Survival protein SurE	-0.451888	0.00787838	0.0132468	-0.286091	0.17124	0.334533	comm_normal
BAB2_0179	Methyladenine glycosylase	1.52983	7.4669e-09	2.96725e-08	0.261108	0.55422	0.647427	T_up_P_normal
BAB1_0903	Sec-independent periplasmic protein translocase	-0.0286573	0.862167	0.884011	-0.182878	0.681834	0.734905	comm_normal
BAB1_1115	Queuine/other tRNA-ribosyltransferase:Queuine tRNA-ribosyltransferase	1.3332	0.000111602	0.000252481	-0.174129	0.097646	0.23896	T_up_P_normal
BAB1_0502	Aminoglycoside phosphotransferase:Homoserine kinase ThrB	0.08533	0.703185	0.745992	0.0266673	0.603438	0.681827	comm_normal
BAB1_1418	Thymidylate synthase	0.303871	0.197484	0.24537	-0.724335	0.0475139	0.150802	comm_normal
BAB1_1740	Transketolase, N terminal:Transketolase, central region:Transketolase, C terminal:Bacterial transketolase	-1.23234	0.00467	0.00818106	0.168213	0.560206	0.650252	T_down_P_normal
BAB1_0463	Cell division protein FtsJ:RNA-binding S4:Hemolysin A	0.0384976	0.892316	0.909163	-0.422423	0.321868	0.484026	comm_normal
BAB1_1710	Proline-rich region:Proline-rich extensin:Histamine H3 receptor	-2.17525	1.54083e-24	2.94607e-23	0.208683	0.445704	0.581446	T_down_P_normal
BAB1_1709	TolB, N-terminal	-2.75224	6.03528e-27	1.48486e-25	0.242719	0.505435	0.618115	T_down_P_normal
BAB1_1712	MotA/TolQ/ExbB proton channel	-1.29544	1.61839e-13	1.10064e-12	-0.117627	0.405972	0.551726	T_down_P_normal
BAB1_1161	Triosephosphate isomerase	-0.732865	0.0101787	0.0167361	-0.747817	0.0960848	0.236261	comm_normal
BAB1_1914	tRNA (guanine-N1-)-methyltransferase	0.988751	0.00303616	0.00547655	-0.461648	0.13022	0.282783	comm_normal
BAB1_2110	Tryptophan synthase, alpha chain:FMN/related compound-binding core	-1.17283	2.68187e-05	6.57883e-05	0.957717	0.0611683	0.176737	T_down_P_normal
BAB1_1164	Indole-3-glycerol phosphate synthase	-2.28629	5.28543e-17	5.17107e-16	0.149828	0.0950574	0.234648	T_down_P_normal
BAB1_2113	N-(5'phosphoribosyl)anthranilate isomerase (PRAI)	0.127512	0.508055	0.567028	-0.346173	0.400861	0.549102	comm_normal
BAB1_0141	Aminoacyl-tRNA synthetase, class I:Aminoacyl-tRNA synthetase, class Ib:Tryptophanyl-tRNA synthetase, class Ib	-1.20101	0.0115287	0.0187439	1.18805	0.0153717	0.0668307	T_down_P_normal
BAB1_2107	Thioredoxin:Thioredoxin type domain:Thioredoxin domain 2	0.325154	0.517478	0.576392	-0.619515	0.224642	0.39341	comm_normal
BAB2_0343	Thioredoxin:Thioredoxin type domain:Thioredoxin domain 2	2.72139	8.53667e-06	2.26337e-05	1.14686	0.00957683	0.0469288	comm_up
BAB1_1518	Pyridine nucleotide-disulphide oxidoreductase, class-II:Adrenodoxin reductase:Pyridine nucleotide-disulphide oxidoreductase, ...	1.35287	9.89832e-13	6.13329e-12	-1.20616	0.0862425	0.221291	T_up_P_normal
BAB1_1183	Ubiquitin-associated domain:Elongation factor Ts	-2.95815	4.56463e-06	1.27383e-05	-1.68696	0.0091417	0.0455539	comm_down
BAB2_1025	Protein kinase:ABC1 protein	-0.271802	0.249249	0.303378	0.816433	0.00277411	0.0185811	comm_normal
BAB1_1875	SAM (and some other nucleotide) binding motif:Generic methyltransferase	0.887833	0.00131844	0.00251367	2.8692	0.000244706	0.00286205	T_normal_P_up
BAB2_0667	Phosphofructokinase:Flavoprotein monooxygenase:Aromatic-ring hydroxylase	0.9307	1.51063e-07	5.16828e-07	1.26384	0.000578615	0.0057114	T_normal_P_up
BAB2_0584	Binding-protein-dependent transport systems inner membrane component:Blood group Rhesus C/E and D polypeptide	-2.35615	1.95599e-09	8.33723e-09	-0.624734	0.654828	0.715524	T_down_P_normal
BAB2_0585	Bacterial extracellular solute-binding protein, family 1	-0.0792767	0.873327	0.893351	-3.59872	1.01e-13	4.19e-11	T_normal_P_down
BAB2_0582	Disease resistance protein:ATP/GTP-binding site motif A (P-loop):ABC transporter:AAA ATPase	-2.43786	3.99102e-13	2.593e-12	-1.43996	0.0114745	0.0540581	T_down_P_normal
BAB2_0583	Binding-protein-dependent transport systems inner membrane component:Aromatic amino acid permease	-1.73575	1.62051e-06	4.7689e-06	-0.209993	0.208293	0.377509	T_down_P_normal
BAB1_1530	DEAD/DEAH box helicase:Helicase, C-terminal:ATP/GTP-binding site motif A (P-loop):UvrB/UvrC protein:Excinuclease ABC, B subunit	1.01234	1.77251e-05	4.46598e-05	1.42259	5.46e-05	0.000840284	comm_up
BAB2_0422	Mannonate dehydratase	-1.66354	1.37775e-05	3.53524e-05	-0.558237	0.331746	0.492163	T_down_P_normal
BAB1_0966	Aminoacyl-tRNA synthetase, class I:Aminoacyl-tRNA synthetase, class Ia:Valyl-tRNA synthetase, class Ia	-1.66155	4.87175e-05	0.000115773	1.29681	0.00336039	0.0213965	T_down_P_up
BAB1_0457	Exonuclease VII, small subunit	-1.37947	1.09269e-09	4.87487e-09	-2.988e-05	0.527027	0.628988	T_down_P_normal
BAB1_0892	AP endonuclease, family 1:Exodeoxyribonuclease III xth:Endonuclease/exonuclease/phosphatase family	0.548151	0.0321004	0.0479072	-0.199088	0.0944183	0.233835	comm_normal
BAB1_0571	Carbohydrate kinase, FGGY:Xylulokinase	-1.08401	0.000292296	0.000627743	0.0495536	0.239383	0.407423	T_down_P_normal
BAB2_1109	ATP/GTP-binding site motif A (P-loop):Periplasmic binding protein/LacI transcriptional regulator:Twin-arginine translocation ...	-1.19832	0.1335	0.17279	-1.92141	2e-05	0.000361	T_normal_P_down
BAB2_1079	Periplasmic solute binding protein	-0.535631	0.00490659	0.00857757	-0.132908	0.237642	0.406387	comm_normal
BAB2_1080	ATP/GTP-binding site motif A (P-loop):ABC transporter:AAA ATPase	0.53619	0.00416692	0.0073459	0.289314	0.422081	0.562865	comm_normal
